# Supplementary material for: Whole genome and transcriptome reveal flavone accumulation in Scutellaria baicalensis roots
Source: Front Plant Sci. 2022 Oct 17;13:1000469. doi: 10.3389/fpls.2022.1000469 (PMC9618734; doi:10.3389/fpls.2022.1000469)
Supplement: Supplementary file 4 [file Table_1.xlsx]

## Sheet: Sheet1
Supplementary Table S1 Statistical gene structure prediction.
Gene set	Gene Number	Average gene length(bp)	Average cds length(bp)	Average exons per gene	Average exon length(bp)	Average intron length(bp)
cDNA	20486	3738.86	975.64	5.85	275.98	438.85
Augustus	29514	2733.19	1116.06	4.98	224.26	407.66
GlimmerHMM	26886	11496.3	808.16	3.14	257.03	4985.67
SNAP	43511	2645.85	754.81	4.32	174.72	570.57
GeneMark	28868	4195.37	1180.78	6.02	196.22	601.78
S. miltiorrhiza	35459	1633.32	697.37	3.61	193.12	359.45
B. hygrometrica	32874	1630.09	759.14	3.59	211.3	336.92
O. europaea	36001	1692.4	767.92	3.69	207.96	344.33
C. roseus	35982	1485.99	696.72	3.3	210.84	343.5
EVidenceModeler	31896	2605.09	1068.55	4.89	218.41	395.74
