# Supplementary material for: Whole genome and transcriptome reveal flavone accumulation in Scutellaria baicalensis roots
Source: Front Plant Sci. 2022 Oct 17;13:1000469. doi: 10.3389/fpls.2022.1000469 (PMC9618734; doi:10.3389/fpls.2022.1000469)
Supplement: Supplementary file 5 [file Table_2.xls]

Supplementary Table S2 Annotation of transcript datasets of FPKM in S. baicalensis tissues.
name	Flower01	Flower02	Flower03	Leaf01	Leaf02	Leaf03	Root01	Root02	Root03	Stem01	Stem02	Stem03	GeneName	Biotype	Position	NR:Seq-id	NR:Score	NR:Evalue	NR:Description	NT:Seq-id	NT:Score	NT:Evalue	NT:Description	Uniprot:UniProtKB-AC	Uniprot:Score	Uniprot:Evalue	Uniprot:Description	COG:gene	COG:Score	COG:Eval	COG:num	Pfam:pfam_ID	Pfam:pfam_Name	Pfam:pfam_Description	GO:biological_process	GO:cellular_component	GO:molecular_function	KEGG:KO	KEGG:Description
evm.TU.contig189.18	69.3310763	60.86648797	52.1956454	0.715138391	0.286338767	0.245099546	1.535190183	2.217443903	1.850830448	2.331730262	3.15481745	3.85158478	EVM%20prediction%20contig189.18	protein_coding	chrcontig189:128951-132242:+	gi|747088517|ref|XP_011091851.1|	802	7.00E-107	PREDICTED: nudix hydrolase 16, mitochondrial-like [Sesamum indicum]	gi|727584119|ref|XM_010466733.1|	98	1.00E-42	PREDICTED: Camelina sativa nudix hydrolase 16, mitochondrial (LOC104745481), mRNA	Q9LHK1	225	1.00E-73	Nudix hydrolase 16, mitochondrial	SPAC13G6.14	72	4.00E-15	COG0494	pfam00293	NUDIX	NUDIX domain.	GO:0009164|nucleoside catabolic process;	GO:0005737|cytoplasm;GO:0005739|mitochondrion;GO:0005634|nucleus;	GO:0016818|hydrolase activity, acting on acid anhydrides, in phosphorus-containing anhydrides;GO:0046872|metal ion binding;	.	.
evm.TU.contig189.19	23.12725968	25.32719093	8.702876745	11.07167699	26.72988139	9.82008711	8.209167479	10.03497281	8.55220933	9.833939604	11.29610958	10.70140524	EVM%20prediction%20contig189.19	protein_coding	chrcontig189:132780-144663:-	gi|747088519|ref|XP_011091852.1|	7664	0	PREDICTED: E3 ubiquitin-protein ligase KEG [Sesamum indicum]	gi|747088518|ref|XM_011093550.1|	3049	0	PREDICTED: Sesamum indicum E3 ubiquitin-protein ligase KEG (LOC105172188), mRNA	Q9FY48	2393	0	E3 ubiquitin-protein ligase KEG	all2748	95.9	1.00E-19	COG0666	pfam00069	Pkinase	Protein kinase domain.	GO:0009738|abscisic acid-activated signaling pathway;GO:0006952|defense response;GO:0048589|developmental growth;GO:0016197|endosomal transport;GO:0045324|late endosome to vacuole transport;GO:0009788|negative regulation of abscisic acid-activated signaling pathway;GO:0016567|protein ubiquitination;GO:0009737|response to abscisic acid;GO:0032940|secretion by cell;	GO:0005769|early endosome;GO:0005802|trans-Golgi network;	GO:0005524|ATP binding;GO:0016874|ligase activity;GO:0004672|protein kinase activity;GO:0043621|protein self-association;GO:0004674|protein serine/threonine kinase activity;GO:0004842|ubiquitin-protein transferase activity;GO:0008270|zinc ion binding;	K16279	KEG; E3 ubiquitin-protein ligase KEG [EC:2.7.11.1 2.3.2.27]
evm.TU.contig189.12	3.555045977	2.857636016	5.744413959	1.969023709	2.013906644	2.044576725	3.032558684	4.291908645	2.785128208	4.094921726	3.036568247	4.153963421	EVM%20prediction%20contig189.12	protein_coding	chrcontig189:59765-65046:-	gi|747088537|ref|XP_011091861.1|	5293	0	PREDICTED: 2-oxoglutarate dehydrogenase, mitochondrial-like [Sesamum indicum]	gi|747088536|ref|XM_011093559.1|	2118	0	PREDICTED: Sesamum indicum 2-oxoglutarate dehydrogenase, mitochondrial-like (LOC105172198), mRNA	Q54JE4	1082	0	2-oxoglutarate dehydrogenase, mitochondrial	SPBC3H7.03c	1014	0	COG0567	pfam00676	E1_dh	Dehydrogenase E1 component. This family uses thiamine pyrophosphate as a cofactor. This family includes pyruvate dehydrogenase, 2-oxoglutarate dehydrogenase and 2-oxoisovalerate dehydrogenase.	GO:0006096|glycolytic process;GO:0006099|tricarboxylic acid cycle;	GO:0009353|mitochondrial oxoglutarate dehydrogenase complex;GO:0005739|mitochondrion;GO:0045252|oxoglutarate dehydrogenase complex;	GO:0004591|oxoglutarate dehydrogenase (succinyl-transferring) activity;GO:0030976|thiamine pyrophosphate binding;	K00164	OGDH, sucA; 2-oxoglutarate dehydrogenase E1 component [EC:1.2.4.2]
evm.TU.contig189.13	0.800953306	1.379695769	1.089740347	0.567804016	1.212515348	0.551376872	1.375177065	1.825808715	1.142958686	1.916301465	1.798357479	2.070570166	EVM%20prediction%20contig189.13	protein_coding	chrcontig189:69689-73751:-	gi|848859607|ref|XP_012830679.1|	2231	0	PREDICTED: probable protein arginine N-methyltransferase 3 [Erythranthe guttata]	gi|747043903|ref|XM_011087951.1|	498	0	PREDICTED: Sesamum indicum probable protein arginine N-methyltransferase 3 (LOC105168034), mRNA	Q0WVD6	595	0	Probable protein arginine N-methyltransferase 3	YBR034c	209	2.00E-60	COG0500	pfam08241	Methyltransf_11	Methyltransferase domain. Members of this family are SAM dependent methyltransferases.	GO:0006355|regulation of transcription, DNA-templated;	GO:0005829|cytosol;	GO:0008469|histone-arginine N-methyltransferase activity;GO:0046872|metal ion binding;GO:0035242|protein-arginine omega-N asymmetric methyltransferase activity;	K11436	PRMT3; protein arginine N-methyltransferase 3 [EC:2.1.1.-]
evm.TU.contig189.10	13.30242995	11.90420552	20.2242988	2.281564709	1.842810659	2.790792561	0.974372	1.91092635	0.529400909	2.551709391	1.922242071	2.78069578	EVM%20prediction%20contig189.10	protein_coding	chrcontig189:41959-51268:+	gi|747088541|ref|XP_011091864.1|	2159	0	PREDICTED: branched-chain-amino-acid aminotransferase-like protein 1 [Sesamum indicum]	gi|747088540|ref|XM_011093562.1|	428	0	PREDICTED: Sesamum indicum branched-chain-amino-acid aminotransferase-like protein 1 (LOC105172200), mRNA	Q9ASR4	702	0	Branched-chain-amino-acid aminotransferase-like protein 2	MK1627	162	2.00E-44	COG0115	pfam01063	Aminotran_4	Aminotransferase class IV. The D-amino acid transferases (D-AAT) are required by bacteria to catalyse the synthesis of D-glutamic acid and D-alanine, which are essential constituents of bacterial cell wall and are the building block for other D-amino acids. Despite the difference in the structure of the substrates, D-AATs and L-ATTs have strong similarity.	GO:0006532|aspartate biosynthetic process;GO:0009098|leucine biosynthetic process;GO:0009099|valine biosynthetic process;	.	GO:0004084|branched-chain-amino-acid transaminase activity;GO:0030170|pyridoxal phosphate binding;	.	.
evm.TU.contig189.11	118.5291611	101.3574422	54.50765431	39.58253642	43.86775168	28.27897116	63.54637655	77.25114083	69.50826264	52.43368727	59.57855125	50.85244093	EVM%20prediction%20contig189.11	protein_coding	chrcontig189:53176-55523:-	gi|747088539|ref|XP_011091862.1|	1324	2.00E-179	PREDICTED: 3'-5' exoribonuclease 1-like [Sesamum indicum]	gi|747043830|ref|XM_011087587.1|	360	0	PREDICTED: Sesamum indicum ERI1 exoribonuclease 2-like (LOC105167754), transcript variant X3, mRNA	Q5HZL1	160	3.00E-42	ERI1 exoribonuclease 2	PA1575	86.3	4.00E-19	COG5018	pfam00929	RNase_T	Exonuclease. This family includes a variety of exonuclease proteins, such as ribonuclease T and the epsilon subunit of DNA polymerase III.;	.	.	GO:0004527|exonuclease activity;GO:0003676|nucleic acid binding;GO:0008270|zinc ion binding;	K18417	ERI2; ERI1 exoribonuclease 2 [EC:3.1.-.-]
evm.TU.contig189.16	0	0.126163036	0	0	0	0	0	0	0	0	0	0	EVM%20prediction%20contig189.16	protein_coding	chrcontig189:92544-94942:-	gi|657950478|ref|XP_008348107.1|	1373	0	PREDICTED: uncharacterized protein LOC103411235 [Malus domestica]	gi|747088510|ref|XM_011093546.1|	397	0	PREDICTED: Sesamum indicum uncharacterized LOC105172183 (LOC105172183), mRNA	Q9FY51	516	0	Hydroxyproline O-arabinosyltransferase 3	.	.	.	.	pfam03419	Peptidase_U4	Sporulation factor SpoIIGA.	.	GO:0005768|endosome;GO:0005794|Golgi apparatus;GO:0016021|integral component of membrane;GO:0005802|trans-Golgi network;	GO:1990585|hydroxyproline O-arabinosyltransferase activity;GO:0016757|transferase activity, transferring glycosyl groups;	.	.
evm.TU.contig189.17	6.62373555	1.830663185	0.786757619	0.182193915	0.6018356	0.046832522	0.631803318	0.423699236	5.045383565	0.79727595	0.649178243	0.87393296	EVM%20prediction%20contig189.17	protein_coding	chrcontig189:118250-121432:+	gi|747088513|ref|XP_011091849.1|	1703	0	PREDICTED: protein ASPARTIC PROTEASE IN GUARD CELL 2-like [Sesamum indicum]	gi|747088512|ref|XM_011093547.1|	487	0	PREDICTED: Sesamum indicum protein ASPARTIC PROTEASE IN GUARD CELL 2-like (LOC105172184), mRNA	O04496	375	3.00E-124	Aspartyl protease AED3	.	.	.	.	pfam14541	TAXi_C	Xylanase inhibitor C-terminal. The N- and C-termini of the members of this family are jointly necessary for creating the catalytic pocket necessary for cleaving xylasnase. Phytopathogens produce xylanase that destroys plant cells, so its destruction through proteolysis is vital for plant-survival.	GO:0030163|protein catabolic process;GO:0006508|proteolysis;GO:0009627|systemic acquired resistance;	GO:0048046|apoplast;GO:0005618|cell wall;GO:0009505|plant-type cell wall;	GO:0004190|aspartic-type endopeptidase activity;GO:0000166|nucleotide binding;	.	.
evm.TU.contig189.14	51.99106714	48.91639716	35.3925229	94.02344729	116.0858804	112.8312536	13.75300436	13.26413996	9.353999671	65.25938144	54.3918628	56.33417854	EVM%20prediction%20contig189.14	protein_coding	chrcontig189:81437-81892:+	gi|848859498|ref|XP_012830636.1|	352	1.00E-39	PREDICTED: sigma factor binding protein 1, chloroplastic-like [Erythranthe guttata]	.	.	.	.	.	.	.	.	.	.	.	.	pfam05678	VQ	VQ motif. This short motif is found in a variety of plant proteins. These proteins vary greatly in length and are mostly composed of low complexity regions. They all conserve a short motif FXhVQChTG, where X is any amino acid and h is a hydrophobic amino acid. The function of this motif is uncertain, however one protein in this family has been found to bind the SigA sigma factor. It would seem pl…	.	.	.	.	.
evm.TU.contig189.15	17.95843023	18.27410738	51.63869186	160.7530669	38.1092189	120.9249	73.17899725	79.99432008	77.92591207	156.7791139	134.3365864	141.9275999	EVM%20prediction%20contig189.15	protein_coding	chrcontig189:85004-86744:-	gi|747088509|ref|XP_011091847.1|	845	1.00E-112	PREDICTED: NADPH:quinone oxidoreductase [Sesamum indicum]	.	.	.	.	Q9LK88	293	2.00E-99	NADPH:quinone oxidoreductase	PA1204	158	2.00E-47	COG0431	pfam03358	FMN_red	NADPH-dependent FMN reductase.	GO:0042742|defense response to bacterium;GO:0009735|response to cytokinin;GO:0009651|response to salt stress;	GO:0009507|chloroplast;GO:0009570|chloroplast stroma;GO:0005829|cytosol;GO:0005886|plasma membrane;	GO:0003955|NAD(P)H dehydrogenase (quinone) activity;	.	.
evm.TU.contig313.9	1.223088735	1.688452762	1.73217374	9.768039969	6.641468616	8.764294541	0	0	0	12.80917611	8.912246946	11.58568069	EVM%20prediction%20contig313.9	protein_coding	chrcontig313:159201-160496:+	gi|848888771|ref|XP_012844576.1|	970	2.00E-124	PREDICTED: UPF0481 protein At3g47200-like [Erythranthe guttata]	.	.	.	.	Q9SD53	165	5.00E-44	UPF0481 protein At3g47200	.	.	.	.	pfam03140	DUF247	Plant protein of unknown function. The function of the plant proteins constituting this family is unknown.	.	GO:0016021|integral component of membrane;GO:0005886|plasma membrane;	.	.	.
evm.TU.contig313.8	0	0	0	0	0	0.660187488	0	0	0	0	0	0	EVM%20prediction%20contig313.8	protein_coding	chrcontig313:157214-157399:+	.	.	.	.	.	.	.	.	.	.	.	.	.	.	.	.	pfam04523	Herpes_U30	Herpes virus tegument protein U30. This family is named after the human herpesvirus protein, but has been characterized in cytomegalovirus as UL47. Cytomegalovirus UL47 is a component of the tegument, which is a protein layer surrounding the viral capsid. UL47 co-precipitates with UL48 and UL69 tegument proteins, and the major capsid protein UL86. A UL47-containing complex is thought to be involv…	.	.	.	.	.
evm.TU.contig313.5	24.33990639	35.36274822	10.00595413	13.49430818	45.67036505	14.59114493	2.485296665	2.616629805	2.476556556	7.030847656	5.627473942	5.535248663	EVM%20prediction%20contig313.5	protein_coding	chrcontig313:85937-97680:+	gi|747107374|ref|XP_011101986.1|	3888	0	PREDICTED: beta-galactosidase 9-like [Sesamum indicum]	gi|747107373|ref|XM_011103684.1|	1337	0	PREDICTED: Sesamum indicum beta-galactosidase 9-like (LOC105180015), mRNA	Q9SCV3	1243	0	Beta-galactosidase 9	XF0840	171	6.00E-44	COG1874	pfam01301	Glyco_hydro_35	Glycosyl hydrolases family 35.	GO:0005975|carbohydrate metabolic process;	GO:0048046|apoplast;GO:0009505|plant-type cell wall;GO:0005774|vacuolar membrane;GO:0005773|vacuole;	GO:0004565|beta-galactosidase activity;GO:0030246|carbohydrate binding;	.	.
evm.TU.contig313.7	0.728011176	0.082850022	0.10681848	0	0.08418763	0.072062719	3.263734492	3.911758435	9.178337705	0.108246559	0	0.03538813	EVM%20prediction%20contig313.7	protein_coding	chrcontig313:123626-125420:-	gi|747097888|ref|XP_011096925.1|	2334	0	PREDICTED: LOW QUALITY PROTEIN: butyrate--CoA ligase AAE11, peroxisomal-like [Sesamum indicum]	gi|848882454|ref|XM_012986101.1|	482	0	PREDICTED: Erythranthe guttatus butyrate--CoA ligase AAE11, peroxisomal-like (LOC105961837), mRNA	Q9C8D4	686	0	Butyrate--CoA ligase AAE11, peroxisomal	.	.	.	.	pfam00501	AMP-binding	AMP-binding enzyme.	GO:0019605|butyrate metabolic process;	GO:0005777|peroxisome;	GO:0047760|butyrate-CoA ligase activity;	.	.
evm.TU.contig313.6	12.06071848	25.14705291	17.06425211	18.53623811	15.54103656	24.81479719	11.46299939	14.40106624	17.77259937	18.70139712	12.66477198	15.82911073	EVM%20prediction%20contig313.6	protein_coding	chrcontig313:112265-114592:+	gi|747056531|ref|XP_011074530.1|	104	3.00E-08	PREDICTED: uncharacterized protein LOC105159236 isoform X1 [Sesamum indicum]	.	.	.	.	.	.	.	.	.	.	.	.	pfam02232	Alpha_TIF	Alpha trans-inducing protein (Alpha-TIF). Alpha-TIF, a virion protein (VP16), is involved in transcriptional activation of viral immediate early (IE) promoters (alpha genes). Specificity of tegument protein VP16 of human herpesvirus 2 for IE genes is conferred by the 400 residue N-terminal, the 80 residue C-terminal is responsible for transcriptional activation.	.	.	.	.	.
evm.TU.contig313.1	2.226954822	0.960383928	1.908926162	1.015545164	1.341847741	0.522087044	2.263923514	1.731906654	1.629549188	1.934447004	1.96433198	1.589577041	EVM%20prediction%20contig313.1	protein_coding	chrcontig313:39267-45547:+	gi|747074415|ref|XP_011084200.1|	1404	0	PREDICTED: uncharacterized protein LOC105166519 [Sesamum indicum]	gi|747074414|ref|XM_011085898.1|	420	0	PREDICTED: Sesamum indicum uncharacterized LOC105166519 (LOC105166519), mRNA	.	.	.	.	.	.	.	.	pfam01576	Myosin_tail_1	Myosin tail. The myosin molecule is a multi-subunit complex made up of two heavy chains and four light chains it is a fundamental contractile protein found in all eukaryote cell types. This family consists of the coiled-coil myosin heavy chain tail region. The coiled-coil is composed of the tail from two molecules of myosin. These can then assemble into the macromolecular thick filament. The coil…	.	.	.	.	.
evm.TU.contig436.1	25.30541958	26.06334228	11.01446427	4.042182229	10.81435444	3.841275505	1.152936911	1.329329191	2.155695443	13.68414137	10.2876917	13.54461636	EVM%20prediction%20contig436.1	protein_coding	chrcontig436:2861-4711:-	gi|747085645|ref|XP_011090293.1|	1384	0	PREDICTED: uncharacterized protein LOC105171003 [Sesamum indicum]	gi|747083232|ref|XM_011090673.1|	444	0	PREDICTED: Sesamum indicum uncharacterized LOC105170072 (LOC105170072), mRNA	.	.	.	.	.	.	.	.	pfam02485	Branch	Core-2/I-Branching enzyme. This is a family of two different beta-1,6-N-acetylglucosaminyltransferase enzymes, I-branching enzyme and core-2 branching enzyme. I-branching enzyme is responsible for the production of the blood group I-antigen during embryonic development. Core-2 branching enzyme forms crucial side-chain branches in O-glycans.	.	.	.	.	.
evm.TU.contig87.209	6.045472923	7.430338809	27.55253662	7.897405472	1.693977825	8.368611432	15.92873364	15.57547361	13.26453465	24.80935162	24.81680015	25.02384962	EVM%20prediction%20contig87.209	protein_coding	chrcontig87:1754817-1762002:+	gi|747100375|ref|XP_011098276.1|	1851	0	PREDICTED: uncharacterized protein LOC105176972 [Sesamum indicum]	gi|747100374|ref|XM_011099974.1|	479	0	PREDICTED: Sesamum indicum uncharacterized LOC105176972 (LOC105176972), mRNA	.	.	.	.	.	.	.	.	pfam10508	Proteasom_PSMB	Proteasome non-ATPase 26S subunit. The 26S proteasome, a eukaryotic ATP-dependent, dumb-bell shaped, protease complex with a molecular mass of approx 20kDa consists of a central 20S proteasome,functioning as a catalytic machine, and two large V-shaped terminal modules, having possible regulatory roles,composed of multiple subunits of 25- 110 kDa attached to the central portion in opposite orienta…	.	.	.	.	.
evm.TU.contig436.3	6.219155018	5.329865499	1.787783319	1.154691684	2.972148939	1.356849422	7.79045405	6.478774867	4.838404826	2.491066293	2.407006387	2.609727981	EVM%20prediction%20contig436.3	protein_coding	chrcontig436:21600-26556:-	gi|697177933|ref|XP_009597946.1|	1651	0	PREDICTED: outer envelope protein 80, chloroplastic [Nicotiana tomentosiformis]	gi|747085642|ref|XM_011091990.1|	640	0	PREDICTED: Sesamum indicum outer envelope protein 80, chloroplastic (LOC105171002), mRNA	Q9C5J8	234	2.00E-68	Outer envelope protein 80, chloroplastic	alr4893	130	4.00E-32	COG4775	pfam01103	Bac_surface_Ag	Surface antigen. This entry includes the following surface antigens; D15 antigen from H.influenzae, OMA87 from P.multocida, OMP85 from N.meningitidis and N.gonorrhoeae. The family also includes a number of eukaryotic proteins that are members of the UPF0140 family. There also appears to be a relationship to pfam03865 (personal obs: C Yeats). In eukaryotes, it appears that these proteins are not s…	GO:0009658|chloroplast organization;	GO:0009507|chloroplast;GO:0009941|chloroplast envelope;GO:0009707|chloroplast outer membrane;GO:0016020|membrane;GO:0005739|mitochondrion;GO:0009536|plastid;	.	.	.
evm.TU.contig436.2	0	0	0.449428862	0	0	0	0.438250873	0.685765059	0.686863744	0.455437373	0.450303004	0.223338423	EVM%20prediction%20contig436.2	protein_coding	chrcontig436:5403-5775:-	.	.	.	.	.	.	.	.	.	.	.	.	.	.	.	.	pfam08643	DUF1776	Fungal family of unknown function (DUF1776). This is a fungal family of unknown function. One of the proteins in this family has been localized to the mitochondria.	.	.	.	.	.
evm.TU.contig436.5	4.908717331	4.826544867	2.247144311	1.361004118	2.860940327	1.924136182	1.517022252	2.637557919	4.402972718	1.751682203	3.463869258	1.030792722	EVM%20prediction%20contig436.5	protein_coding	chrcontig436:35370-35720:+	gi|747085641|ref|XP_011090291.1|	185	5.00E-14	PREDICTED: large subunit GTPase 1 homolog [Sesamum indicum]	.	.	.	.	Q9SJF1	62.4	8.00E-11	GTPase LSG1-2	.	.	.	.	pfam11913	DUF3431	Protein of unknown function (DUF3431). This family of proteins are functionally uncharacterized. This protein is found in eukaryotes. Proteins in this family are typically between 291 to 390 amino acids in length. This protein has a conserved NLRC sequence motif.	GO:0048825|cotyledon development;GO:0048366|leaf development;GO:0090070|positive regulation of ribosome biogenesis;GO:2000012|regulation of auxin polar transport;GO:0042254|ribosome biogenesis;GO:0006364|rRNA processing;	GO:0005829|cytosol;GO:0005730|nucleolus;GO:0005634|nucleus;	GO:0005525|GTP binding;GO:0003924|GTPase activity;GO:0043022|ribosome binding;	K14539	LSG1; large subunit GTPase 1 [EC:3.6.1.-]
evm.TU.contig436.4	4.967091266	9.326971838	4.372821362	4.124394235	4.954176589	0.921883429	3.020377637	3.521496249	5.569165491	2.400278046	2.920884348	2.897363325	EVM%20prediction%20contig436.4	protein_coding	chrcontig436:32579-34534:+	gi|527202593|gb|EPS69322.1|	476	6.00E-58	hypothetical protein M569_05444, partial [Genlisea aurea]	gi|848902003|ref|XM_012995560.1|	197	8.00E-98	PREDICTED: Erythranthe guttatus GTPase LSG1-2-like (LOC105970735), transcript variant X1, mRNA	Q9SHS8	177	3.00E-52	GTPase LSG1-1	YGL099w	123	8.00E-33	COG1161	pfam01926	MMR_HSR1	50S ribosome-binding GTPase. The full-length GTPase protein is required for the complete activity of the protein of interacting with the 50S ribosome and binding of both adenine and guanine nucleotides, with a preference for guanine nucleotide.	GO:0042254|ribosome biogenesis;	GO:0005829|cytosol;	GO:0005525|GTP binding;GO:0003924|GTPase activity;	K14539	LSG1; large subunit GTPase 1 [EC:3.6.1.-]
evm.TU.contig436.7	13.95659179	9.825002959	4.603021411	2.996404227	8.912422401	2.49404162	4.806622475	4.018730722	3.877456619	6.060255363	4.793548103	4.034500544	EVM%20prediction%20contig436.7	protein_coding	chrcontig436:46396-52380:+	gi|604311998|gb|EYU25965.1|	2057	0	hypothetical protein MIMGU_mgv1a0006241mg, partial [Erythranthe guttata]	gi|747085638|ref|XM_011091988.1|	1004	0	PREDICTED: Sesamum indicum serine/threonine-protein phosphatase BSL3 (LOC105170999), transcript variant X3, mRNA	Q9SHS7	775	0	Serine/threonine-protein phosphatase BSL3	YER133w	135	9.00E-35	COG0639	pfam00149	Metallophos	Calcineurin-like phosphoesterase. This family includes a diverse range of phosphoesterases, including protein phosphoserine phosphatases, nucleotidases, sphingomyelin phosphodiesterases and 2'-3' cAMP phosphodiesterases as well as nucleases such as bacterial SbcD or yeast MRE11. The most conserved regions in this superfamily centre around the metal chelating residues.	GO:0009742|brassinosteroid mediated signaling pathway;	GO:0005829|cytosol;GO:0005634|nucleus;GO:0005886|plasma membrane;	GO:0046872|metal ion binding;GO:0004721|phosphoprotein phosphatase activity;	.	.
evm.TU.contig436.6	6.334410967	6.747403257	5.650907017	3.43941252	5.18620564	2.558226515	4.930322318	6.50468328	5.302992141	5.048322349	4.693415497	6.281393147	EVM%20prediction%20contig436.6	protein_coding	chrcontig436:41697-43994:+	gi|747085639|ref|XP_011090290.1|	809	4.00E-97	PREDICTED: serine/threonine-protein phosphatase BSL3 isoform X3 [Sesamum indicum]	gi|848876058|ref|XM_012983043.1|	262	2.00E-133	PREDICTED: Erythranthe guttatus serine/threonine-protein phosphatase BSL3 (LOC105959024), mRNA	Q9SHS7	281	9.00E-86	Serine/threonine-protein phosphatase BSL3	.	.	.	.	pfam13418	Kelch_4	Galactose oxidase, central domain.	GO:0009742|brassinosteroid mediated signaling pathway;	GO:0005829|cytosol;GO:0005634|nucleus;GO:0005886|plasma membrane;	GO:0046872|metal ion binding;GO:0004721|phosphoprotein phosphatase activity;	.	.
evm.TU.contig436.9	2.624047945	2.687626142	0.740976465	0.042898028	1.288215895	0.264644122	5.057830654	5.719635298	4.618566554	0.441695728	0.567731158	0.563159386	EVM%20prediction%20contig436.9	protein_coding	chrcontig436:73652-75469:+	gi|747080128|ref|XP_011087304.1|	2117	0	PREDICTED: chaperone protein ClpB1 [Sesamum indicum]	gi|985447585|ref|XM_006477591.2|	258	5.00E-131	PREDICTED: Citrus sinensis chaperone protein ClpB1 (LOC102620452), transcript variant X2, mRNA	P42730	763	0	Chaperone protein ClpB1	alr5084	490	3.00E-164	COG0542	pfam07724	AAA_2	AAA domain (Cdc48 subfamily). This Pfam entry includes some of the AAA proteins not detected by the pfam00004 model.	GO:0045727|positive regulation of translation;GO:0019538|protein metabolic process;GO:0043335|protein unfolding;GO:0009408|response to heat;GO:0009644|response to high light intensity;GO:0042542|response to hydrogen peroxide;	GO:0009941|chloroplast envelope;GO:0009570|chloroplast stroma;GO:0005829|cytosol;GO:0005634|nucleus;	GO:0005524|ATP binding;	K03695	clpB; ATP-dependent Clp protease ATP-binding subunit ClpB
evm.TU.contig436.8	34.1790396	48.66569874	42.02707946	30.488152	42.57019396	33.64379846	34.92111223	33.61921387	38.59839185	36.29058285	43.39383335	29.02310043	EVM%20prediction%20contig436.8	protein_coding	chrcontig436:53399-58313:-	gi|769817259|ref|XP_011621468.1|	455	6.00E-53	PREDICTED: J domain-containing protein spf31 [Amborella trichopoda]	gi|747085632|ref|XM_011091984.1|	170	2.00E-82	PREDICTED: Sesamum indicum J domain-containing protein spf31 (LOC105170998), mRNA	.	.	.	.	.	.	.	.	pfam06658	DUF1168	Protein of unknown function (DUF1168). This family consists of several hypothetical eukaryotic proteins of unknown function.	.	.	.	.	.
evm.TU.contig246.23	0	0	0	0	0	0	0	0	0	0.25459232	0.125861088	0.499390263	EVM%20prediction%20contig246.23	protein_coding	chrcontig246:364427-364909:-	gi|747103787|ref|XP_011100097.1|	281	1.00E-28	PREDICTED: uncharacterized protein LOC105178329 [Sesamum indicum]	.	.	.	.	.	.	.	.	.	.	.	.	pfam09784	L31	Mitochondrial ribosomal protein L31. This is a family of mitochondrial ribosomal proteins. L31 is essential for mitochondrial function in yeast.	.	.	.	.	.
evm.TU.contig246.22	4.021308991	4.294007096	19.01912643	7.22795832	2.181666786	6.364600789	11.75197871	7.547246738	5.717469154	13.51046061	9.697866362	11.00472006	EVM%20prediction%20contig246.22	protein_coding	chrcontig246:359891-363995:+	gi|747042074|ref|XP_011076541.1|	2351	0	PREDICTED: cysteine--tRNA ligase-like [Sesamum indicum]	gi|747042075|ref|XM_011078247.1|	864	0	PREDICTED: Sesamum indicum cysteine--tRNA ligase-like (LOC105160761), transcript variant X2, mRNA	F4IPY2	649	0	Cysteine--tRNA ligase, chloroplastic/mitochondrial	PAB0931	409	2.00E-136	COG0215	pfam01406	tRNA-synt_1e	tRNA synthetases class I (C) catalytic domain. This family includes only cysteinyl tRNA synthetases.	GO:0042407|cristae formation;GO:0006423|cysteinyl-tRNA aminoacylation;GO:0010197|polar nucleus fusion;GO:0043067|regulation of programmed cell death;	GO:0009507|chloroplast;GO:0009570|chloroplast stroma;GO:0005739|mitochondrion;	GO:0005524|ATP binding;GO:0004817|cysteine-tRNA ligase activity;GO:0046872|metal ion binding;	K01883	CARS, cysS; cysteinyl-tRNA synthetase [EC:6.1.1.16]
evm.TU.contig246.21	0.149904059	0	0	0.032470938	0	0.10015895	1.898133878	2.147910136	2.790033805	0.434634361	0.165282505	0.163951534	EVM%20prediction%20contig246.21	protein_coding	chrcontig246:331495-337162:-	gi|848902531|ref|XP_012851188.1|	1412	0	PREDICTED: uncharacterized protein LOC105970915 [Erythranthe guttata]	gi|747092205|ref|XM_011095552.1|	44	6.00E-12	PREDICTED: Sesamum indicum alpha-latrocrustotoxin-Lt1a-like (LOC105173695), transcript variant X2, mRNA	.	.	.	.	.	.	.	.	pfam13962	PGG	Domain of unknown function. The PGG domain is named for the highly conserved sequence motif found at the startt of the domain. The function is not known.	.	.	.	.	.
evm.TU.contig246.20	0	0	0	0	0	0	0.203312261	0.212092286	0.212432086	0	0	0	EVM%20prediction%20contig246.20	protein_coding	chrcontig246:268932-278003:-	gi|747092204|ref|XP_011093853.1|	291	1.00E-28	PREDICTED: alpha-latrocrustotoxin-Lt1a-like isoform X1 [Sesamum indicum]	.	.	.	.	.	.	.	.	.	.	.	.	pfam12796	Ank_2	Ankyrin repeats (3 copies).	.	.	.	.	.
evm.TU.contig246.25	8.682207357	7.953602105	3.465666226	1.121390717	2.974629605	1.393212562	0.37035285	0.579519768	0.628818921	4.233643183	2.378360935	4.199391475	EVM%20prediction%20contig246.25	protein_coding	chrcontig246:368736-371041:-	gi|747102490|ref|XP_011099411.1|	1330	1.00E-176	PREDICTED: growth-regulating factor 1-like [Sesamum indicum]	gi|747102489|ref|XM_011101109.1|	444	0	PREDICTED: Sesamum indicum growth-regulating factor 1-like (LOC105177844), mRNA	O81001	238	2.00E-70	Growth-regulating factor 1	.	.	.	.	pfam08879	WRC	WRC. The WRC domain, named after the conserved Trp-Arg-Cys motif, contains two distinctive features: a putative nuclear localisation signal and a zinc-finger motif (C3H). It is suggested that the WRC domain functions in DNA binding.	GO:0061062|regulation of nematode larval development;GO:0006355|regulation of transcription, DNA-templated;GO:0009624|response to nematode;GO:0048364|root development;GO:0006351|transcription, DNA-templated;	GO:0005634|nucleus;	GO:0005524|ATP binding;	.	.
evm.TU.contig246.24	0	0	0.174347403	0	0	0.35285883	0.170011114	0	0	0.353356582	0.69874604	0.173279811	EVM%20prediction%20contig246.24	protein_coding	chrcontig246:368359-368706:-	gi|747102490|ref|XP_011099411.1|	320	9.00E-33	PREDICTED: growth-regulating factor 1-like [Sesamum indicum]	.	.	.	.	Q8L8A8	57.4	4.00E-09	Growth-regulating factor 2	.	.	.	.	pfam09786	CytochromB561_N	Cytochrome B561, N terminal. Members of this family are found in the N terminal region of cytochrome B561, as well as in various other putative uncharacterized proteins.	GO:0008285|negative regulation of cell proliferation;GO:0006355|regulation of transcription, DNA-templated;GO:0048364|root development;GO:0006351|transcription, DNA-templated;	GO:0005634|nucleus;	GO:0005524|ATP binding;	.	.
evm.TU.contig527.89	28.25750569	34.82450985	49.56227847	52.01980759	30.76562668	53.18531426	41.92845535	42.2696362	36.64475794	52.74366633	48.2538455	42.77681518	EVM%20prediction%20contig527.89	protein_coding	chrcontig527:457939-469041:+	gi|747069644|ref|XP_011081624.1|	1531	0	PREDICTED: peroxisome biogenesis factor 10 [Sesamum indicum]	gi|747069645|ref|XM_011083323.1|	683	0	PREDICTED: Sesamum indicum peroxisome biogenesis factor 10 (LOC105164629), transcript variant X2, mRNA	Q9SYU4	476	6.00E-158	Peroxisome biogenesis factor 10	SPBC16G5.14c	333	2.00E-105	COG0092	pfam04757	Pex2_Pex12	Pex2 / Pex12 amino terminal region. This region is found at the N terminal of a number of known and predicted peroxins including Pex2, Pex10 and Pex12. This conserved region is usually associated with a C terminal ring finger (pfam00097) domain.	GO:0010381|attachment of peroxisome to chloroplast;GO:0009793|embryo development ending in seed dormancy;GO:0006635|fatty acid beta-oxidation;GO:0007031|peroxisome organization;GO:0009853|photorespiration;GO:0016558|protein import into peroxisome matrix;GO:0006513|protein monoubiquitination;	GO:0005829|cytosol;GO:0005779|integral component of peroxisomal membrane;GO:0005778|peroxisomal membrane;GO:0005777|peroxisome;	GO:0004842|ubiquitin-protein transferase activity;GO:0008270|zinc ion binding;	K13346	PEX10; peroxin-10
evm.TU.contig527.88	6.533547801	7.231514758	9.648289335	114.5888989	67.77953843	121.9499539	76.98539987	74.55335733	74.48375645	13.16172224	11.43315195	9.128189674	EVM%20prediction%20contig527.88	protein_coding	chrcontig527:455035-456257:-	gi|747069619|ref|XP_011081611.1|	565	1.00E-69	PREDICTED: uncharacterized protein LOC105164617 isoform X2 [Sesamum indicum]	gi|985443166|ref|XM_006474414.2|	66	1.00E-24	PREDICTED: Citrus sinensis hypothetical protein (LOC102613548), mRNA	Q84VQ4	152	7.00E-44	NAD(P)H-quinone oxidoreductase subunit U, chloroplastic	.	.	.	.	pfam00226	DnaJ	DnaJ domain. DnaJ domains (J-domains) are associated with hsp70 heat-shock system and it is thought that this domain mediates the interaction. DnaJ-domain is therefore part of a chaperone (protein folding) system. The T-antigens, although not in Prosite are confirmed as DnaJ containing domains from literature.	GO:0006810|transport;	GO:0009507|chloroplast;GO:0009535|chloroplast thylakoid membrane;GO:0016021|integral component of membrane;GO:0010598|NAD(P)H dehydrogenase complex (plastoquinone);	GO:0016491|oxidoreductase activity;GO:0048038|quinone binding;	.	.
evm.TU.contig223.17	5.500528885	5.965201579	33.32736563	29.99720167	5.388008342	25.07782611	59.44163246	63.45741461	65.59065048	62.0613603	52.22880612	55.77169352	EVM%20prediction%20contig223.17	protein_coding	chrcontig223:235904-236382:+	gi|947072224|gb|KRH21115.1|	349	3.00E-41	hypothetical protein GLYMA_13G221500 [Glycine max]	gi|747088113|ref|XM_011093326.1|	163	4.00E-79	PREDICTED: Sesamum indicum 60S ribosomal protein L38 (LOC105172007), mRNA	O22860	130	2.00E-39	60S ribosomal protein L38	.	.	.	.	pfam01781	Ribosomal_L38e	Ribosomal L38e protein family.	GO:0022618|ribonucleoprotein complex assembly;GO:0006412|translation;	GO:0022625|cytosolic large ribosomal subunit;GO:0022626|cytosolic ribosome;	GO:0003723|RNA binding;GO:0003735|structural constituent of ribosome;	K02923	RP-L38e, RPL38; large subunit ribosomal protein L38e
evm.TU.contig223.16	36.81537998	36.95323414	25.53965938	29.47424542	47.66530937	23.7455897	40.9596008	48.66294361	42.26853809	28.90275635	36.63041741	27.96025257	EVM%20prediction%20contig223.16	protein_coding	chrcontig223:230850-231999:+	gi|527196518|gb|EPS65363.1|	394	3.00E-45	hypothetical protein M569_09415 [Genlisea aurea]	gi|955306051|ref|XR_001383920.1|	94	2.00E-40	PREDICTED: Glycine max serine/arginine-rich splicing factor SR45a-like (LOC100800398), transcript variant X2, misc_RNA	Q84TH4	110	8.00E-28	Serine/arginine-rich splicing factor SR45a	.	.	.	.	pfam00076	RRM_1	RNA recognition motif. (a.k.a. RRM, RBD, or RNP domain). The RRM motif is probably diagnostic of an RNA binding protein. RRMs are found in a variety of RNA binding proteins, including various hnRNP proteins, proteins implicated in regulation of alternative splicing, and protein components of snRNPs. The motif also appears in a few single stranded DNA binding proteins. The RRM structure consists o…	GO:0006397|mRNA processing;GO:0043484|regulation of RNA splicing;GO:0009644|response to high light intensity;GO:0008380|RNA splicing;	GO:0016607|nuclear speck;GO:0005681|spliceosomal complex;	GO:0003676|nucleic acid binding;GO:0000166|nucleotide binding;	.	.
evm.TU.contig223.15	1.282745016	0.597193051	4.51710227	2.829092316	1.699137148	4.051607475	2.452647651	2.87185875	2.562664222	3.121017529	2.982971674	3.265049026	EVM%20prediction%20contig223.15	protein_coding	chrcontig223:223887-228410:+	gi|747088106|ref|XP_011091624.1|	1409	0	PREDICTED: uncharacterized protein LOC105172005 isoform X1 [Sesamum indicum]	gi|985449495|ref|XM_015530505.1|	128	7.00E-59	PREDICTED: Citrus sinensis uncharacterized LOC102611205 (LOC102611205), transcript variant X3, mRNA	.	.	.	.	MK0492_2	98.6	4.00E-24	COG4043	pfam04266	ASCH	ASCH domain. The ASCH domain adopts a beta-barrel fold similar to the pfam01472 domain. It is thought to function as an RNA-binding domain during coactivation, RNA-processing and possibly during prokaryotic translation regulation.	.	.	.	.	.
evm.TU.contig408.6	0.339081876	0.173648754	1.716453404	0	0	0	0.072772285	0	0	0	0.074773561	0.37085716	EVM%20prediction%20contig408.6	protein_coding	chrcontig408:19146-21254:+	gi|976917013|gb|KVI02506.1|	830	5.00E-107	Protein of unknown function DUF707 [Cynara cardunculus var. scolymus]	gi|727432649|ref|XM_010496562.1|	85	4.00E-35	PREDICTED: Camelina sativa uncharacterized LOC104771923 (LOC104771923), transcript variant X4, mRNA	.	.	.	.	.	.	.	.	pfam05212	DUF707	Protein of unknown function (DUF707). This family consists of several uncharacterized proteins from Arabidopsis thaliana.	.	.	.	.	.
evm.TU.contig408.7	17.95225204	32.41136752	92.41567001	896.6335687	182.4072758	901.7155498	254.9401103	181.0692245	185.3167479	523.632333	527.6596918	651.8671733	EVM%20prediction%20contig408.7	protein_coding	chrcontig408:22156-22608:-	.	.	.	.	.	.	.	.	.	.	.	.	.	.	.	.	pfam01681	C6	C6 domain. This domain of unknown function is found in a C. elegans protein. It is presumed to be an extracellular domain. The C6 domain contains six conserved cysteine residues in most copies of the domain. However some copies of the domain are missing cysteine residues 1 and 3 suggesting that these form a disulphide bridge.	.	.	.	.	.
evm.TU.contig408.4	1.797382659	2.473751755	1.582341226	4.526004219	3.156727381	2.652049003	0.096436622	0.050300616	0.151143611	0.450983218	0.297266041	0.442308368	EVM%20prediction%20contig408.4	protein_coding	chrcontig408:12707-15142:+	gi|848914972|ref|XP_012855315.1|	985	1.00E-127	PREDICTED: GDSL esterase/lipase At3g26430 isoform X2 [Erythranthe guttata]	gi|970027999|ref|XM_015219803.1|	86	2.00E-35	PREDICTED: Solanum pennellii uncharacterized LOC107019256 (LOC107019256), mRNA	Q9LIN2	334	2.00E-109	GDSL esterase/lipase At3g26430	alr3513	71.6	6.00E-14	COG2166	pfam02657	SufE	Fe-S metabolizm associated domain. This family consists of the SufE-related proteins. These have been implicated in Fe-S metabolizm and export).	GO:0016042|lipid catabolic process;	GO:0005576|extracellular region;	GO:0016298|lipase activity;	.	.
evm.TU.contig408.5	2.201865537	1.503476436	0.516914985	1.462644601	1.98607496	1.765421492	2.079241361	1.840391852	1.185004542	2.946519744	1.489021114	1.09171817	EVM%20prediction%20contig408.5	protein_coding	chrcontig408:15237-16806:-	gi|747050183|ref|XP_011071154.1|	1240	7.00E-167	PREDICTED: probable protein phosphatase 2C 14 [Sesamum indicum]	gi|848914973|ref|XM_012999862.1|	244	2.00E-123	PREDICTED: Erythranthe guttatus probable protein phosphatase 2C 14 (LOC105974723), mRNA	Q9FXE4	285	2.00E-91	Probable protein phosphatase 2C 14	SPCC1223.11	113	1.00E-27	COG0631	pfam00481	PP2C	Protein phosphatase 2C. Protein phosphatase 2C is a Mn++ or Mg++ dependent protein serine/threonine phosphatase.	.	.	GO:0046872|metal ion binding;GO:0004722|protein serine/threonine phosphatase activity;	.	.
evm.TU.contig408.2	2.708175269	2.773791791	1.562039338	1.618267091	2.13822892	2.246247671	1.763692537	2.090747131	1.507749682	2.832598294	3.212527526	1.143928508	EVM%20prediction%20contig408.2	protein_coding	chrcontig408:3514-4459:+	gi|747078996|ref|XP_011086679.1|	174	1.00E-11	PREDICTED: protein-tyrosine-phosphatase MKP1-like isoform X2 [Sesamum indicum]	.	.	.	.	.	.	.	.	.	.	.	.	pfam02552	CO_dh	CO dehydrogenase beta subunit/acetyl-CoA synthase epsilon subunit. This family consists of Carbon monoxide dehydrogenase I/II beta subunit EC:1.2.99.2 and acetyl-CoA synthase epsilon subunit. Carbon monoxide beta subunit catalyses the reaction: CO + H2O + acceptor <=> CO2 + reduced acceptor.	.	.	.	.	.
evm.TU.contig408.3	2.538772726	2.853971106	0.981232826	0.536514426	1.031128281	0.551639141	0.318942684	0.277263501	0.333249256	1.767735355	1.583949918	1.408657439	EVM%20prediction%20contig408.3	protein_coding	chrcontig408:5966-10748:+	gi|747050457|ref|XP_011071301.1|	1481	0	PREDICTED: uncharacterized protein At1g04910 [Sesamum indicum]	gi|848914540|ref|XM_012999720.1|	484	0	PREDICTED: Erythranthe guttatus uncharacterized protein At1g04910 (LOC105974607), mRNA	Q8W486	163	1.00E-43	Uncharacterized protein At1g04910	.	.	.	.	pfam10250	O-FucT	GDP-fucose protein O-fucosyltransferase. This is a family of conserved proteins representing the enzyme responsible for adding O-fucose to EGF (epidermal growth factor-like) repeats. Six highly conserved cysteines are present in O-FucT-1 as well as a DXD-like motif (ERD), conserved in mammals, Drosophila, and C. elegans. Both features are characteristic of several glycosyltransferase families. Th…	.	GO:0005737|cytoplasm;GO:0005768|endosome;GO:0005794|Golgi apparatus;GO:0000139|Golgi membrane;GO:0016021|integral component of membrane;GO:0005802|trans-Golgi network;	GO:0016757|transferase activity, transferring glycosyl groups;	.	.
evm.TU.contig408.1	1.761925442	3.05396423	0.656245684	0.587158856	4.020145605	0.42259789	0.465399157	0.36412304	0.668628423	0.362737731	0.59774735	0.53364048	EVM%20prediction%20contig408.1	protein_coding	chrcontig408:1826-3143:+	gi|747050191|ref|XP_011071159.1|	920	3.00E-115	PREDICTED: protein-tyrosine-phosphatase MKP1-like [Sesamum indicum]	gi|747078995|ref|XM_011088377.1|	263	6.00E-134	PREDICTED: Sesamum indicum protein-tyrosine-phosphatase MKP1-like (LOC105168330), transcript variant X2, mRNA	Q9C5S1	269	2.00E-81	Protein-tyrosine-phosphatase MKP1	YNL053w	65.9	5.00E-11	COG2453	pfam00782	DSPc	Dual specificity phosphatase, catalytic domain. Ser/Thr and Tyr protein phosphatases. The enzyme's tertiary fold is highly similar to that of tyrosine-specific phosphatases, except for a "recognition" region.	GO:0006952|defense response;GO:0009651|response to salt stress;GO:0010224|response to UV-B;GO:0010225|response to UV-C;	GO:0005829|cytosol;	GO:0017017|MAP kinase tyrosine/serine/threonine phosphatase activity;GO:0004725|protein tyrosine phosphatase activity;	.	.
evm.TU.contig223.13	0.555598668	0.841219571	1.573709896	1.339537176	0.77937739	1.678583959	33.15913938	40.82140903	28.68793681	12.5640373	14.30812935	12.87190217	EVM%20prediction%20contig223.13	protein_coding	chrcontig223:175000-182257:+	gi|747088334|ref|XP_011091752.1|	6263	0	PREDICTED: uncharacterized protein LOC105172113 [Sesamum indicum]	gi|747088333|ref|XM_011093450.1|	1716	0	PREDICTED: Sesamum indicum uncharacterized LOC105172113 (LOC105172113), mRNA	O15050	248	2.00E-64	TPR and ankyrin repeat-containing protein 1	.	.	.	.	pfam00580	UvrD-helicase	UvrD/REP helicase N-terminal domain. The Rep family helicases are composed of four structural domains. The Rep family function as dimers. REP helicases catalyse ATP dependent unwinding of double stranded DNA to single stranded DNA. Some members have large insertions near to the carboxy-terminus relative to other members of the family.	GO:0006429|leucyl-tRNA aminoacylation;	GO:0009507|chloroplast;GO:0005829|cytosol;GO:0009506|plasmodesma;	GO:0002161|aminoacyl-tRNA editing activity;GO:0005524|ATP binding;GO:0004823|leucine-tRNA ligase activity;	.	.
evm.TU.contig408.8	99.49486071	110.3562292	49.56377452	28.3151156	42.59894095	36.03135936	64.99692521	59.11101635	54.85235814	29.5873927	34.1056958	32.27397493	EVM%20prediction%20contig408.8	protein_coding	chrcontig408:23714-25572:-	gi|747050175|ref|XP_011071150.1|	610	2.00E-75	PREDICTED: uncharacterized protein LOC105156648 [Sesamum indicum]	gi|747050174|ref|XM_011072848.1|	194	5.00E-96	PREDICTED: Sesamum indicum uncharacterized LOC105156648 (LOC105156648), mRNA	.	.	.	.	.	.	.	.	pfam04724	Glyco_transf_17	Glycosyltransferase family 17. This family represents beta-1,4-mannosyl-glycoprotein beta-1,4-N-acetylglucosaminyltransferase (EC:2.4.1.144). This enzyme transfers the bisecting GlcNAc to the core mannose of complex N-glycans. The addition of this residue is regulated during development and has functional consequences for receptor signalling, cell adhesion, and tumor progression.	.	.	.	.	.
evm.TU.contig408.9	1.812604918	2.582987991	1.73450247	7.101500044	9.022372459	7.722947969	0.101481763	0.105864246	0.106033854	4.710612963	2.954389346	3.792539258	EVM%20prediction%20contig408.9	protein_coding	chrcontig408:44148-46146:+	gi|747078936|ref|XP_011086648.1|	2047	0	PREDICTED: BTB/POZ domain-containing protein At1g67900 [Sesamum indicum]	gi|747050172|ref|XM_011072847.1|	189	1.00E-92	PREDICTED: Sesamum indicum BTB/POZ domain-containing protein At1g67900-like (LOC105156647), transcript variant X3, mRNA	Q9C9V6	686	0	BTB/POZ domain-containing protein At1g67900	.	.	.	.	pfam03000	NPH3	NPH3 family. Phototropism of Arabidopsis thaliana seedlings in response to a blue light source is initiated by nonphototropic hypocotyl 1 (NPH1), a light-activated serine-threonine protein kinase. Mutations in NPH3 disrupt early signaling occurring downstream of the NPH1 photoreceptor. The NPH3 gene encodes a NPH1-interacting protein. NPH3 is a member of a large protein family, apparently specifi…	GO:0016567|protein ubiquitination;	.	.	.	.
evm.TU.contig566.20	4.99759095	2.476779603	1.986948654	1.885707021	7.046947752	1.148957873	0.968765087	0.649672161	4.482689697	29.91504427	29.64889776	30.8912303	EVM%20prediction%20contig566.20	protein_coding	chrcontig566:249509-251042:-	gi|747108153|ref|XP_011069388.1|	841	3.00E-109	PREDICTED: wall-associated receptor kinase-like 20 [Sesamum indicum]	gi|848908944|ref|XM_012997883.1|	134	2.00E-62	PREDICTED: Erythranthe guttatus wall-associated receptor kinase-like 20 (LOC105972901), mRNA	.	.	.	.	.	.	.	.	pfam13947	GUB_WAK_bind	Wall-associated receptor kinase galacturonan-binding. This cysteine-rich GUB_WAK_bind domain is the extracellular part of this serine/threonine kinase that binds to the cell-wall pectins.	.	.	.	.	.
evm.TU.contig566.21	0	0	2.711637828	0.333598076	0	0	0	1.034394223	0	2.404404007	4.75459596	2.695033484	EVM%20prediction%20contig566.21	protein_coding	chrcontig566:257101-257279:-	gi|698569548|ref|XP_009774362.1|	187	9.00E-17	PREDICTED: EPIDERMAL PATTERNING FACTOR-like protein 1 isoform X5 [Nicotiana sylvestris]	.	.	.	.	Q9LFT5	65.1	1.00E-13	EPIDERMAL PATTERNING FACTOR-like protein 1	.	.	.	.	pfam15042	LELP1	Late cornified envelope-like proline-rich protein 1. This family of uncharacterized proteins is found in mammals.	GO:0010052|guard cell differentiation;GO:0010374|stomatal complex development;	GO:0005576|extracellular region;	.	.	.
evm.TU.contig340.19	11.33047459	11.92440497	24.89144468	19.18415363	8.763132346	20.5584176	19.45357946	20.10750037	19.76675752	23.09129304	21.82237633	21.19188566	EVM%20prediction%20contig340.19	protein_coding	chrcontig340:157412-159711:-	gi|747040592|ref|XP_011088955.1|	1026	3.00E-139	PREDICTED: protein Mpv17-like [Sesamum indicum]	gi|747040591|ref|XM_011090653.1|	364	0	PREDICTED: Sesamum indicum protein Mpv17-like (LOC105170031), mRNA	Q66GV0	99.4	4.00E-24	Protein Mpv17	.	.	.	.	pfam04117	Mpv17_PMP22	Mpv17 / PMP22 family. The 22-kDa peroxisomal membrane protein (PMP22) is a major component of peroxisomal membranes. PMP22 seems to be involved in pore forming activity and may contribute to the unspecific permeability of the organelle membrane. PMP22 is synthesized on free cytosolic ribosomes and then directed to the peroxisome membrane by specific targeting information. Mpv17 is a closely relat…	.	GO:0016021|integral component of membrane;GO:0005743|mitochondrial inner membrane;	.	.	.
evm.TU.contig340.18	13.94286849	14.70236494	29.38201594	28.37071621	13.31150269	31.19997164	23.32625613	28.70873078	23.21550217	31.92958785	28.71286894	34.98968627	EVM%20prediction%20contig340.18	protein_coding	chrcontig340:149856-156656:+	gi|747040594|ref|XP_011089076.1|	3367	0	PREDICTED: LOW QUALITY PROTEIN: beta-adaptin-like protein A [Sesamum indicum]	gi|747040593|ref|XM_011090774.1|	1053	0	PREDICTED: Sesamum indicum beta-adaptin-like protein A (LOC105170114), mRNA	Q9LDK9	1111	0	Beta-adaptin-like protein A	SPBC947.02	231	7.00E-64	COG5096	pfam01602	Adaptin_N	Adaptin N terminal region. This family consists of the N terminal region of various alpha, beta and gamma subunits of the AP-1, AP-2 and AP-3 adaptor protein complexes. The adaptor protein (AP) complexes are involved in the formation of clathrin-coated pits and vesicles. The N-terminal region of the various adaptor proteins (APs) is constant by comparison to the C-terminal which is variable withi…	GO:0006886|intracellular protein transport;GO:0016192|vesicle-mediated transport;	GO:0030131|clathrin adaptor complex;GO:0030665|clathrin-coated vesicle membrane;GO:0005794|Golgi apparatus;	GO:0043424|protein histidine kinase binding;GO:0008565|protein transporter activity;	.	.
evm.TU.contig566.24	192.6919788	153.2542695	70.66969809	170.476439	279.3204729	109.2158453	595.4254657	553.3185336	770.9588487	431.9468482	471.3799237	465.5969223	EVM%20prediction%20contig566.24	protein_coding	chrcontig566:297363-300531:-	gi|747099015|ref|XP_011097545.1|	2396	0	PREDICTED: phospho-2-dehydro-3-deoxyheptonate aldolase 2, chloroplastic [Sesamum indicum]	gi|747099014|ref|XM_011099243.1|	804	0	PREDICTED: Sesamum indicum phospho-2-dehydro-3-deoxyheptonate aldolase 2, chloroplastic (LOC105176445), mRNA	P37822	851	0	Phospho-2-dehydro-3-deoxyheptonate aldolase 2, chloroplastic	PA2843	586	0	COG3200	pfam01474	DAHP_synth_2	Class-II DAHP synthetase family. Members of this family are aldolase enzymes that catalyse the first step of the shikimate pathway.	GO:0009073|aromatic amino acid family biosynthetic process;GO:0008652|cellular amino acid biosynthetic process;GO:0009423|chorismate biosynthetic process;	GO:0009507|chloroplast;	GO:0003849|3-deoxy-7-phosphoheptulonate synthase activity;	K01626	E2.5.1.54, aroF, aroG, aroH; 3-deoxy-7-phosphoheptulonate synthase [EC:2.5.1.54]
evm.TU.contig34.204	35.86661999	39.5256824	39.00971468	144.6039978	161.5058163	149.4085177	21.51413375	18.05215531	32.82285638	71.93390283	67.43865931	56.01115786	EVM%20prediction%20contig34.204	protein_coding	chrcontig34:2412862-2414514:-	gi|747048546|ref|XP_011070286.1|	915	2.00E-121	PREDICTED: uncharacterized protein LOC105155984 [Sesamum indicum]	gi|955380186|ref|XM_003549901.3|	185	9.00E-91	PREDICTED: Glycine max uncharacterized LOC100780555 (LOC100780555), mRNA	Q9SYX1	272	3.00E-89	Light-harvesting complex-like protein 3 isotype 1, chloroplastic	.	.	.	.	pfam00504	Chloroa_b-bind	Chlorophyll A-B binding protein.	GO:1902326|positive regulation of chlorophyll biosynthetic process;GO:0006355|regulation of transcription, DNA-templated;	GO:0009507|chloroplast;GO:0009535|chloroplast thylakoid membrane;GO:0042651|thylakoid membrane;	GO:0019899|enzyme binding;GO:0043495|protein anchor;GO:0003700|transcription factor activity, sequence-specific DNA binding;	.	.
evm.TU.contig566.26	18.61419223	21.95182835	5.539322924	8.40483142	10.53918643	7.532353104	0.562661606	0.675004124	0.852455716	0.789381466	0.173440529	0.286739773	EVM%20prediction%20contig566.26	protein_coding	chrcontig566:336995-340777:-	gi|848909152|ref|XP_012853402.1|	2798	0	PREDICTED: ABC transporter G family member 11-like [Erythranthe guttata]	gi|848909151|ref|XM_012997948.1|	625	0	PREDICTED: Erythranthe guttatus ABC transporter G family member 11-like (LOC105972964), mRNA	Q8RXN0	622	0	ABC transporter G family member 11	YCR011c_2	182	3.00E-51	COG1131	pfam01061	ABC2_membrane	ABC-2 type transporter.	GO:0010588|cotyledon vascular tissue pattern formation;GO:0080051|cutin transport;GO:0015908|fatty acid transport;GO:0009737|response to abscisic acid;GO:0009651|response to salt stress;GO:0009611|response to wounding;GO:0010222|stem vascular tissue pattern formation;	GO:0009897|external side of plasma membrane;GO:0016021|integral component of membrane;GO:0005886|plasma membrane;	GO:0005524|ATP binding;GO:0042626|ATPase activity, coupled to transmembrane movement of substances;GO:0015245|fatty acid transporter activity;GO:0042803|protein homodimerization activity;	.	.
evm.TU.contig566.27	20.72656806	21.12417804	37.21270979	45.64807811	21.04017258	46.2072558	99.39529794	100.213134	85.17110425	68.13343096	85.46751008	73.52300885	EVM%20prediction%20contig566.27	protein_coding	chrcontig566:349417-354550:+	gi|747103687|ref|XP_011100043.1|	1141	1.00E-156	PREDICTED: ras-related protein Rab11D [Sesamum indicum]	gi|747099004|ref|XM_011099238.1|	383	0	PREDICTED: Sesamum indicum ras-related protein Rab11D-like (LOC105176440), mRNA	Q40522	412	2.00E-145	Ras-related protein Rab11D	SPAC18G6.03	260	3.00E-86	COG1100	pfam00071	Ras	Ras family. Includes sub-families Ras, Rab, Rac, Ral, Ran, Rap Ypt1 and more. Shares P-loop motif with GTP_EFTU, arf and myosin_head. See pfam00009 pfam00025, pfam00063. As regards Rab GTPases, these are important regulators of vesicle formation, motility and fusion. They share a fold in common with all Ras GTPases: this is a six-stranded beta-sheet surrounded by five alpha-helices.	GO:0007264|small GTPase mediated signal transduction;	GO:0005622|intracellular;GO:0005886|plasma membrane;	GO:0005525|GTP binding;	.	.
evm.TU.contig21.4	4.81287542	7.114723266	9.216689086	2.020561999	0.516399288	1.326078539	6.85772694	6.04302687	4.495026229	3.762522572	3.938935561	5.296448995	EVM%20prediction%20contig21.4	protein_coding	chrcontig21:45556-53450:+	gi|747102943|ref|XP_011099653.1|	2016	0	PREDICTED: E3 ubiquitin-protein ligase CHFR isoform X1 [Sesamum indicum]	gi|747102942|ref|XM_011101351.1|	722	0	PREDICTED: Sesamum indicum E3 ubiquitin-protein ligase CHFR (LOC105178017), transcript variant X1, mRNA	Q810L3	112	4.00E-25	E3 ubiquitin-protein ligase CHFR	.	.	.	.	pfam00097	zf-C3HC4	Zinc finger, C3HC4 type (RING finger). The C3HC4 type zinc-finger (RING finger) is a cysteine-rich domain of 40 to 60 residues that coordinates two zinc ions, and has the consensus sequence: C-X2-C-X(9-39)-C-X(1-3)-H-X(2-3)-C-X2-C-X(4-48)-C-X2-C where X is any amino acid. Many proteins containing a RING finger play a key role in the ubiquitination pathway.	GO:0051301|cell division;GO:0000278|mitotic cell cycle;GO:0007093|mitotic cell cycle checkpoint;GO:0007067|mitotic nuclear division;GO:0019941|modification-dependent protein catabolic process;GO:0032436|positive regulation of proteasomal ubiquitin-dependent protein catabolic process;GO:0031398|positive regulation of protein ubiquitination;GO:0031648|protein destabilization;GO:0000209|protein poly…	GO:0005634|nucleus;GO:0016605|PML body;	GO:0016874|ligase activity;GO:0000166|nucleotide binding;GO:0061630|ubiquitin protein ligase activity;GO:0004842|ubiquitin-protein transferase activity;GO:0008270|zinc ion binding;	K10644	CHFR; E3 ubiquitin-protein ligase CHFR [EC:2.3.2.27]
evm.TU.contig340.12	21.30960818	21.7194519	51.7046553	43.4120284	15.47071513	48.61787946	71.56775565	71.02788326	69.92956669	69.36661523	63.81669716	57.48185294	EVM%20prediction%20contig340.12	protein_coding	chrcontig340:122969-124346:+	gi|848922639|ref|XP_012857784.1|	1070	1.00E-141	PREDICTED: eukaryotic translation initiation factor 3 subunit L-like [Erythranthe guttata]	gi|747040617|ref|XM_011091985.1|	341	2.00E-177	PREDICTED: Sesamum indicum eukaryotic translation initiation factor 3 subunit L-like (LOC105170970), mRNA	A7SDW5	202	5.00E-60	Eukaryotic translation initiation factor 3 subunit L	.	.	.	.	pfam10255	Paf67	RNA polymerase I-associated factor PAF67. RNA polymerase I is a multisubunit enzyme and its transcription competence is dependent on the presence of PAF67. This family of proteins is conserved from worms to humans.	GO:0001731|formation of translation preinitiation complex;GO:0006446|regulation of translational initiation;	GO:0016282|eukaryotic 43S preinitiation complex;GO:0033290|eukaryotic 48S preinitiation complex;GO:0005852|eukaryotic translation initiation factor 3 complex;	GO:0003743|translation initiation factor activity;	K15029	EIF3L; translation initiation factor 3 subunit L
evm.TU.contig340.11	61.51268699	58.43651876	30.80213929	24.4880009	42.54909301	24.77440414	37.49639868	40.33381334	33.75573794	32.62969072	38.3275994	42.58123354	EVM%20prediction%20contig340.11	protein_coding	chrcontig340:119721-121928:+	gi|747070025|ref|XP_011081819.1|	1453	0	PREDICTED: eukaryotic translation initiation factor 3 subunit L-like [Sesamum indicum]	gi|747040617|ref|XM_011091985.1|	537	0	PREDICTED: Sesamum indicum eukaryotic translation initiation factor 3 subunit L-like (LOC105170970), mRNA	A7SDW5	254	2.00E-78	Eukaryotic translation initiation factor 3 subunit L	.	.	.	.	pfam10255	Paf67	RNA polymerase I-associated factor PAF67. RNA polymerase I is a multisubunit enzyme and its transcription competence is dependent on the presence of PAF67. This family of proteins is conserved from worms to humans.	GO:0001731|formation of translation preinitiation complex;GO:0006446|regulation of translational initiation;	GO:0016282|eukaryotic 43S preinitiation complex;GO:0033290|eukaryotic 48S preinitiation complex;GO:0005852|eukaryotic translation initiation factor 3 complex;	GO:0003743|translation initiation factor activity;	K15029	EIF3L; translation initiation factor 3 subunit L
evm.TU.contig340.10	1.197279328	2.299290511	0.065877195	0	1.323967034	0	0.064238727	0.134025744	0	0	0.066005326	0.065473805	EVM%20prediction%20contig340.10	protein_coding	chrcontig340:115567-117466:-	gi|747065532|ref|XP_011079405.1|	908	1.00E-115	PREDICTED: pentatricopeptide repeat-containing protein At4g26680, mitochondrial [Sesamum indicum]	gi|747070024|ref|XM_011083517.1|	186	3.00E-91	PREDICTED: Sesamum indicum eukaryotic translation initiation factor 3 subunit L-like (LOC105164763), mRNA	Q9SZ10	276	6.00E-87	Pentatricopeptide repeat-containing protein At4g26680, mitochondrial	.	.	.	.	pfam10255	Paf67	RNA polymerase I-associated factor PAF67. RNA polymerase I is a multisubunit enzyme and its transcription competence is dependent on the presence of PAF67. This family of proteins is conserved from worms to humans.	.	GO:0005739|mitochondrion;	.	.	.
evm.TU.contig340.17	23.09630677	38.58316613	20.33303159	18.0854398	23.00947514	18.5952809	19.19114709	26.10331515	19.3872831	19.50300362	19.50102524	19.77625713	EVM%20prediction%20contig340.17	protein_coding	chrcontig340:147476-148033:-	gi|747072517|ref|XP_011083174.1|	572	2.00E-71	PREDICTED: 54S ribosomal protein L12, mitochondrial [Sesamum indicum]	.	.	.	.	P41189	77	1.00E-16	50S ribosomal protein L7/L12	BMEI0748	72	2.00E-15	COG0222	pfam00542	Ribosomal_L12	Ribosomal protein L7/L12 C-terminal domain.	GO:0006412|translation;	GO:0005840|ribosome;	GO:0003735|structural constituent of ribosome;	.	.
evm.TU.contig21.1	0	0.102748499	0	0	0	0	0	0	0	0	0	0	EVM%20prediction%20contig21.1	protein_coding	chrcontig21:3778-4560:+	gi|747102941|ref|XP_011099652.1|	972	7.00E-131	PREDICTED: putative germin-like protein 2-1 [Sesamum indicum]	gi|778721613|ref|XM_004134567.2|	37	2.00E-08	PREDICTED: Cucumis sativus putative germin-like protein 2-1 (LOC101203856), mRNA	Q9SFF9	299	6.00E-101	Germin-like protein subfamily 1 member 7	.	.	.	.	pfam00190	Cupin_1	Cupin. This family represents the conserved barrel domain of the 'cupin' superfamily ('cupa' is the Latin term for a small barrel). This family contains 11S and 7S plant seed storage proteins, and germins. Plant seed storage proteins provide the major nitrogen source for the developing plant.	GO:0033609|oxalate metabolic process;	GO:0048046|apoplast;GO:0005618|cell wall;	GO:0030145|manganese ion binding;GO:0045735|nutrient reservoir activity;GO:0046564|oxalate decarboxylase activity;	.	.
evm.TU.contig509.145	7.765452543	8.984624601	10.28622396	6.385697136	6.660176978	8.103052372	8.425527342	10.07720486	6.223694957	14.24043616	13.63593602	18.9680379	EVM%20prediction%20contig509.145	protein_coding	chrcontig509:1499767-1506767:+	gi|848862815|ref|XP_012832184.1|	2546	0	PREDICTED: uncharacterized protein LOC105953101 isoform X1 [Erythranthe guttata]	gi|848862814|ref|XM_012976730.1|	628	0	PREDICTED: Erythranthe guttatus uncharacterized LOC105953101 (LOC105953101), transcript variant X1, mRNA	Q5DQR4	89	6.00E-17	Syntaxin-binding protein 5-like	.	.	.	.	pfam00400	WD40	WD domain, G-beta repeat.	GO:0006887|exocytosis;GO:0042593|glucose homeostasis;GO:0046676|negative regulation of insulin secretion;GO:0050714|positive regulation of protein secretion;GO:0015031|protein transport;GO:0017157|regulation of exocytosis;	GO:0016021|integral component of membrane;GO:0005886|plasma membrane;GO:0030141|secretory granule;GO:0031201|SNARE complex;	GO:0005096|GTPase activator activity;GO:0017137|Rab GTPase binding;GO:0019905|syntaxin binding;	K08518	STXBP5; syntaxin-binding protein 5
evm.TU.contig509.144	0	0.373482639	0	0.315947384	0	0.324854161	0	0	0.327077973	0	0.964935008	0.63810978	EVM%20prediction%20contig509.144	protein_coding	chrcontig509:1491278-1491571:+	gi|802546439|ref|XP_012084876.1|	144	2.00E-09	PREDICTED: probable sodium/metabolite cotransporter BASS3, chloroplastic [Jatropha curcas]	.	.	.	.	.	.	.	.	.	.	.	.	pfam11880	DUF3400	Domain of unknown function (DUF3400). This domain is functionally uncharacterized. This domain is found in bacteria. This presumed domain is about 50 amino acids in length. This domain is found associated with pfam02754, pfam02913, pfam01565.	.	.	.	.	.
evm.TU.contig509.147	57.040411	65.10693655	72.7385292	60.50571928	52.02986891	61.1648703	131.9981748	131.0356758	128.786952	90.01357393	93.25877546	85.1985325	EVM%20prediction%20contig509.147	protein_coding	chrcontig509:1510387-1512828:-	gi|747094379|ref|XP_011095021.1|	837	2.00E-111	PREDICTED: selT-like protein [Sesamum indicum]	gi|747094378|ref|XM_011096719.1|	328	2.00E-170	PREDICTED: Sesamum indicum selT-like protein (LOC105174575), mRNA	Q9STZ2	246	3.00E-81	SelT-like protein	.	.	.	.	pfam10262	Rdx	Rdx family. This entry is an approximately 100 residue region of selenoprotein-T, conserved from plants to humans. The protein binds to UDP-glucose:glycoprotein glucosyltransferase (UGTR), the endoplasmic reticulum (ER)-resident protein, which is known to be involved in the quality control of protein folding. Selenium (Se) plays an essential role in cell survival and most of the effects of Se are…	GO:0006887|exocytosis;GO:0042593|glucose homeostasis;GO:0046676|negative regulation of insulin secretion;GO:0050714|positive regulation of protein secretion;GO:0015031|protein transport;GO:0017157|regulation of exocytosis;	GO:0016021|integral component of membrane;GO:0005886|plasma membrane;GO:0030141|secretory granule;GO:0031201|SNARE complex;	GO:0005096|GTPase activator activity;GO:0017137|Rab GTPase binding;GO:0019905|syntaxin binding;	.	.
evm.TU.contig509.146	16.03546729	20.26790437	21.17544156	17.78611724	14.49944386	22.28949834	25.8719884	24.39218787	22.03404486	39.46748124	33.7560061	42.34032133	EVM%20prediction%20contig509.146	protein_coding	chrcontig509:1506772-1509352:+	gi|848862817|ref|XP_012832185.1|	1351	3.00E-175	PREDICTED: uncharacterized protein LOC105953101 isoform X2 [Erythranthe guttata]	gi|848862816|ref|XM_012976731.1|	469	0	PREDICTED: Erythranthe guttatus uncharacterized LOC105953101 (LOC105953101), transcript variant X2, mRNA	.	.	.	.	.	.	.	.	pfam00957	Synaptobrevin	Synaptobrevin.	.	.	.	.	.
evm.TU.contig509.141	49.03808613	74.43437163	175.4068992	107.3704655	39.31238538	119.0559263	90.26282398	101.2822241	103.0295616	142.0833227	154.3153755	147.0812364	EVM%20prediction%20contig509.141	protein_coding	chrcontig509:1449284-1449595:+	gi|195617694|gb|ACG30677.1|	419	2.00E-50	histone H4 [Zea mays]	gi|747062102|ref|XM_011079242.1|	189	2.00E-93	PREDICTED: Sesamum indicum histone H4 (LOC105161532), mRNA	P0CG89	162	4.00E-51	Histone H4	.	.	.	.	pfam00125	Histone	Core histone H2A/H2B/H3/H4.	GO:0006334|nucleosome assembly;	GO:0009507|chloroplast;GO:0005829|cytosol;GO:0005730|nucleolus;GO:0000786|nucleosome;GO:0005886|plasma membrane;GO:0009506|plasmodesma;GO:0009579|thylakoid;GO:0005774|vacuolar membrane;	GO:0003677|DNA binding;	K11254	H4; histone H4
evm.TU.contig509.140	5.451172195	4.785641945	16.79645155	6.297527527	4.187502246	7.631319772	3.231171689	2.905784148	2.794022009	28.48413399	17.51602361	23.8480011	EVM%20prediction%20contig509.140	protein_coding	chrcontig509:1433183-1434972:-	gi|747062101|ref|XP_011077543.1|	466	4.00E-53	PREDICTED: protein trichome birefringence-like 3 [Sesamum indicum]	gi|848862830|ref|XM_012976738.1|	167	7.00E-81	PREDICTED: Erythranthe guttatus protein trichome birefringence-like 3 (LOC105953107), mRNA	Q8LED3	162	3.00E-46	Protein trichome birefringence-like 3	.	.	.	.	pfam13839	PC-Esterase	GDSL/SGNH-like Acyl-Esterase family found in Pmr5 and Cas1p. The PC-Esterase family is comprised of Cas1p, the Homo sapiens C7orf58, Arabidopsis thaliana PMR5 and a group of plant freezing resistance/coldacclimatization proteins typified by Arabidopsis thaliana ESKIMO1. animal FAM55D proteins, and animal FAM113 proteins. The PC-Esterase family has features that are both similar and different from…	GO:0030244|cellulose biosynthetic process;GO:0045489|pectin biosynthetic process;GO:0009827|plant-type cell wall modification;GO:0045492|xylan biosynthetic process;	GO:0005794|Golgi apparatus;GO:0000139|Golgi membrane;GO:0016021|integral component of membrane;GO:0005886|plasma membrane;	GO:1990538|xylan O-acetyltransferase activity;	.	.
evm.TU.contig509.143	63.85393378	73.04811115	100.6158865	61.70452418	41.18918082	67.58369319	71.08628361	69.71425247	65.37693999	64.13903819	55.12629838	59.84454562	EVM%20prediction%20contig509.143	protein_coding	chrcontig509:1459966-1463760:-	gi|604342892|gb|EYU41916.1|	2191	0	hypothetical protein MIMGU_mgv1a005306mg [Erythranthe guttata]	gi|747094386|ref|XM_011096724.1|	869	0	PREDICTED: Sesamum indicum acyl-coenzyme A oxidase 4, peroxisomal (LOC105174578), mRNA	Q96329	778	0	Acyl-coenzyme A oxidase 4, peroxisomal	DR0551	324	2.00E-105	COG1960	pfam02771	Acyl-CoA_dh_N	Acyl-CoA dehydrogenase, N-terminal domain. The N-terminal domain of Acyl-CoA dehydrogenase is an all-alpha domain.	GO:0009793|embryo development ending in seed dormancy;GO:0006635|fatty acid beta-oxidation;GO:0033539|fatty acid beta-oxidation using acyl-CoA dehydrogenase;GO:0055088|lipid homeostasis;GO:0046459|short-chain fatty acid metabolic process;	GO:0009514|glyoxysome;GO:0005777|peroxisome;	GO:0003995|acyl-CoA dehydrogenase activity;GO:0003997|acyl-CoA oxidase activity;GO:0009055|electron carrier activity;GO:0000062|fatty-acyl-CoA binding;GO:0050660|flavin adenine dinucleotide binding;GO:0052890|oxidoreductase activity, acting on the CH-CH group of donors, with a flavin as acceptor;	K00232	E1.3.3.6, ACOX1, ACOX3; acyl-CoA oxidase [EC:1.3.3.6]
evm.TU.contig509.142	20.99360228	24.47058248	39.14179675	13.62705373	6.915301476	17.69505601	15.5646483	17.1863274	14.17052739	23.11169498	20.26363516	20.2241532	EVM%20prediction%20contig509.142	protein_coding	chrcontig509:1450472-1459067:+	gi|747094391|ref|XP_011095028.1|	2622	0	PREDICTED: LOW QUALITY PROTEIN: phosphoinositide phosphatase SAC8 [Sesamum indicum]	gi|848862821|ref|XM_012976733.1|	838	0	PREDICTED: Erythranthe guttatus phosphoinositide phosphatase SAC8 (LOC105953103), mRNA	Q96328	804	0	Phosphoinositide phosphatase SAC8	YKL212w	264	1.00E-77	COG5329	pfam02383	Syja_N	SacI homology domain. This Pfam family represents a protein domain which shows homology to the yeast protein SacI. The SacI homology domain is most notably found at the amino terminal of the inositol 5'-phosphatase synaptojanin.	.	GO:0005783|endoplasmic reticulum;GO:0005789|endoplasmic reticulum membrane;GO:0016021|integral component of membrane;	GO:0052866|phosphatidylinositol phosphate phosphatase activity;	.	.
evm.TU.contig583.147	3.785779299	3.172504211	9.998529743	11.62970372	4.119203007	10.65448646	42.2493538	38.98844043	33.72578158	18.34542676	18.29039728	17.69141441	EVM%20prediction%20contig583.147	protein_coding	chrcontig583:1292736-1294264:+	gi|747090189|ref|XP_011092773.1|	998	1.00E-133	PREDICTED: probable NAD(P)H dehydrogenase (quinone) FQR1-like 1 [Sesamum indicum]	gi|645262497|ref|XM_008238567.1|	44	2.00E-12	PREDICTED: Prunus mume minor allergen Alt a 7-like (LOC103335550), transcript variant X2, mRNA	O23207	311	1.00E-104	Probable NAD(P)H dehydrogenase (quinone) FQR1-like 2	YCR004c	149	4.00E-42	COG0655	pfam03358	FMN_red	NADPH-dependent FMN reductase.	GO:0055114|oxidation-reduction process;	GO:0005737|cytoplasm;GO:0005886|plasma membrane;	GO:0010181|FMN binding;GO:0003955|NAD(P)H dehydrogenase (quinone) activity;	K03809	wrbA; NAD(P)H dehydrogenase (quinone) [EC:1.6.5.2]
evm.TU.contig583.146	16.7339918	20.12540583	26.43531442	23.39053111	18.08367394	24.62130696	11.56248178	11.59186623	10.09375908	19.09022389	16.5092053	16.17219596	EVM%20prediction%20contig583.146	protein_coding	chrcontig583:1287479-1290740:+	gi|848860222|ref|XP_012830967.1|	1559	0	PREDICTED: uncharacterized protein LOC105952016 [Erythranthe guttata]	gi|747082838|ref|XM_011090458.1|	463	0	PREDICTED: Sesamum indicum uncharacterized LOC105169905 (LOC105169905), mRNA	P30235	64.7	3.00E-10	Pseudouridine kinase	DR2312_2	97.4	5.00E-22	COG0524	pfam00294	PfkB	pfkB family carbohydrate kinase. This family includes a variety of carbohydrate and pyrimidine kinases.	.	.	GO:0005524|ATP binding;GO:0050225|pseudouridine kinase activity;	K16328	psuK; pseudouridine kinase [EC:2.7.1.83]
evm.TU.contig583.145	14.85842901	12.64533586	21.41883341	14.8994135	8.375241476	15.72636089	20.64392269	23.29195007	18.9309288	22.0407718	23.34465571	24.0147578	EVM%20prediction%20contig583.145	protein_coding	chrcontig583:1261959-1270450:-	gi|747090455|ref|XP_011092918.1|	7440	0	PREDICTED: brefeldin A-inhibited guanine nucleotide-exchange protein 1-like [Sesamum indicum]	gi|747090454|ref|XM_011094616.1|	2790	0	PREDICTED: Sesamum indicum brefeldin A-inhibited guanine nucleotide-exchange protein 1-like (LOC105172988), mRNA	F4JSZ5	2239	0	Brefeldin A-inhibited guanine nucleotide-exchange protein 1	SPAC4D7.01c	587	6.00E-177	COG5307	pfam01369	Sec7	Sec7 domain. The Sec7 domain is a guanine-nucleotide-exchange-factor (GEF) for the pfam00025 family.	GO:0015031|protein transport;GO:0032012|regulation of ARF protein signal transduction;GO:0016192|vesicle-mediated transport;	GO:0005829|cytosol;GO:0016020|membrane;GO:0005802|trans-Golgi network;	GO:0005086|ARF guanyl-nucleotide exchange factor activity;	K18442	ARFGEF, BIG; brefeldin A-inhibited guanine nucleotide-exchange protein
evm.TU.contig509.149	1.722959783	4.999998824	4.297663495	6.220214131	3.287526965	5.883920984	105.5088976	99.00733039	57.9541284	13.8339102	23.80977132	15.32659928	EVM%20prediction%20contig509.149	protein_coding	chrcontig509:1520557-1520916:-	gi|747094377|ref|XP_011095020.1|	369	9.00E-42	PREDICTED: trihelix transcription factor GT-3b [Sesamum indicum]	gi|747094376|ref|XM_011096718.1|	137	1.00E-64	PREDICTED: Sesamum indicum trihelix transcription factor GT-3b (LOC105174574), mRNA	O80450	118	4.00E-32	Trihelix transcription factor GT-3b	.	.	.	.	pfam13837	Myb_DNA-bind_4	Myb/SANT-like DNA-binding domain. This presumed domain appears to be related to other Myb/SANT-like DNA binding domains. In particular pfam10545 seems most related. This family is greatly expanded in plants and appears in several proteins annotated as transposon proteins.	GO:0006355|regulation of transcription, DNA-templated;GO:0006351|transcription, DNA-templated;	GO:0016592|mediator complex;GO:0005730|nucleolus;GO:0005634|nucleus;	GO:0043565|sequence-specific DNA binding;GO:0003700|transcription factor activity, sequence-specific DNA binding;	.	.
evm.TU.contig509.148	0.952240295	1.950624351	1.362258468	2.681460185	1.362705478	3.499335751	52.21543429	56.38907506	47.1907422	8.282824758	11.44422918	7.706911384	EVM%20prediction%20contig509.148	protein_coding	chrcontig509:1519858-1520436:-	gi|747094377|ref|XP_011095020.1|	344	2.00E-36	PREDICTED: trihelix transcription factor GT-3b [Sesamum indicum]	gi|694405824|ref|XM_009379475.1|	116	2.00E-52	PREDICTED: Pyrus x bretschneideri trihelix transcription factor GT-3b-like (LOC103966321), mRNA	Q9SDW0	65.5	2.00E-11	Trihelix transcription factor GT-3a	.	.	.	.	pfam12848	ABC_tran_2	ABC transporter. This domain is related to pfam00005.	GO:0006355|regulation of transcription, DNA-templated;GO:0006351|transcription, DNA-templated;	GO:0005634|nucleus;	GO:0042802|identical protein binding;GO:0043565|sequence-specific DNA binding;GO:0003700|transcription factor activity, sequence-specific DNA binding;	.	.
evm.TU.contig583.141	84.70948538	83.57148804	70.84217659	73.05881637	68.35084311	73.96213456	130.6953238	149.2023301	137.5667781	101.9330594	118.1091353	103.417046	EVM%20prediction%20contig583.141	protein_coding	chrcontig583:1233594-1236221:+	gi|747082773|ref|XP_011088723.1|	2428	0	PREDICTED: calcium-dependent protein kinase 5 isoform X2 [Sesamum indicum]	gi|848866225|ref|XM_012978341.1|	485	0	PREDICTED: Erythranthe guttatus calcium-dependent protein kinase 26 (LOC105954669), transcript variant X2, mRNA	A5A7I7	904	0	Calcium-dependent protein kinase 4	.	.	.	.	pfam00069	Pkinase	Protein kinase domain.	.	GO:0016020|membrane;	GO:0005524|ATP binding;GO:0005509|calcium ion binding;GO:0004674|protein serine/threonine kinase activity;	K13412	CPK; calcium-dependent protein kinase [EC:2.7.11.1]
evm.TU.contig583.140	16.00022291	14.95959054	13.89209023	4.197154072	3.208274935	3.923158872	1.386160907	0.920195926	1.185004542	6.41686522	5.82660436	5.779684429	EVM%20prediction%20contig583.140	protein_coding	chrcontig583:1226076-1228025:+	gi|747090469|ref|XP_011092926.1|	1457	0	PREDICTED: mitochondrial phosphate carrier protein 1, mitochondrial isoform X1 [Sesamum indicum]	gi|747090468|ref|XM_011094624.1|	509	0	PREDICTED: Sesamum indicum mitochondrial phosphate carrier protein 1, mitochondrial (LOC105172993), transcript variant X1, mRNA	Q7DNC3	450	8.00E-158	Mitochondrial phosphate carrier protein 1, mitochondrial	.	.	.	.	pfam00153	Mito_carr	Mitochondrial carrier protein.	GO:0009651|response to salt stress;GO:0006412|translation;GO:0006810|transport;	GO:0016021|integral component of membrane;GO:0005743|mitochondrial inner membrane;	GO:0003735|structural constituent of ribosome;	.	.
evm.TU.contig134.89	10.34233495	5.030855781	9.695845772	0	0	0	0.052380582	0	0	0	0	0.026693835	EVM%20prediction%20contig134.89	protein_coding	chrcontig134:896147-898950:+	gi|604298631|gb|EYU18633.1|	3403	0	hypothetical protein MIMGU_mgv1a001627mg [Erythranthe guttata]	gi|802688155|ref|XM_012227187.1|	306	2.00E-157	PREDICTED: Jatropha curcas phosphatidylinositol 4-phosphate 5-kinase 4 (LOC105642368), mRNA	Q9M1K2	1049	0	Phosphatidylinositol 4-phosphate 5-kinase 4	SPAC19G12.14	220	2.00E-60	COG5253	pfam01504	PIP5K	Phosphatidylinositol-4-phosphate 5-Kinase. This family contains a region from the common kinase core found in the type I phosphatidylinositol-4-phosphate 5-kinase (PIP5K) family as described in. The family consists of various type I, II and III PIP5K enzymes. PIP5K catalyses the formation of phosphoinositol-4,5-bisphosphate via the phosphorylation of phosphatidylinositol-4-phosphate a precursor i…	GO:0006897|endocytosis;GO:0007164|establishment of tissue polarity;GO:0046488|phosphatidylinositol metabolic process;GO:0009827|plant-type cell wall modification;GO:0009846|pollen germination;GO:0009860|pollen tube growth;GO:0010118|stomatal movement;	GO:0016324|apical plasma membrane;GO:0005829|cytosol;GO:0005886|plasma membrane;GO:0090406|pollen tube;	GO:0016308|1-phosphatidylinositol-4-phosphate 5-kinase activity;GO:0005524|ATP binding;	K00889	PIP5K; 1-phosphatidylinositol-4-phosphate 5-kinase [EC:2.7.1.68]
evm.TU.contig134.88	0.989259206	1.088281947	0.612857539	1.365074106	1.258383527	1.175070552	0.188720472	0.623422781	0.460100116	0.784485427	1.745193459	0.865569965	EVM%20prediction%20contig134.88	protein_coding	chrcontig134:891560-893440:-	gi|747058560|ref|XP_011075621.1|	2763	0	PREDICTED: pentatricopeptide repeat-containing protein At3g14730 [Sesamum indicum]	gi|747058559|ref|XM_011077319.1|	998	0	PREDICTED: Sesamum indicum pentatricopeptide repeat-containing protein At3g14730 (LOC105160054), mRNA	Q9LUC2	625	0	Pentatricopeptide repeat-containing protein At3g14730	.	.	.	.	pfam13041	PPR_2	PPR repeat family. This repeat has no known function. It is about 35 amino acids long and is found in up to 18 copies in some proteins. The family appears to be greatly expanded in plants and fungi. The repeat has been called PPR.	GO:0009164|nucleoside catabolic process;	GO:0005737|cytoplasm;GO:0005739|mitochondrion;GO:0005634|nucleus;	GO:0016818|hydrolase activity, acting on acid anhydrides, in phosphorus-containing anhydrides;GO:0046872|metal ion binding;	.	.
evm.TU.contig370.376	46.92663893	41.49046543	27.52951705	126.9012227	252.7066991	145.8098073	1.438741744	1.574087057	1.429947652	13.42000515	7.716046129	9.406442121	EVM%20prediction%20contig370.376	protein_coding	chrcontig370:2634051-2637110:-	gi|747042216|ref|XP_011077271.1|	2551	0	PREDICTED: serine/threonine-protein kinase STN7, chloroplastic [Sesamum indicum]	gi|747042215|ref|XM_011078969.1|	509	0	PREDICTED: Sesamum indicum serine/threonine-protein kinase STN7, chloroplastic (LOC105161320), mRNA	Q9S713	855	0	Serine/threonine-protein kinase STN7, chloroplastic	.	.	.	.	pfam00069	Pkinase	Protein kinase domain.	GO:0007623|circadian rhythm;GO:0009643|photosynthetic acclimation;GO:0042548|regulation of photosynthesis, light reaction;	GO:0009507|chloroplast;GO:0009535|chloroplast thylakoid membrane;GO:0042651|thylakoid membrane;	GO:0005524|ATP binding;GO:0004672|protein kinase activity;GO:0004674|protein serine/threonine kinase activity;	.	.
evm.TU.contig370.377	14.38296862	13.29922961	10.23525383	8.861912029	7.692553214	10.89137132	6.825280983	7.191588358	6.808910157	23.09661529	18.14916888	20.76464712	EVM%20prediction%20contig370.377	protein_coding	chrcontig370:2638856-2642580:+	gi|747042210|ref|XP_011077243.1|	2152	0	PREDICTED: probable LRR receptor-like serine/threonine-protein kinase At1g51880 isoform X1 [Sesamum indicum]	gi|848880385|ref|XM_012985121.1|	421	0	PREDICTED: Erythranthe guttatus putative leucine-rich repeat receptor-like serine/threonine-protein kinase At2g14440 (LOC105960910), mRNA	Q9ZQQ7	102	2.00E-21	Putative leucine-rich repeat receptor-like serine/threonine-protein kinase At2g14440	.	.	.	.	pfam12819	Malectin_like	Carbohydrate-binding protein of the ER. Malectin is a membrane-anchored protein of the endoplasmic reticulum that recognizes and binds Glc2-N-glycan. The domain is found on a number of plant receptor kinases.	.	GO:0016021|integral component of membrane;GO:0005886|plasma membrane;	GO:0005524|ATP binding;GO:0004674|protein serine/threonine kinase activity;	.	.
evm.TU.contig370.371	0.978790854	2.535750546	2.179561023	2.045343594	0.659153276	2.256881537	0	0	0	1.232762813	0.711004743	0.302262527	EVM%20prediction%20contig370.371	protein_coding	chrcontig370:2583791-2584987:-	gi|747042421|ref|XP_011078454.1|	671	2.00E-81	PREDICTED: transcription factor TCP12-like [Sesamum indicum]	gi|37726283|gb|AY166190.1|	93	2.00E-39	Antirrhinum majus clone 16.77A TCP gene, partial sequence	A0AQW4	118	2.00E-28	Transcription factor TCP12	.	.	.	.	pfam03634	TCP	TCP family transcription factor. This is a family of TCP plant transcription factors. TCP proteins were named after the first characterized members (TB1, CYC and PCFs) and they are involved in multiple developmental control pathways. This region contains a DNA binding basic-Helix-Loop-Helix (bHLP) structure.	GO:0007275|multicellular organismal development;GO:2000032|regulation of secondary shoot formation;GO:0006355|regulation of transcription, DNA-templated;GO:0006351|transcription, DNA-templated;	GO:0005634|nucleus;	GO:0003677|DNA binding;GO:0003700|transcription factor activity, sequence-specific DNA binding;	.	.
evm.TU.contig370.372	5.05917779	5.076006737	1.317988012	0.581485186	1.558133311	0.321934123	0.44317504	0.369850818	0.694581314	3.776548102	2.686639269	2.665004553	EVM%20prediction%20contig370.372	protein_coding	chrcontig370:2594746-2596080:+	gi|747049582|ref|XP_011070840.1|	1631	0	PREDICTED: aspartic proteinase nepenthesin-1 [Sesamum indicum]	gi|848915157|ref|XM_012999921.1|	456	0	PREDICTED: Erythranthe guttatus aspartic proteinase nepenthesin-2 (LOC105974772), mRNA	Q9LNJ3	187	5.00E-52	Aspartyl protease family protein 2	.	.	.	.	pfam14541	TAXi_C	Xylanase inhibitor C-terminal. The N- and C-termini of the members of this family are jointly necessary for creating the catalytic pocket necessary for cleaving xylasnase. Phytopathogens produce xylanase that destroys plant cells, so its destruction through proteolysis is vital for plant-survival.	GO:0030163|protein catabolic process;GO:0006508|proteolysis;GO:0080167|response to karrikin;	GO:0016020|membrane;GO:0009505|plant-type cell wall;	GO:0004190|aspartic-type endopeptidase activity;	.	.
evm.TU.contig370.373	23.20406688	18.94985737	20.97083332	8.148897976	8.986040758	7.142431074	5.625199961	5.453903321	3.595662552	65.88558771	68.33876959	50.99310839	EVM%20prediction%20contig370.373	protein_coding	chrcontig370:2601184-2602553:+	gi|747042224|ref|XP_011077316.1|	1055	2.00E-140	PREDICTED: transcription factor bHLH30 [Sesamum indicum]	gi|747049579|ref|XM_011072537.1|	354	0	PREDICTED: Sesamum indicum transcription factor bHLH30 (LOC105156419), transcript variant X2, mRNA	Q9S7Y1	276	5.00E-89	Transcription factor bHLH30	.	.	.	.	pfam00010	HLH	Helix-loop-helix DNA-binding domain.	GO:0006355|regulation of transcription, DNA-templated;GO:0006351|transcription, DNA-templated;	GO:0005634|nucleus;	GO:0003677|DNA binding;GO:0003700|transcription factor activity, sequence-specific DNA binding;	.	.
evm.TU.contig134.81	12.05621989	12.96267549	10.13855188	10.70591424	15.48173154	11.75581897	7.517776068	7.41270847	5.971948479	12.78910951	9.470471786	10.96865728	EVM%20prediction%20contig134.81	protein_coding	chrcontig134:812363-818828:+	gi|747053566|ref|XP_011072951.1|	1618	0	PREDICTED: agmatine deiminase [Sesamum indicum]	gi|747053565|ref|XM_011074649.1|	609	0	PREDICTED: Sesamum indicum agmatine deiminase (LOC105158040), mRNA	Q8GWW7	523	0	Agmatine deiminase	PA0292	358	5.00E-120	COG2957	pfam04371	PAD_porph	Porphyromonas-type peptidyl-arginine deiminase. Peptidyl-arginine deiminase (PAD) enzymes catalyse the deimination of the guanidino group from carboxy-terminal arginine residues of various peptides to produce ammonia. PAD from Porphyromonas gingivalis (PPAD) appears to be evolutionarily unrelated to mammalian PAD (pfam03068), which is a metalloenzyme. PPAD is thought to belong to the same superfa…	GO:0006596|polyamine biosynthetic process;GO:0033388|putrescine biosynthetic process from arginine;	.	GO:0047632|agmatine deiminase activity;GO:0004668|protein-arginine deiminase activity;	K10536	aguA; agmatine deiminase [EC:3.5.3.12]
evm.TU.contig134.80	21.11013788	24.54689407	43.50957255	36.04361918	14.99176916	32.41342135	41.25480513	41.47951897	37.75894203	60.59778881	50.93292081	49.65356399	EVM%20prediction%20contig134.80	protein_coding	chrcontig134:808492-811395:+	gi|848876380|ref|XP_012838648.1|	149	7.00E-09	PREDICTED: LOW QUALITY PROTEIN: interactor of constitutive active ROPs 3 [Erythranthe guttata]	.	.	.	.	.	.	.	.	.	.	.	.	pfam04986	Y2_Tnp	Putative transposase. Transposases are needed for efficient transposition of the insertion sequence or transposon DNA. This family includes transposases IS1294 and IS801. This is a rolling-circle transposase.	.	.	.	.	.
evm.TU.contig134.82	0	0	0	0	0	0	0.170011114	0	0	0	0.17468651	0	EVM%20prediction%20contig134.82	protein_coding	chrcontig134:819782-820535:+	gi|747092308|ref|XP_011093909.1|	203	1.00E-25	PREDICTED: glucan endo-1,3-beta-glucosidase 5-like [Sesamum indicum]	.	.	.	.	Q9M088	53.9	2.00E-14	Glucan endo-1,3-beta-glucosidase 5	.	.	.	.	pfam00332	Glyco_hydro_17	Glycosyl hydrolases family 17.	GO:0005975|carbohydrate metabolic process;GO:0006952|defense response;	GO:0031225|anchored component of membrane;GO:0046658|anchored component of plasma membrane;GO:0009505|plant-type cell wall;GO:0005886|plasma membrane;GO:0009506|plasmodesma;GO:0005773|vacuole;	GO:0042973|glucan endo-1,3-beta-D-glucosidase activity;GO:0004553|hydrolase activity, hydrolyzing O-glycosyl compounds;GO:0030247|polysaccharide binding;	.	.
evm.TU.contig134.84	0.047464457	0.072921714	0.167142965	0.020562691	0.197597413	0.084569472	0.346344956	0.488820135	0.298019393	2.371285494	3.119092602	2.699441683	EVM%20prediction%20contig134.84	protein_coding	chrcontig134:845282-848282:+	gi|460382985|ref|XP_004237216.1|	975	2.00E-110	PREDICTED: probable disease resistance protein At4g27220 [Solanum lycopersicum]	.	.	.	.	O81825	172	8.00E-43	Probable disease resistance protein At4g27220	.	.	.	.	pfam00931	NB-ARC	NB-ARC domain.	GO:0006952|defense response;	.	GO:0043531|ADP binding;GO:0005524|ATP binding;	.	.
evm.TU.contig134.87	0.285376362	0	2.386718492	14.71215864	5.197671091	15.76248884	0.73495488	1.661170019	1.023896264	3.818884803	2.013777407	2.247256182	EVM%20prediction%20contig134.87	protein_coding	chrcontig134:888844-890086:-	gi|698494314|ref|XP_009793359.1|	171	7.00E-12	PREDICTED: vesicular GABA transporter isoform X7 [Nicotiana sylvestris]	.	.	.	.	.	.	.	.	.	.	.	.	pfam09787	Golgin_A5	Golgin subfamily A member 5. Members of this family of proteins are involved in maintaining Golgi structure. They stimulate the formation of Golgi stacks and ribbons, and are involved in intra-Golgi retrograde transport. Two main interactions have been characterized: one with RAB1A that has been activated by GTP-binding and another with isoform CASP of CUTL1.	.	.	.	.	.
evm.TU.contig134.86	42.09609848	28.36247345	70.40242393	35.29046893	23.13385068	27.87775488	8.2083204	8.340385852	11.47248091	11.96446287	14.56791068	12.27757709	EVM%20prediction%20contig134.86	protein_coding	chrcontig134:883875-886859:-	gi|747058171|ref|XP_011075417.1|	742	2.00E-97	PREDICTED: nudix hydrolase 16, mitochondrial-like isoform X1 [Sesamum indicum]	gi|747058172|ref|XM_011077117.1|	340	5.00E-177	PREDICTED: Sesamum indicum nudix hydrolase 16, mitochondrial-like (LOC105159903), transcript variant X2, mRNA	Q9LHK1	202	2.00E-64	Nudix hydrolase 16, mitochondrial	.	.	.	.	pfam00293	NUDIX	NUDIX domain.	GO:0009164|nucleoside catabolic process;	GO:0005737|cytoplasm;GO:0005739|mitochondrion;GO:0005634|nucleus;	GO:0016818|hydrolase activity, acting on acid anhydrides, in phosphorus-containing anhydrides;GO:0046872|metal ion binding;	.	.
evm.TU.contig591.19	0.850844337	0.788463348	1.926123695	1.088263213	0.337344438	1.804745337	0.452163599	0.362838656	0.399761967	2.277186864	1.143626676	1.48892282	EVM%20prediction%20contig591.19	protein_coding	chrcontig591:300942-306175:-	gi|747048666|ref|XP_011070350.1|	1493	0	PREDICTED: uncharacterized protein LOC105156023 isoform X2 [Sesamum indicum]	gi|747048663|ref|XM_011072047.1|	484	0	PREDICTED: Sesamum indicum uncharacterized LOC105156023 (LOC105156023), transcript variant X1, mRNA	.	.	.	.	.	.	.	.	pfam10382	DUF2439	Protein of unknown function (DUF2439). Proteins in this family have been implicated in telomere maintenance in Saccharomyces cerevisiae and in meiotic chromosome segregation in Schizosaccharomyces pombe	.	.	.	.	.
evm.TU.contig580.132	9.702298255	9.814185146	28.87168659	7.920188884	3.046034821	8.322049255	68.86963322	72.88497747	71.95886658	31.33218365	31.40332988	31.01013077	EVM%20prediction%20contig580.132	protein_coding	chrcontig580:1506483-1509748:-	gi|747084998|ref|XP_011089934.1|	2397	0	PREDICTED: ruBisCO large subunit-binding protein subunit alpha [Sesamum indicum]	gi|747084997|ref|XM_011091632.1|	586	0	PREDICTED: Sesamum indicum ruBisCO large subunit-binding protein subunit alpha (LOC105170734), mRNA	P08926	879	0	RuBisCO large subunit-binding protein subunit alpha, chloroplastic	alr1896	554	0	COG0459	pfam00118	Cpn60_TCP1	TCP-1/cpn60 chaperonin family. This family includes members from the HSP60 chaperone family and the TCP-1 (T-complex protein) family.	GO:0042026|protein refolding;	GO:0009507|chloroplast;	GO:0005524|ATP binding;	.	.
evm.TU.contig508.59	25.45025562	23.60629971	21.54614839	19.90468522	15.00190558	21.4690382	5.800379198	5.109622008	6.262581195	12.92638426	11.85356436	12.02086218	EVM%20prediction%20contig508.59	protein_coding	chrcontig508:491974-497356:+	gi|848888215|ref|XP_012844317.1|	1193	8.00E-162	PREDICTED: ubiquinone biosynthesis O-methyltransferase, mitochondrial [Erythranthe guttata]	gi|848888214|ref|XM_012988863.1|	444	0	PREDICTED: Erythranthe guttatus ubiquinone biosynthesis O-methyltransferase, mitochondrial (LOC105964336), mRNA	O49354	414	3.00E-143	Ubiquinone biosynthesis O-methyltransferase, mitochondrial	BMEI0188	245	6.00E-79	COG2227	pfam13489	Methyltransf_23	Methyltransferase domain. This family appears to be a methyltransferase domain.	GO:0006744|ubiquinone biosynthetic process;	GO:0031314|extrinsic component of mitochondrial inner membrane;GO:0005740|mitochondrial envelope;	GO:0008425|2-polyprenyl-6-methoxy-1,4-benzoquinone methyltransferase activity;GO:0008689|3-demethylubiquinone-9 3-O-methyltransferase activity;GO:0004395|hexaprenyldihydroxybenzoate methyltransferase activity;GO:0010420|polyprenyldihydroxybenzoate methyltransferase activity;	K00591	COQ3; polyprenyldihydroxybenzoate methyltransferase / 3-demethylubiquinol 3-O-methyltransferase [EC:2.1.1.114 2.1.1.64]
evm.TU.contig508.58	0.561682081	2.416222644	0	0.097333424	0	0.400309283	0.289309867	0.100601231	0.151143611	0.150327739	0.495443402	0.294872246	EVM%20prediction%20contig508.58	protein_coding	chrcontig508:480497-481723:+	gi|747072108|ref|XP_011082953.1|	1385	0	PREDICTED: protein TOO MANY MOUTHS [Sesamum indicum]	gi|595968428|ref|XM_007217322.1|	175	6.00E-85	Prunus persica hypothetical protein (PRUPE_ppa024576mg) mRNA, partial cds	Q9SSD1	139	7.00E-35	Protein TOO MANY MOUTHS	alr0124_1	65.5	1.00E-10	COG4886	pfam13855	LRR_8	Leucine rich repeat.	GO:0008356|asymmetric cell division;GO:0009737|response to abscisic acid;	GO:0031225|anchored component of membrane;GO:0016021|integral component of membrane;GO:0016020|membrane;GO:0005886|plasma membrane;	GO:0042277|peptide binding;GO:0004872|receptor activity;	.	.
evm.TU.contig508.54	0	0.71301231	3.983574006	5.126964375	0	6.821937372	2.988074132	2.493691124	2.497686342	4.968407703	2.149173426	1.21820958	EVM%20prediction%20contig508.54	protein_coding	chrcontig508:446652-446849:+	gi|747072098|ref|XP_011082948.1|	265	5.00E-26	PREDICTED: ATP-dependent DNA helicase PIF1-like [Sesamum indicum]	.	.	.	.	Q0R4F1	62.8	1.00E-11	ATP-dependent DNA helicase PIF1	SPBC887.14c	60.5	3.00E-11	COG0507	pfam02689	Herpes_Helicase	Helicase. This family consists of Helicases from the Herpes viruses. Helicases are responsible for the unwinding of DNA and are essential for replication and completion of the viral life cycle.	GO:0006310|DNA recombination;GO:0006281|DNA repair;GO:0000002|mitochondrial genome maintenance;GO:0000723|telomere maintenance;	GO:0005739|mitochondrion;GO:0005634|nucleus;	GO:0005524|ATP binding;GO:0043141|ATP-dependent 5'-3' DNA helicase activity;GO:0003677|DNA binding;	K15255	PIF1; ATP-dependent DNA helicase PIF1 [EC:3.6.4.12]
evm.TU.contig508.57	10.61243345	9.974422206	11.50440185	13.16161251	11.99795743	14.60784416	7.324029531	7.901206114	7.503239812	14.0715297	12.8483194	12.38071693	EVM%20prediction%20contig508.57	protein_coding	chrcontig508:471002-479275:+	gi|747099994|ref|XP_011098067.1|	2552	0	PREDICTED: serine/threonine-protein phosphatase 5 isoform X1 [Sesamum indicum]	gi|848888207|ref|XM_012988859.1|	1007	0	PREDICTED: Erythranthe guttatus serine/threonine-protein phosphatase 5 (LOC105964334), transcript variant X1, mRNA	Q84K11	946	0	Serine/threonine-protein phosphatase 5	SPBC3F6.01c_2	360	3.00E-119	COG0639	pfam08321	PPP5	PPP5 TPR repeat region. This region is specific to the PPP5 subfamily of serine/threonine phosphatases and contains TPR repeats.	.	GO:0005789|endoplasmic reticulum membrane;GO:0016021|integral component of membrane;GO:0031965|nuclear membrane;GO:0016607|nuclear speck;	GO:0046872|metal ion binding;GO:0004721|phosphoprotein phosphatase activity;	K04460	PPP5C; serine/threonine-protein phosphatase 5 [EC:3.1.3.16]
evm.TU.contig508.56	1.46098929	1.599586827	1.463600571	1.484121266	0.734057058	1.077148006	1.686689214	1.985109381	1.762347764	2.157334924	2.888456767	1.675038172	EVM%20prediction%20contig508.56	protein_coding	chrcontig508:454132-460713:-	gi|747072100|ref|XP_011082949.1|	2115	0	PREDICTED: serine/threonine-protein kinase HT1 [Sesamum indicum]	gi|747072099|ref|XM_011084647.1|	835	0	PREDICTED: Sesamum indicum serine/threonine-protein kinase HT1 (LOC105165585), mRNA	Q8RWL6	174	1.00E-46	Serine/threonine-protein kinase STY17	.	.	.	.	pfam07714	Pkinase_Tyr	Protein tyrosine kinase.	GO:0009658|chloroplast organization;	GO:0005829|cytosol;	GO:0016597|amino acid binding;GO:0005524|ATP binding;GO:0004674|protein serine/threonine kinase activity;GO:0004712|protein serine/threonine/tyrosine kinase activity;	.	.
evm.TU.contig508.51	165.0817139	120.701726	117.1235269	27.4475133	38.50653593	26.10288668	821.8587814	807.5064034	678.9467355	59.97391087	103.45119	70.52792305	EVM%20prediction%20contig508.51	protein_coding	chrcontig508:427286-432003:+	gi|747072761|ref|XP_011083308.1|	1758	0	PREDICTED: probable galacturonosyltransferase 15 [Sesamum indicum]	gi|747072760|ref|XM_011085006.1|	687	0	PREDICTED: Sesamum indicum probable galacturonosyltransferase 15 (LOC105165843), mRNA	Q8L4B0	482	9.00E-163	Probable galacturonosyltransferase 15	.	.	.	.	pfam01501	Glyco_transf_8	Glycosyl transferase family 8. This family includes enzymes that transfer sugar residues to donor molecules. Members of this family are involved in lipopolysaccharide biosynthesis and glycogen synthesis. This family includes Lipopolysaccharide galactosyltransferase, lipopolysaccharide glucosyltransferase 1, and glycogenin glucosyltransferase.	GO:0071555|cell wall organization;GO:0045489|pectin biosynthetic process;	GO:0000139|Golgi membrane;GO:0016021|integral component of membrane;	GO:0047262|polygalacturonate 4-alpha-galacturonosyltransferase activity;	K13648	GAUT; alpha-1,4-galacturonosyltransferase [EC:2.4.1.43]
evm.TU.contig508.50	11.97259532	8.839089112	20.06378849	5.107816049	3.415612431	6.009801971	7.61721755	7.728463363	9.049157262	11.76546546	11.04314509	10.68833881	EVM%20prediction%20contig508.50	protein_coding	chrcontig508:418624-419757:+	gi|747072075|ref|XP_011082935.1|	1761	0	PREDICTED: trifunctional UDP-glucose 4,6-dehydratase/UDP-4-keto-6-deoxy-D-glucose 3,5-epimerase/UDP-4-keto-L-rhamnose-reductase RHM2-like [Sesamum indicum]	gi|747072074|ref|XM_011084633.1|	587	0	PREDICTED: Sesamum indicum trifunctional UDP-glucose 4,6-dehydratase/UDP-4-keto-6-deoxy-D-glucose 3,5-epimerase/UDP-4-keto-L-rhamnose-reductase RHM2-like (LOC105165578), mRNA	Q9LPG6	598	0	Trifunctional UDP-glucose 4,6-dehydratase/UDP-4-keto-6-deoxy-D-glucose 3,5-epimerase/UDP-4-keto-L-rhamnose-reductase RHM2	MTH1789	284	7.00E-92	COG1088	pfam01370	Epimerase	NAD dependent epimerase/dehydratase family. This family of proteins utilize NAD as a cofactor. The proteins in this family use nucleotide-sugar substrates for a variety of chemical reactions.	GO:0010192|mucilage biosynthetic process;GO:0009225|nucleotide-sugar metabolic process;GO:0010214|seed coat development;GO:0010253|UDP-rhamnose biosynthetic process;	GO:0005829|cytosol;	GO:0008460|dTDP-glucose 4,6-dehydratase activity;GO:0010489|UDP-4-keto-6-deoxy-glucose-3,5-epimerase activity;GO:0010490|UDP-4-keto-rhamnose-4-keto-reductase activity;GO:0050377|UDP-glucose 4,6-dehydratase activity;GO:0010280|UDP-L-rhamnose synthase activity;	K12450	RHM; UDP-glucose 4,6-dehydratase [EC:4.2.1.76]
evm.TU.contig508.53	2.226677734	4.839381423	2.964318027	4.187983415	5.934929401	4.983401059	2.797345996	2.674970088	2.679255739	3.730710394	2.826369916	3.421354565	EVM%20prediction%20contig508.53	protein_coding	chrcontig508:445373-446641:+	gi|747072098|ref|XP_011082948.1|	1343	2.00E-179	PREDICTED: ATP-dependent DNA helicase PIF1-like [Sesamum indicum]	.	.	.	.	A6ZM04	228	6.00E-65	ATP-dependent DNA helicase PIF1	YML061c	228	2.00E-65	COG0507	pfam05970	PIF1	PIF1-like helicase. This family includes homologues of the PIF1 helicase, which inhibits telomerase activity and is cell cycle regulated. This family includes a large number of largely uncharacterized plant proteins. This family includes a P-loop motif that is involved in nucleotide binding.	GO:0006310|DNA recombination;GO:0006281|DNA repair;GO:0000002|mitochondrial genome maintenance;GO:0032211|negative regulation of telomere maintenance via telomerase;GO:0000723|telomere maintenance;	GO:0005743|mitochondrial inner membrane;GO:0005730|nucleolus;	GO:0005524|ATP binding;GO:0043141|ATP-dependent 5'-3' DNA helicase activity;GO:0051880|G-quadruplex DNA binding;GO:0010521|telomerase inhibitor activity;	.	.
evm.TU.contig508.52	9.408654105	12.24653396	20.91454791	17.32319021	9.710597799	20.36103833	17.23088756	19.4144067	17.68732747	19.55038756	18.56923563	18.38540192	EVM%20prediction%20contig508.52	protein_coding	chrcontig508:435823-438200:-	gi|747072081|ref|XP_011082939.1|	2640	0	PREDICTED: zinc finger BED domain-containing protein RICESLEEPER 1-like [Sesamum indicum]	gi|747072085|ref|XM_011084639.1|	1036	0	PREDICTED: Sesamum indicum zinc finger BED domain-containing protein RICESLEEPER 1-like (LOC105165580), transcript variant X4, mRNA	B9FJG3	337	3.00E-104	Zinc finger BED domain-containing protein RICESLEEPER 1	.	.	.	.	pfam14372	DUF4413	Domain of unknown function (DUF4413). This domain is part of an RNase-H fold section of longer proteins some of which are transposable elements possibly of the Pong type, since some members are putative Tam3 transposases.	GO:0009791|post-embryonic development;GO:0006357|regulation of transcription from RNA polymerase II promoter;GO:0006351|transcription, DNA-templated;	GO:0005634|nucleus;	GO:0046872|metal ion binding;GO:0000977|RNA polymerase II regulatory region sequence-specific DNA binding;GO:0003700|transcription factor activity, sequence-specific DNA binding;	.	.
evm.TU.contig346.15	0.150149001	0	0	0	0	0	0	0	0	0	0	0	EVM%20prediction%20contig346.15	protein_coding	chrcontig346:96374-96832:-	gi|848869560|ref|XP_012835400.1|	325	5.00E-33	PREDICTED: phospho-2-dehydro-3-deoxyheptonate aldolase 2, chloroplastic-like [Erythranthe guttata]	.	.	.	.	P37822	111	9.00E-28	Phospho-2-dehydro-3-deoxyheptonate aldolase 2, chloroplastic	CC2300	80.5	3.00E-17	COG3200	pfam01474	DAHP_synth_2	Class-II DAHP synthetase family. Members of this family are aldolase enzymes that catalyse the first step of the shikimate pathway.	GO:0009073|aromatic amino acid family biosynthetic process;GO:0008652|cellular amino acid biosynthetic process;GO:0009423|chorismate biosynthetic process;	GO:0009507|chloroplast;	GO:0003849|3-deoxy-7-phosphoheptulonate synthase activity;	K01626	E2.5.1.54, aroF, aroG, aroH; 3-deoxy-7-phosphoheptulonate synthase [EC:2.5.1.54]
evm.TU.contig346.14	0	0	0	0.32104331	0	0	0	0	0	0	0	0	EVM%20prediction%20contig346.14	protein_coding	chrcontig346:94757-94942:+	gi|731361311|ref|XP_010692285.1|	150	2.00E-10	PREDICTED: probable carboxylesterase 9 [Beta vulgaris subsp. vulgaris]	.	.	.	.	.	.	.	.	.	.	.	.	pfam07859	Abhydrolase_3	alpha/beta hydrolase fold. This catalytic domain is found in a very wide range of enzymes.	.	.	.	.	.
evm.TU.contig346.17	4.00283586	5.169339247	1.991787003	0.603172279	7.064107528	1.705484343	1.195229653	1.558556952	1.248843171	2.794729333	1.074586713	1.82731437	EVM%20prediction%20contig346.17	protein_coding	chrcontig346:118823-119218:-	gi|922359294|ref|XP_013453610.1|	327	5.00E-33	subtilisin-like serine protease [Medicago truncatula]	gi|747099882|ref|XM_011099705.1|	137	2.00E-64	PREDICTED: Sesamum indicum subtilisin-like protease SBT3.5 (LOC105176796), mRNA	F4KEL0	70.1	2.00E-19	Subtilisin-like protease SBT5.5	.	.	.	.	pfam12043	DUF3527	Domain of unknown function (DUF3527). This presumed domain is functionally uncharacterized. This domain is found in eukaryotes. This domain is about 120 amino acids in length. This domain has a conserved CDCGGWD sequence motif.	.	GO:0005618|cell wall;GO:0005576|extracellular region;	GO:0004252|serine-type endopeptidase activity;	.	.
evm.TU.contig346.16	0	0	0	0	0	0	0.198536469	0.690367509	0.242015749	0	0	0	EVM%20prediction%20contig346.16	protein_coding	chrcontig346:98448-102570:-	gi|747072779|ref|XP_011083317.1|	2502	0	PREDICTED: protein NRT1/ PTR FAMILY 5.2-like [Sesamum indicum]	gi|747072778|ref|XM_011085015.1|	649	0	PREDICTED: Sesamum indicum protein NRT1/ PTR FAMILY 5.2-like (LOC105165854), mRNA	Q9FNL7	723	0	Protein NRT1/ PTR FAMILY 5.2	ECU11g1050	92.4	5.00E-19	COG3104	pfam00854	PTR2	POT family. The POT (proton-dependent oligopeptide transport) family all appear to be proton dependent transporters.	GO:0042742|defense response to bacterium;GO:0042938|dipeptide transport;GO:0042538|hyperosmotic salinity response;GO:0009737|response to abscisic acid;GO:0080052|response to histidine;GO:0009753|response to jasmonic acid;GO:0043201|response to leucine;GO:0080053|response to phenylalanine;GO:0009751|response to salicylic acid;GO:0009611|response to wounding;GO:0042939|tripeptide transport;	GO:0016021|integral component of membrane;	GO:0042936|dipeptide transporter activity;GO:0042937|tripeptide transporter activity;	.	.
evm.TU.contig346.13	0	0	0	0	0	0	0.06320926	0.131877896	0.066044591	0	0	0	EVM%20prediction%20contig346.13	protein_coding	chrcontig346:77969-79711:-	gi|747072779|ref|XP_011083317.1|	1347	1.00E-180	PREDICTED: protein NRT1/ PTR FAMILY 5.2-like [Sesamum indicum]	gi|848849511|ref|XM_012975418.1|	285	3.00E-146	PREDICTED: Erythranthe guttatus protein NRT1/ PTR FAMILY 5.2-like (LOC105951932), mRNA	Q9FNL7	390	2.00E-130	Protein NRT1/ PTR FAMILY 5.2	ECU11g1050	89	6.00E-19	COG3104	pfam00854	PTR2	POT family. The POT (proton-dependent oligopeptide transport) family all appear to be proton dependent transporters.	GO:0042742|defense response to bacterium;GO:0042938|dipeptide transport;GO:0042538|hyperosmotic salinity response;GO:0009737|response to abscisic acid;GO:0080052|response to histidine;GO:0009753|response to jasmonic acid;GO:0043201|response to leucine;GO:0080053|response to phenylalanine;GO:0009751|response to salicylic acid;GO:0009611|response to wounding;GO:0042939|tripeptide transport;	GO:0016021|integral component of membrane;	GO:0042936|dipeptide transporter activity;GO:0042937|tripeptide transporter activity;	.	.
evm.TU.contig346.19	0	0	0	0	0	0	0.050181398	0	0	0	0	0	EVM%20prediction%20contig346.19	protein_coding	chrcontig346:179223-182438:-	gi|747072294|ref|XP_011083054.1|	1435	4.00E-179	PREDICTED: probable LRR receptor-like serine/threonine-protein kinase At4g08850 [Sesamum indicum]	.	.	.	.	Q8VZG8	313	1.00E-90	MDIS1-interacting receptor like kinase 2	MA2301_1	86.7	1.00E-17	COG4886	pfam13855	LRR_8	Leucine rich repeat.	.	GO:0016021|integral component of membrane;GO:0016020|membrane;GO:0005886|plasma membrane;GO:0009506|plasmodesma;GO:0090406|pollen tube;	GO:0005524|ATP binding;GO:0004674|protein serine/threonine kinase activity;	.	.
evm.TU.contig346.18	0	0	0.092772013	0	0	0	0	0	0.094522534	0	0	0	EVM%20prediction%20contig346.18	protein_coding	chrcontig346:130631-131284:+	gi|747072292|ref|XP_011083053.1|	373	4.00E-39	PREDICTED: protein sgt1-like [Sesamum indicum]	.	.	.	.	.	.	.	.	.	.	.	.	pfam03066	Nucleoplasmin	Nucleoplasmin. Nucleoplasmins are also known as chromatin decondensation proteins. They bind to core histones and transfer DNA to them in a reaction that requires ATP. This is thought to play a role in the assembly of regular nucleosomal arrays.	.	.	.	.	.
evm.TU.contig90.28	0.876081246	1.694914855	1.799619808	0.506051319	0.607863229	0.520317257	7.687960225	4.184329173	6.286549521	6.252614778	5.495223095	6.217514572	EVM%20prediction%20contig90.28	protein_coding	chrcontig90:197133-197898:+	gi|848904818|ref|XP_012851984.1|	443	6.00E-50	PREDICTED: probable carboxylesterase 120 [Erythranthe guttata]	gi|241990473|dbj|AK330630.1|	49	4.00E-15	Triticum aestivum cDNA, clone: SET4_O19, cultivar: Chinese Spring	Q9LVB8	140	7.00E-38	Probable carboxylesterase 120	.	.	.	.	pfam07859	Abhydrolase_3	alpha/beta hydrolase fold. This catalytic domain is found in a very wide range of enzymes.	GO:0008152|metabolic process;	.	GO:0016787|hydrolase activity;	.	.
evm.TU.contig559.189	2.813553034	5.147931922	6.084123182	3.10049199	2.388085743	3.504253204	2.860876684	2.39732375	2.082642743	4.922622733	3.25278329	4.612828071	EVM%20prediction%20contig559.189	protein_coding	chrcontig559:1341160-1348032:+	gi|848882263|ref|XP_012841459.1|	2846	0	PREDICTED: uncharacterized protein LOC105961751 isoform X1 [Erythranthe guttata]	gi|747104096|ref|XM_011101969.1|	950	0	PREDICTED: Sesamum indicum uncharacterized LOC105178485 (LOC105178485), transcript variant X3, mRNA	A9LLI8	808	0	Protein RRP6-like 3	YOR001w_2	181	4.00E-48	COG0349	pfam01612	DNA_pol_A_exo1	3'-5' exonuclease. This domain is responsible for the 3'-5' exonuclease proofreading activity of Escherichia coli DNA polymerase I (polI) and other enzymes, it catalyses the hydrolysis of unpaired or mismatched nucleotides. This domain consists of the amino-terminal half of the Klenow fragment in Escherichia coli polI it is also found in the Werner syndrome helicase (WRN), focus forming activity …	.	GO:0005829|cytosol;	GO:0008408|3'-5' exonuclease activity;GO:0003676|nucleic acid binding;GO:0000166|nucleotide binding;	K12951	ctpD; cation-transporting P-type ATPase D [EC:3.6.3.-]
evm.TU.contig564.69	1.183148349	0	1.215193919	0.170855667	0.205229931	0.263508311	22.85299615	16.33474711	14.2384201	5.453520472	6.348692561	8.626806038	EVM%20prediction%20contig564.69	protein_coding	chrcontig564:676552-679817:-	gi|567880421|ref|XP_006432769.1|	579	8.00E-71	hypothetical protein CICLE_v10002157mg [Citrus clementina]	gi|747104869|ref|XM_011102387.1|	193	3.00E-95	PREDICTED: Sesamum indicum MATH domain and coiled-coil domain-containing protein At2g42460 (LOC105178842), mRNA	Q84WU2	65.1	8.00E-11	Ubiquitin carboxyl-terminal hydrolase 13	.	.	.	.	pfam00917	MATH	MATH domain. This motif has been called the Meprin And TRAF-Homology (MATH) domain. This domain is hugely expanded in the nematode C. elegans.	GO:0016579|protein deubiquitination;GO:0006511|ubiquitin-dependent protein catabolic process;	GO:0005829|cytosol;GO:0009506|plasmodesma;	GO:0036459|ubiquitinyl hydrolase activity;	K11838	USP7, UBP15; ubiquitin carboxyl-terminal hydrolase 7 [EC:3.4.19.12]
evm.TU.contig564.62	17.82372189	11.15618399	2.789558455	2.187799453	11.74852897	2.117152978	15.3010003	12.41471227	40.67891311	67.62361594	66.46821706	64.28680986	EVM%20prediction%20contig564.62	protein_coding	chrcontig564:567177-568568:-	gi|747099568|ref|XP_011097840.1|	1806	0	PREDICTED: glucan endo-1,3-beta-glucosidase 13 [Sesamum indicum]	gi|657953784|ref|XM_008366336.1|	270	1.00E-137	PREDICTED: Malus x domestica glucan endo-1,3-beta-glucosidase 14 (LOC103428230), transcript variant X2, mRNA	Q9FJU9	378	3.00E-124	Glucan endo-1,3-beta-glucosidase 13	.	.	.	.	pfam00332	Glyco_hydro_17	Glycosyl hydrolases family 17.	GO:0005975|carbohydrate metabolic process;GO:0071555|cell wall organization;GO:0006952|defense response;	GO:0031225|anchored component of membrane;GO:0046658|anchored component of plasma membrane;GO:0005576|extracellular region;GO:0009505|plant-type cell wall;GO:0005886|plasma membrane;	GO:0042973|glucan endo-1,3-beta-D-glucosidase activity;GO:0004553|hydrolase activity, hydrolyzing O-glycosyl compounds;GO:0030247|polysaccharide binding;	.	.
evm.TU.contig564.60	13.40439006	14.92108688	45.03985492	28.38191514	10.04818066	29.14362363	62.16091178	61.37146963	52.0753544	42.79658689	41.21159571	43.18015852	EVM%20prediction%20contig564.60	protein_coding	chrcontig564:537896-542303:-	gi|747095177|ref|XP_011095452.1|	2536	0	PREDICTED: EH domain-containing protein 1-like [Sesamum indicum]	gi|747095176|ref|XM_011097150.1|	710	0	PREDICTED: Sesamum indicum EH domain-containing protein 1-like (LOC105174900), mRNA	Q94CF0	875	0	EH domain-containing protein 1	.	.	.	.	pfam00350	Dynamin_N	Dynamin family.	GO:0032456|endocytic recycling;GO:0006897|endocytosis;GO:0042538|hyperosmotic salinity response;GO:0051260|protein homooligomerization;	GO:0005737|cytoplasm;GO:0005768|endosome;GO:0010008|endosome membrane;GO:0043231|intracellular membrane-bounded organelle;GO:0016020|membrane;GO:0005886|plasma membrane;GO:0009506|plasmodesma;	GO:0005509|calcium ion binding;GO:0005525|GTP binding;GO:0016787|hydrolase activity;	K12483	EHD1; EH domain-containing protein 1
evm.TU.contig564.61	65.79090657	58.88175668	46.35569477	16.75146776	16.57079298	12.36053999	30.70468058	36.56282022	31.62293475	21.55999939	20.26363516	24.57828289	EVM%20prediction%20contig564.61	protein_coding	chrcontig564:552639-555898:-	gi|848897305|ref|XP_012848731.1|	1277	4.00E-171	PREDICTED: uncharacterized protein LOC105968645 [Erythranthe guttata]	gi|567133043|ref|XM_006393066.1|	83	8.00E-34	Eutrema salsugineum hypothetical protein (EUTSA_v10011484mg) mRNA, complete cds	.	.	.	.	.	.	.	.	pfam12056	DUF3537	Protein of unknown function (DUF3537). This family of transmembrane proteins are functionally uncharacterized. This protein is found in eukaryotes. Proteins in this family are typically between 427 to 453 amino acids in length.	.	.	.	.	.
evm.TU.contig564.66	4.628847178	4.214222011	4.57813729	11.43776688	10.46774755	11.04746574	4.46427195	3.83823727	4.100679068	5.913888273	6.653730949	6.000136737	EVM%20prediction%20contig564.66	protein_coding	chrcontig564:612494-615952:-	gi|747095157|ref|XP_011095441.1|	1633	0	PREDICTED: aspartate carbamoyltransferase 1, chloroplastic-like [Sesamum indicum]	gi|747095156|ref|XM_011097139.1|	647	0	PREDICTED: Sesamum indicum aspartate carbamoyltransferase 1, chloroplastic-like (LOC105174893), mRNA	Q43087	539	0	Aspartate carbamoyltransferase 2, chloroplastic	PH0720	275	2.00E-88	COG0540	pfam02729	OTCace_N	Aspartate/ornithine carbamoyltransferase, carbamoyl-P binding domain.	GO:0006207|'de novo' pyrimidine nucleobase biosynthetic process;GO:0044205|'de novo' UMP biosynthetic process;GO:0006520|cellular amino acid metabolic process;	GO:0009507|chloroplast;	GO:0016597|amino acid binding;GO:0004070|aspartate carbamoyltransferase activity;	.	.
evm.TU.contig564.67	87.74769306	110.1799365	189.1295157	260.1242425	124.29554	252.037878	248.4522242	285.5319037	252.2577668	197.460176	193.7999262	202.3813244	EVM%20prediction%20contig564.67	protein_coding	chrcontig564:622145-624267:-	gi|747095153|ref|XP_011095440.1|	1959	0	PREDICTED: GDP-L-galactose phosphorylase 2-like [Sesamum indicum]	gi|747095152|ref|XM_011097138.1|	663	0	PREDICTED: Sesamum indicum GDP-L-galactose phosphorylase 2-like (LOC105174892), transcript variant X1, mRNA	Q8RWE8	626	0	GDP-L-galactose phosphorylase 1	.	.	.	.	pfam11897	DUF3417	Protein of unknown function (DUF3417). This family of proteins are functionally uncharacterized. This protein is found in bacteria and archaea. Proteins in this family are typically between 145 to 860 amino acids in length. This protein is found associated with pfam00343. This protein has a conserved AYF sequence motif.	GO:0052544|defense response by callose deposition in cell wall;GO:0042742|defense response to bacterium;GO:0006006|glucose metabolic process;GO:0019853|L-ascorbic acid biosynthetic process;GO:0009408|response to heat;GO:0009753|response to jasmonic acid;	GO:0005737|cytoplasm;GO:0005634|nucleus;	GO:0010475|galactose-1-phosphate guanylyltransferase (GDP) activity;GO:0080048|GDP-D-glucose phosphorylase activity;GO:0010472|GDP-galactose:glucose-1-phosphate guanylyltransferase activity;GO:0010471|GDP-galactose:mannose-1-phosphate guanylyltransferase activity;GO:0010473|GDP-galactose:myoinositol-1-phosphate guanylyltransferase activity;GO:0080047|GDP-L-galactose phosphorylase activity;GO:0010…	K14190	VTC2_5; GDP-L-galactose phosphorylase [EC:2.7.7.69]
evm.TU.contig564.65	35.64744379	19.47261205	8.4461631	2.974263309	4.259700561	1.881913758	12.051899	8.43412199	19.69798898	63.60418481	67.77836589	48.55685369	EVM%20prediction%20contig564.65	protein_coding	chrcontig564:601596-605297:+	gi|747095159|ref|XP_011095442.1|	2214	0	PREDICTED: endoglucanase 11-like [Sesamum indicum]	gi|747095158|ref|XM_011097140.1|	742	0	PREDICTED: Sesamum indicum endoglucanase 11-like (LOC105174894), mRNA	O48766	724	0	Endoglucanase 11	.	.	.	.	pfam00759	Glyco_hydro_9	Glycosyl hydrolase family 9.	GO:0071555|cell wall organization;GO:0030245|cellulose catabolic process;	GO:0005576|extracellular region;	GO:0008810|cellulase activity;	.	.
evm.TU.contig205.57	6.307559899	4.352260112	5.026848835	11.50559839	8.154034301	10.58780453	9.632652853	7.908099958	7.087004526	13.44593284	12.24017268	11.15401141	EVM%20prediction%20contig205.57	protein_coding	chrcontig205:986493-987992:-	gi|747106075|ref|XP_011101320.1|	1216	4.00E-164	PREDICTED: probable protein phosphatase 2C 25 [Sesamum indicum]	gi|848933069|ref|XM_012973843.1|	387	0	PREDICTED: Erythranthe guttatus probable protein phosphatase 2C 25 (LOC105950480), mRNA	Q8RX37	370	1.00E-124	Probable protein phosphatase 2C 2	SPCC4F11.02	129	4.00E-33	COG0631	pfam00481	PP2C	Protein phosphatase 2C. Protein phosphatase 2C is a Mn++ or Mg++ dependent protein serine/threonine phosphatase.	.	.	GO:0046872|metal ion binding;GO:0004722|protein serine/threonine phosphatase activity;	.	.
evm.TU.contig205.56	365.4152522	291.1592022	257.1206175	178.2109536	205.1165149	179.7640339	135.9730997	133.7843413	125.4430101	135.7922482	146.466977	141.0558461	EVM%20prediction%20contig205.56	protein_coding	chrcontig205:983722-985697:+	gi|848933073|ref|XP_012829298.1|	782	6.00E-104	PREDICTED: iron-sulfur cluster assembly protein 1-like [Erythranthe guttata]	gi|747106072|ref|XM_011103017.1|	294	2.00E-151	PREDICTED: Sesamum indicum iron-sulfur cluster assembly protein 1-like (LOC105179403), mRNA	O49627	254	5.00E-85	Iron-sulfur cluster assembly protein 1	YOR226c	199	5.00E-64	COG0822	pfam01592	NifU_N	NifU-like N terminal domain. This domain is found in NifU in combination with pfam01106. This domain is found on isolated in several bacterial species. The nif genes are responsible for nitrogen fixation. However this domain is found in bacteria that do not fix nitrogen, so it may have a broader significance in the cell than nitrogen fixation. These proteins appear to be scaffold proteins for iro…	GO:0044571|[2Fe-2S] cluster assembly;GO:0006879|cellular iron ion homeostasis;GO:0097428|protein maturation by iron-sulfur cluster transfer;	GO:0005759|mitochondrial matrix;GO:0005739|mitochondrion;	GO:0051537|2 iron, 2 sulfur cluster binding;GO:0051539|4 iron, 4 sulfur cluster binding;GO:0008198|ferrous iron binding;GO:0036455|iron-sulfur transferase activity;GO:0005198|structural molecule activity;	.	.
evm.TU.contig205.55	16.01551822	21.90668856	6.488755537	8.743737286	20.61145433	11.01533216	12.03383019	13.04701439	10.34929629	6.606231756	7.838107754	7.112006153	EVM%20prediction%20contig205.55	protein_coding	chrcontig205:980576-982576:-	gi|747106071|ref|XP_011101318.1|	1513	0	PREDICTED: RNA polymerase I termination factor [Sesamum indicum]	gi|747106070|ref|XM_011103016.1|	498	0	PREDICTED: Sesamum indicum RNA polymerase I termination factor (LOC105179401), mRNA	Q12457	67.4	2.00E-10	RNA polymerase I termination factor	YDR026c	67.4	6.00E-11	COG5147	pfam13921	Myb_DNA-bind_6	Myb-like DNA-binding domain. This family contains the DNA binding domains from Myb proteins, as well as the SANT domain family.	GO:0000183|chromatin silencing at rDNA;GO:1900008|negative regulation of extrachromosomal rDNA circle accumulation involved in replicative cell aging;GO:0001185|termination of RNA polymerase I transcription from promoter for nuclear large rRNA transcript;	GO:0005730|nucleolus;GO:0033553|rDNA heterochromatin;	GO:0003677|DNA binding;	K09424	REB1; Myb-like DNA-binding protein REB1
evm.TU.contig205.54	7.87638758	12.82912863	6.789586025	12.93804539	17.98889214	15.30063096	12.06755082	13.47038509	13.05041114	8.197872709	7.47824631	6.125853888	EVM%20prediction%20contig205.54	protein_coding	chrcontig205:976952-978831:-	gi|510794150|gb|AGN52041.1|	1229	1.00E-163	MYB-related transcription factor [Salvia miltiorrhiza]	gi|510794149|gb|KF059371.1|	386	0	Salvia miltiorrhiza MYB-related transcription factor (MYB17) mRNA, complete cds	Q9S7L2	238	6.00E-72	Transcription factor MYB98	ECU11g1690	125	2.00E-32	COG5147	pfam13921	Myb_DNA-bind_6	Myb-like DNA-binding domain. This family contains the DNA binding domains from Myb proteins, as well as the SANT domain family.	GO:0009553|embryo sac development;GO:0010183|pollen tube guidance;GO:0045697|regulation of synergid differentiation;GO:0006351|transcription, DNA-templated;	GO:0005634|nucleus;	GO:0003677|DNA binding;GO:0003700|transcription factor activity, sequence-specific DNA binding;	K09422	MYBP; myb proto-oncogene protein, plant
evm.TU.contig205.52	45.1058575	30.65580603	78.09853244	24.73793777	12.73497272	25.70249511	50.77073427	49.79406342	69.94173894	94.76783661	92.53550365	93.15486442	EVM%20prediction%20contig205.52	protein_coding	chrcontig205:890604-893955:+	gi|747106067|ref|XP_011101316.1|	1457	0	PREDICTED: triose phosphate/phosphate translocator, non-green plastid, chloroplastic-like [Sesamum indicum]	gi|747106066|ref|XM_011103014.1|	507	0	PREDICTED: Sesamum indicum triose phosphate/phosphate translocator, non-green plastid, chloroplastic-like (LOC105179399), mRNA	P52178	426	1.00E-145	Triose phosphate/phosphate translocator, non-green plastid, chloroplastic	.	.	.	.	pfam03151	TPT	Triose-phosphate Transporter family. This family includes transporters with a specificity for triose phosphate.	.	GO:0031969|chloroplast membrane;GO:0016021|integral component of membrane;	GO:0005215|transporter activity;	.	.
evm.TU.contig205.51	30.29074457	40.79695435	95.65767134	21.34938012	13.01513608	21.1259996	13.99575368	20.24112997	16.2853178	21.15580054	20.34534337	18.80365432	EVM%20prediction%20contig205.51	protein_coding	chrcontig205:885937-888629:+	gi|747106065|ref|XP_011101315.1|	558	9.00E-67	PREDICTED: E3 ubiquitin-protein ligase BOI-like isoform X2 [Sesamum indicum]	.	.	.	.	.	.	.	.	.	.	.	.	pfam13476	AAA_23	AAA domain.	.	.	.	.	.
evm.TU.contig205.50	15.4002825	23.96513597	45.09269584	21.52654846	9.652267722	21.45120307	6.427679467	7.238631178	5.952819114	7.286997964	6.30424205	7.221275677	EVM%20prediction%20contig205.50	protein_coding	chrcontig205:858477-861242:-	gi|747051587|ref|XP_011071881.1|	1205	7.00E-165	PREDICTED: uncharacterized protein LOC105157230 [Sesamum indicum]	.	.	.	.	Q8G2L5	119	9.00E-32	Protein ApaG	mll5649	119	6.00E-32	COG2967	pfam04379	DUF525	Protein of unknown function (DUF525). Members of this family include the bacterial protein ApaG and the C termini of some F-box proteins (pfam00646). F-box proteins contain a carboxyl-terminal domain that interacts with protein substrates, so this family may be involved in protein-protein interaction. The function of ApaG proteins is unknown, but mutations in the Salmonella typhimurium ApaG homol…	.	.	GO:0016747|transferase activity, transferring acyl groups other than amino-acyl groups;	K06195	apaG; ApaG protein
evm.TU.contig93.37	0.981743466	3.217696578	1.728572547	0.170125515	0	0.174921471	0.674232112	0.879185973	0.528356726	0.17516822	0	0.171798787	EVM%20prediction%20contig93.37	protein_coding	chrcontig93:731903-732730:+	gi|848872532|ref|XP_012836826.1|	161	7.00E-12	PREDICTED: SKP1-like protein 1A [Erythranthe guttata]	.	.	.	.	Q9FHW7	58.5	2.00E-10	SKP1-like protein 1B	.	.	.	.	pfam03931	Skp1_POZ	Skp1 family, tetramerization domain.	GO:0009734|auxin-activated signaling pathway;GO:0007059|chromosome segregation;GO:0009793|embryo development ending in seed dormancy;GO:0009873|ethylene-activated signaling pathway;GO:0016567|protein ubiquitination;GO:0006511|ubiquitin-dependent protein catabolic process;GO:0016032|viral process;	GO:0005634|nucleus;	.	K03094	SKP1, CBF3D; S-phase kinase-associated protein 1
evm.TU.contig93.36	3.671678155	4.370472863	3.494479274	13.97197127	15.0788592	19.31654405	0.425945773	0.577642274	0.267031261	1.726333886	1.838169928	2.908705595	EVM%20prediction%20contig93.36	protein_coding	chrcontig93:691304-698569:+	gi|747045759|ref|XP_011095838.1|	1328	8.00E-177	PREDICTED: flavonoid 3'-monooxygenase-like isoform X1 [Sesamum indicum]	gi|747045754|ref|XM_011097520.1|	107	4.00E-47	PREDICTED: Sesamum indicum flavonoid 3'-monooxygenase-like (LOC105175169), mRNA	Q9SD85	241	2.00E-71	Flavonoid 3'-monooxygenase	SMc02579	68.6	1.00E-11	COG2124	pfam00067	p450	Cytochrome P450. Cytochrome P450s are haem-thiolate proteins involved in the oxidative degradation of various compounds. They are particularly well known for their role in the degradation of environmental toxins and mutagens. They can be divided into 4 classes, according to the method by which electrons from NAD(P)H are delivered to the catalytic site. Sequence conservation is relatively low with…	GO:0009813|flavonoid biosynthetic process;GO:0009733|response to auxin;GO:0044550|secondary metabolite biosynthetic process;	GO:0005789|endoplasmic reticulum membrane;GO:0016021|integral component of membrane;GO:0016020|membrane;	GO:0016711|flavonoid 3'-monooxygenase activity;GO:0020037|heme binding;GO:0005506|iron ion binding;	K05280	E1.14.13.21; flavonoid 3'-monooxygenase [EC:1.14.13.21]
evm.TU.contig93.33	4.339830254	4.879815255	3.903663423	4.495924793	2.945702713	3.319916134	10.5693152	8.702316354	9.097066013	2.903763947	3.661601426	2.600264596	EVM%20prediction%20contig93.33	protein_coding	chrcontig93:653174-656680:+	gi|747045757|ref|XP_011095827.1|	1393	0	PREDICTED: flavonoid 3'-monooxygenase-like [Sesamum indicum]	gi|745791014|gb|KP337722.1|	156	2.00E-74	Salvia miltiorrhiza cytochrome P450 CYP92B29 mRNA, complete cds	P37118	239	1.00E-70	Cytochrome P450 71A2	SMc02579	65.1	2.00E-10	COG2124	pfam00067	p450	Cytochrome P450. Cytochrome P450s are haem-thiolate proteins involved in the oxidative degradation of various compounds. They are particularly well known for their role in the degradation of environmental toxins and mutagens. They can be divided into 4 classes, according to the method by which electrons from NAD(P)H are delivered to the catalytic site. Sequence conservation is relatively low with…	.	GO:0016021|integral component of membrane;	GO:0020037|heme binding;GO:0005506|iron ion binding;GO:0004497|monooxygenase activity;GO:0016705|oxidoreductase activity, acting on paired donors, with incorporation or reduction of molecular oxygen;	.	.
evm.TU.contig205.59	0.139652262	0	0	0.181501689	0.508708234	0.062206116	0.479545028	0.37519061	0.313159762	0	0.061591596	0	EVM%20prediction%20contig205.59	protein_coding	chrcontig205:1038141-1043117:+	gi|703126168|ref|XP_010103502.1|	133	7.00E-06	Disease resistance protein RPP8 [Morus notabilis]	.	.	.	.	.	.	.	.	.	.	.	.	pfam00931	NB-ARC	NB-ARC domain.	.	.	.	.	.
evm.TU.contig205.58	0.028860298	0	0.254074106	0	0	0	0	0	0	0	0	0	EVM%20prediction%20contig205.58	protein_coding	chrcontig205:1024425-1028762:-	gi|743926105|ref|XP_011007208.1|	1788	0	PREDICTED: uncharacterized protein LOC105112963 isoform X5 [Populus euphratica]	.	.	.	.	B4F6J6	230	2.00E-66	ATPase family AAA domain-containing protein 1	YGR028w	216	6.00E-62	COG0464	pfam00004	AAA	ATPase family associated with various cellular activities (AAA). AAA family proteins often perform chaperone-like functions that assist in the assembly, operation, or disassembly of protein complexes.	GO:0031122|cytoplasmic microtubule organization;	GO:0030054|cell junction;GO:0005634|nucleus;GO:0005777|peroxisome;GO:0045211|postsynaptic membrane;	GO:0005524|ATP binding;GO:0008568|microtubule-severing ATPase activity;	.	.
evm.TU.contig90.26	0.34983955	0	0	0.101039011	0.121366939	0.519436856	2.702917819	1.1487435	3.45175181	1.664542682	2.571527305	2.856917898	EVM%20prediction%20contig90.26	protein_coding	chrcontig90:191562-192333:+	gi|747060158|ref|XP_011076497.1|	458	8.00E-53	PREDICTED: probable carboxylesterase 120 [Sesamum indicum]	gi|985467539|ref|XM_006490897.2|	33	2.00E-06	PREDICTED: Citrus sinensis probable carboxylesterase 8 (LOC102611634), mRNA	Q9LVB8	154	1.00E-43	Probable carboxylesterase 120	.	.	.	.	pfam07859	Abhydrolase_3	alpha/beta hydrolase fold. This catalytic domain is found in a very wide range of enzymes.	GO:0008152|metabolic process;	.	GO:0016787|hydrolase activity;	.	.
evm.TU.contig507.21	2.650707358	2.036198616	2.333572938	0.191391204	0.229896991	0.983933275	1.137766689	0.791267376	1.783203951	4.138349204	0.974213229	1.932736353	EVM%20prediction%20contig507.21	protein_coding	chrcontig507:239849-240160:+	gi|697190879|ref|XP_009604505.1|	312	7.00E-35	PREDICTED: uncharacterized protein LOC104099273 isoform X2 [Nicotiana tomentosiformis]	.	.	.	.	.	.	.	.	.	.	.	.	pfam12023	DUF3511	Domain of unknown function (DUF3511). This presumed domain is functionally uncharacterized. This domain is found in eukaryotes. This domain is about 50 amino acids in length. This domain has two completely conserved residues (Y and K) that may be functionally important.	.	.	.	.	.
evm.TU.contig432.72	26.95077063	39.21567705	75.29392627	74.19019037	30.32649825	78.93956102	388.7911314	399.257761	367.6951107	101.3200285	88.33541389	86.57989515	EVM%20prediction%20contig432.72	protein_coding	chrcontig432:673552-678021:-	gi|848890789|ref|XP_012845520.1|	810	3.00E-106	PREDICTED: uncharacterized protein LOC105965514 [Erythranthe guttata]	gi|747062862|ref|XM_011079659.1|	382	0	PREDICTED: Sesamum indicum uncharacterized LOC105161835 (LOC105161835), transcript variant X3, mRNA	.	.	.	.	.	.	.	.	pfam04666	Glyco_transf_54	N-Acetylglucosaminyltransferase-IV (GnT-IV) conserved region. The complex-type of oligosaccharides are synthesized through elongation by glycosyltransferases after trimming of the precursor oligosaccharides transferred to proteins in the endoplasmic reticulum. N-Acetylglucosaminyltransferases (GnTs) take part in the formation of branches in the biosynthesis of complex-type sugar chains. In verteb…	.	.	.	.	.
evm.TU.contig507.20	16.14056803	16.10895476	24.1399814	11.36275444	8.16065485	12.13242754	30.93998676	30.18187535	25.9938854	24.09454604	21.92193664	21.26395764	EVM%20prediction%20contig507.20	protein_coding	chrcontig507:234103-238734:+	gi|848850714|ref|XP_012834006.1|	1818	0	PREDICTED: heparan-alpha-glucosaminide N-acetyltransferase-like isoform X1 [Erythranthe guttata]	gi|747065871|ref|XM_011081292.1|	747	0	PREDICTED: Sesamum indicum heparan-alpha-glucosaminide N-acetyltransferase-like (LOC105163074), mRNA	Q3UDW8	117	1.00E-26	Heparan-alpha-glucosaminide N-acetyltransferase	all1887	120	3.00E-29	COG4299	pfam07786	DUF1624	Protein of unknown function (DUF1624). These sequences are found in hypothetical proteins of unknown function expressed by bacterial and archaeal species. The region in question is approximately 230 residues long.	GO:0007041|lysosomal transport;GO:0051259|protein oligomerization;	GO:0016021|integral component of membrane;GO:0005765|lysosomal membrane;	GO:0015019|heparan-alpha-glucosaminide N-acetyltransferase activity;GO:0016746|transferase activity, transferring acyl groups;	K10532	HGSNAT; heparan-alpha-glucosaminide N-acetyltransferase [EC:2.3.1.78]
evm.TU.contig90.22	2.223173914	2.656545864	3.914380413	21.50990177	11.18337619	23.76674955	2.862767798	0.331821803	0.332353424	7.272306436	10.45865041	6.159817795	EVM%20prediction%20contig90.22	protein_coding	chrcontig90:168218-168403:+	gi|747047895|ref|XP_011069934.1|	288	1.00E-28	PREDICTED: pentatricopeptide repeat-containing protein At2g18940, chloroplastic [Sesamum indicum]	.	.	.	.	O64624	81.3	7.00E-18	Pentatricopeptide repeat-containing protein At2g18940, chloroplastic	.	.	.	.	pfam12854	PPR_1	PPR repeat. This family matches additional variants of the PPR repeat that were not captured by the model for pfam01535. The exact function is not known.	.	GO:0009507|chloroplast;	.	K17710	PTCD1; pentatricopeptide repeat domain-containing protein 1
evm.TU.contig507.23	0	0	1.147477946	0.14116798	0	0.580590415	78.8851571	64.34518958	79.20854239	8.139731768	7.90425485	11.6896281	EVM%20prediction%20contig507.23	protein_coding	chrcontig507:251874-252296:+	gi|747065868|ref|XP_011079592.1|	320	2.00E-34	PREDICTED: uncharacterized protein LOC105163071 [Sesamum indicum]	.	.	.	.	.	.	.	.	.	.	.	.	pfam05553	DUF761	Cotton fibre expressed protein. This family consists of several plant proteins of unknown function. Three of the sequences (from Gossypium hirsutum) in this family are described as cotton fibre expressed proteins. The remaining sequences, found in Arabidopsis thaliana, are uncharacterized.	.	.	.	.	.
evm.TU.contig507.22	2232.210815	1501.684861	1046.525472	0.860743145	1.033915114	0.442504046	0.746210945	0.444820579	0.11138331	0.664692382	0.657198978	1.195162372	EVM%20prediction%20contig507.22	protein_coding	chrcontig507:242700-243254:-	gi|698475776|ref|XP_009785246.1|	254	5.00E-24	PREDICTED: uncharacterized protein LOC104233536 [Nicotiana sylvestris]	.	.	.	.	.	.	.	.	.	.	.	.	pfam05553	DUF761	Cotton fibre expressed protein. This family consists of several plant proteins of unknown function. Three of the sequences (from Gossypium hirsutum) in this family are described as cotton fibre expressed proteins. The remaining sequences, found in Arabidopsis thaliana, are uncharacterized.	.	.	.	.	.
evm.TU.contig507.25	7.71605399	8.9806894	16.21031583	23.24745678	16.97376865	24.37150145	21.2267312	23.24272414	22.25753124	29.41221506	29.77671579	23.3226689	EVM%20prediction%20contig507.25	protein_coding	chrcontig507:262332-264229:+	gi|747065854|ref|XP_011079584.1|	900	4.00E-119	PREDICTED: uncharacterized protein LOC105163067 isoform X1 [Sesamum indicum]	gi|747065855|ref|XM_011081284.1|	364	0	PREDICTED: Sesamum indicum uncharacterized LOC105163067 (LOC105163067), transcript variant X2, mRNA	.	.	.	.	.	.	.	.	pfam04621	ETS_PEA3_N	PEA3 subfamily ETS-domain transcription factor N terminal domain. The N terminus of the PEA3 transcription factors is implicated in transactivation and in inhibition of DNA binding. Transactivation is potentiated by activation of the Ras/MAP kinase and protein kinase A signalling cascades. The N terminal region contains conserved MAP kinase phosphorylation sites.	.	.	.	.	.
evm.TU.contig507.24	15.85207771	14.71673194	23.24674936	15.79153994	10.58713816	18.38902306	18.01114057	17.95388595	16.53795546	31.83860157	29.79726425	30.55862998	EVM%20prediction%20contig507.24	protein_coding	chrcontig507:254138-260119:-	gi|747065864|ref|XP_011079590.1|	2434	0	PREDICTED: CTP synthase [Sesamum indicum]	gi|747065865|ref|XM_011081289.1|	537	0	PREDICTED: Sesamum indicum CTP synthase (LOC105163070), transcript variant X2, mRNA	Q54V77	593	0	CTP synthase	YBL039c	527	1.00E-180	COG0504	pfam06418	CTP_synth_N	CTP synthase N-terminus. This family consists of the N-terminal region of the CTP synthase protein (EC:6.3.4.2). This family is found in conjunction with pfam00117 located in the C-terminal region of the protein. CTP synthase catalyses the synthesis of CTP from UTP by amination of the pyrimidine ring at the 4-position.	GO:0044210|'de novo' CTP biosynthetic process;GO:0006241|CTP biosynthetic process;GO:0006541|glutamine metabolic process;GO:0008654|phospholipid biosynthetic process;GO:0019856|pyrimidine nucleobase biosynthetic process;	.	GO:0005524|ATP binding;GO:0003883|CTP synthase activity;	K01937	pyrG, CTPS; CTP synthase [EC:6.3.4.2]
evm.TU.contig507.27	37.42235355	38.94287234	41.15205147	26.77035925	23.21626421	28.17756741	25.66625763	25.04533259	22.3380035	37.12804669	39.82244823	33.32597686	EVM%20prediction%20contig507.27	protein_coding	chrcontig507:268360-271923:+	gi|747065852|ref|XP_011079583.1|	1702	0	PREDICTED: dnaJ protein ERDJ3B [Sesamum indicum]	gi|747065851|ref|XM_011081281.1|	737	0	PREDICTED: Sesamum indicum dnaJ protein ERDJ3B (LOC105163066), mRNA	Q9LZK5	559	0	DnaJ protein ERDJ3B	YNL064c	173	7.00E-49	COG0484	pfam00226	DnaJ	DnaJ domain. DnaJ domains (J-domains) are associated with hsp70 heat-shock system and it is thought that this domain mediates the interaction. DnaJ-domain is therefore part of a chaperone (protein folding) system. The T-antigens, although not in Prosite are confirmed as DnaJ containing domains from literature.	GO:0052033|pathogen-associated molecular pattern dependent induction by symbiont of host innate immune response;GO:0006457|protein folding;	GO:0005783|endoplasmic reticulum;GO:0005788|endoplasmic reticulum lumen;GO:0005886|plasma membrane;	.	K09517	DNAJB11; DnaJ homolog subfamily B member 11
evm.TU.contig344.19	14.83659813	8.578429354	3.581386246	8.500959313	19.17724063	12.57794703	0	0	0	7.258533128	5.488067856	7.118912233	EVM%20prediction%20contig344.19	protein_coding	chrcontig344:151666-152330:+	gi|848886008|ref|XP_012843247.1|	199	3.00E-17	PREDICTED: uncharacterized protein LOC105963398 [Erythranthe guttata]	gi|848886007|ref|XM_012987793.1|	118	6.00E-54	PREDICTED: Erythranthe guttatus uncharacterized LOC105963398 (LOC105963398), mRNA	.	.	.	.	.	.	.	.	pfam11286	DUF3087	Protein of unknown function (DUF3087). This family of proteins with unknown function appears to be restricted to Gammaproteobacteria.	.	.	.	.	.
evm.TU.contig344.18	49.52577039	67.53245164	2.889185543	2.326521649	34.15612431	1.860528374	6.146895358	5.076442644	8.028277527	2.395482285	2.63164093	3.13253892	EVM%20prediction%20contig344.18	protein_coding	chrcontig344:145323-145553:+	.	.	.	.	.	.	.	.	.	.	.	.	.	.	.	.	pfam11004	Kdo_hydroxy	3-deoxy-D-manno-oct-2-ulosonic acid (Kdo) hydroxylase. This is a family of 3-deoxy-D-manno-oct-2-ulosonic acid 3-hydroxylases, which catalyse the conversion of 3-deoxy-D-manno-oct-2-ulosonic acid (Kdo) to D-glycero-D-talo-oct-2-ulosonic acid (Ko). It contains a potential iron-binding motif, HXDX(n)H (n>40). Hydroxylation activity is iron-dependent.	.	.	.	.	.
evm.TU.contig344.17	2.671255478	2.918375966	6.584655423	0.154299885	0	0	0.458634634	0	0.479207263	1.112114515	2.199154204	1.713992549	EVM%20prediction%20contig344.17	protein_coding	chrcontig344:138767-139344:-	gi|747047315|ref|XP_011069620.1|	258	2.00E-25	PREDICTED: uncharacterized protein LOC105155443 [Sesamum indicum]	.	.	.	.	.	.	.	.	.	.	.	.	pfam11992	DUF3488	Domain of unknown function (DUF3488). This presumed domain is functionally uncharacterized. This domain is found in bacteria. This domain is typically between 323 to 339 amino acids in length. This domain is found associated with pfam01841. This domain has a conserved PLW sequence motif. This domain contains 6 transmembrane helices.	.	.	.	.	.
evm.TU.contig344.12	0	0	0.048499518	0.047733058	0	0	0	0	0	0	0	0	EVM%20prediction%20contig344.12	protein_coding	chrcontig344:111013-112263:+	gi|848933621|ref|XP_012829466.1|	577	1.00E-66	PREDICTED: F-box/kelch-repeat protein At1g57790-like [Erythranthe guttata]	.	.	.	.	Q9FVS1	59.3	2.00E-08	F-box/kelch-repeat protein At1g57790	.	.	.	.	pfam00646	F-box	F-box domain. This domain is approximately 50 amino acids long, and is usually found in the N-terminal half of a variety of proteins. Two motifs that are commonly found associated with the F-box domain are the leucine rich repeats (LRRs; pfam00560 and pfam07723) and the WD repeat (pfam00400). The F-box domain has a role in mediating protein-protein interactions in a variety of contexts, such as p…	GO:0005975|carbohydrate metabolic process;GO:0006952|defense response;	.	GO:0042973|glucan endo-1,3-beta-D-glucosidase activity;	.	.
evm.TU.contig184.173	0.79510299	0.378099235	0.899968797	2.878675118	3.132737236	4.376496287	0.926339916	1.500375963	0.789596146	1.494667768	1.277435591	2.012530412	EVM%20prediction%20contig184.173	protein_coding	chrcontig184:2139377-2141803:-	gi|747043957|ref|XP_011086551.1|	3648	0	PREDICTED: pentatricopeptide repeat-containing protein At3g03580 [Sesamum indicum]	gi|747043960|ref|XM_011088264.1|	1374	0	PREDICTED: Sesamum indicum pentatricopeptide repeat-containing protein At3g03580 (LOC105168243), transcript variant X3, mRNA	Q9SS60	902	0	Pentatricopeptide repeat-containing protein At3g03580	.	.	.	.	pfam14432	DYW_deaminase	DYW family of nucleic acid deaminases. A family of nucleic acid deaminases prototyped by the plant PPR DYW proteins that are implicated in chloroplast and mitochondrial RNA transcript maturation by numerous C to U editing events. The name derives from the DYW motif present at the C-terminus of the classical plant PPR DYW deaminases. Members of this family are present in bacteria, plants, Naegleri…	.	.	GO:0008270|zinc ion binding;	.	.
evm.TU.contig56.108	57.47868544	15.54279883	65.11237662	1.173243641	1.60367169	1.37270691	1.483105088	1.463522992	1.759041295	3.749027154	4.98353629	4.044604368	EVM%20prediction%20contig56.108	protein_coding	chrcontig56:1199589-1203877:-	gi|697120822|ref|XP_009614380.1|	951	5.00E-118	PREDICTED: GDSL esterase/lipase At3g48460-like [Nicotiana tomentosiformis]	.	.	.	.	Q9STM6	261	2.00E-80	GDSL esterase/lipase At3g48460	.	.	.	.	pfam00657	Lipase_GDSL	GDSL-like Lipase/Acylhydrolase.	GO:0016042|lipid catabolic process;	GO:0005576|extracellular region;	GO:0016788|hydrolase activity, acting on ester bonds;	.	.
evm.TU.contig56.101	0.35524944	0.363856797	0.938240666	0.20520294	0.616218738	0.316481631	0.203312261	0.212092286	0.531080214	2.957995308	1.462324187	2.175822781	EVM%20prediction%20contig56.101	protein_coding	chrcontig56:1145364-1146146:-	gi|747079764|ref|XP_011087103.1|	663	2.00E-84	PREDICTED: peroxisome biogenesis factor 10-like [Sesamum indicum]	gi|747079763|ref|XM_011088801.1|	100	1.00E-43	PREDICTED: Sesamum indicum peroxisome biogenesis factor 10-like (LOC105168670), mRNA	Q5ZM74	58.9	1.00E-09	RING finger protein 141	.	.	.	.	pfam13639	zf-RING_2	Ring finger domain.	GO:0051865|protein autoubiquitination;GO:0006355|regulation of transcription, DNA-templated;	.	GO:0003677|DNA binding;GO:0004842|ubiquitin-protein transferase activity;GO:0008270|zinc ion binding;	.	.
evm.TU.contig56.103	130.0999671	115.7809058	94.79849483	143.1535809	161.0716451	149.8944308	73.69415107	79.76157048	70.03641693	181.0599128	156.7986114	169.1673034	EVM%20prediction%20contig56.103	protein_coding	chrcontig56:1166882-1171286:+	gi|747079063|ref|XP_011086716.1|	3727	0	PREDICTED: probable LRR receptor-like serine/threonine-protein kinase At1g67720 [Sesamum indicum]	gi|955384651|ref|XR_001386191.1|	237	4.00E-119	PREDICTED: Glycine max probable LRR receptor-like serine/threonine-protein kinase At1g67720 (LOC100807148), transcript variant X2, misc_RNA	C0LGI2	1160	0	Probable LRR receptor-like serine/threonine-protein kinase At1g67720	.	.	.	.	pfam12819	Malectin_like	Carbohydrate-binding protein of the ER. Malectin is a membrane-anchored protein of the endoplasmic reticulum that recognizes and binds Glc2-N-glycan. The domain is found on a number of plant receptor kinases.	.	GO:0016021|integral component of membrane;	GO:0005524|ATP binding;GO:0004674|protein serine/threonine kinase activity;	.	.
evm.TU.contig56.102	0	0	0	0	0	0.449798068	0.866869858	0.904305572	0.679315791	0.225216283	0.668031928	0.220884155	EVM%20prediction%20contig56.102	protein_coding	chrcontig56:1150666-1150938:+	gi|747106986|ref|XP_011101795.1|	283	5.00E-28	PREDICTED: uncharacterized CRM domain-containing protein At3g25440, chloroplastic isoform X1 [Sesamum indicum]	.	.	.	.	.	.	.	.	.	.	.	.	pfam14727	PHTB1_N	PTHB1 N-terminus. This family includes the N-terminus of PTHB1 protein. This protein forms a part of the BBSome complex, which is required for ciliogenesis.	.	.	.	.	.
evm.TU.contig56.105	0	0.147058789	0	0	0	0.127911326	0	0	0	0	0	0	EVM%20prediction%20contig56.105	protein_coding	chrcontig56:1180301-1180884:-	gi|747104271|ref|XP_011100362.1|	302	2.00E-29	PREDICTED: protein NRT1/ PTR FAMILY 6.4 [Sesamum indicum]	.	.	.	.	Q9LVE0	106	1.00E-25	Protein NRT1/ PTR FAMILY 6.4	ECU11g1050	48.9	1.00E-06	COG3104	pfam00854	PTR2	POT family. The POT (proton-dependent oligopeptide transport) family all appear to be proton dependent transporters.	GO:0042128|nitrate assimilation;	GO:0016021|integral component of membrane;	GO:0015293|symporter activity;	.	.
evm.TU.contig56.104	0	0	0	0	0	0	0.227991784	0	0	0	0	0	EVM%20prediction%20contig56.104	protein_coding	chrcontig56:1173527-1176916:-	gi|661889397|emb|CDP06984.1|	149	1.00E-09	unnamed protein product [Coffea canephora]	gi|747085120|ref|XM_011091700.1|	58	3.00E-20	PREDICTED: Sesamum indicum uncharacterized protein At4g22758-like (LOC105170787), mRNA	.	.	.	.	.	.	.	.	pfam01180	DHO_dh	Dihydroorotate dehydrogenase.	.	.	.	.	.
evm.TU.contig56.107	0.987112376	0.275735229	1.97502918	2.721343682	0	2.718115672	4.853286032	3.3752499	2.817214575	6.644760106	8.548721084	8.715432991	EVM%20prediction%20contig56.107	protein_coding	chrcontig56:1196615-1198959:+	gi|747079061|ref|XP_011086715.1|	977	9.00E-131	PREDICTED: RING-H2 finger protein ATL47 [Sesamum indicum]	gi|747079060|ref|XM_011088413.1|	376	0	PREDICTED: Sesamum indicum RING-H2 finger protein ATL47 (LOC105168356), mRNA	Q5ZM74	49.7	7.00E-06	RING finger protein 141	.	.	.	.	pfam13639	zf-RING_2	Ring finger domain.	GO:0051865|protein autoubiquitination;GO:0006355|regulation of transcription, DNA-templated;	.	GO:0003677|DNA binding;GO:0004842|ubiquitin-protein transferase activity;GO:0008270|zinc ion binding;	.	.
evm.TU.contig56.106	1.486475107	1.660899263	0.475865854	0.117086384	0.28128573	0.24077426	0	0	0	0	0	0	EVM%20prediction%20contig56.106	protein_coding	chrcontig56:1183938-1185493:-	gi|848882279|ref|XP_012841467.1|	350	5.00E-36	PREDICTED: protein NRT1/ PTR FAMILY 6.4 isoform X1 [Erythranthe guttata]	.	.	.	.	Q9LVE0	107	1.00E-25	Protein NRT1/ PTR FAMILY 6.4	.	.	.	.	pfam13247	Fer4_11	4Fe-4S dicluster domain. Superfamily includes proteins containing domains which bind to iron-sulfur clusters. Members include bacterial ferredoxins, various dehydrogenases, and various reductases. Structure of the domain is an alpha-antiparallel beta sandwich. Domain contains two 4Fe4S clusters.	GO:0042128|nitrate assimilation;	GO:0016021|integral component of membrane;	GO:0015293|symporter activity;	.	.
evm.TU.contig106.75	29.02661821	34.27874371	26.8687606	21.22173862	31.44800352	23.46856361	10.59820724	11.10323864	9.0106406	18.24238936	17.05736378	17.91461999	EVM%20prediction%20contig106.75	protein_coding	chrcontig106:650331-663144:+	gi|747076604|ref|XP_011085379.1|	4663	0	PREDICTED: uncharacterized protein LOC105167386 [Sesamum indicum]	gi|747076603|ref|XM_011087077.1|	1467	0	PREDICTED: Sesamum indicum uncharacterized LOC105167386 (LOC105167386), mRNA	Q9FFH1	684	0	Homeobox-DDT domain protein RLT2	.	.	.	.	pfam02791	DDT	DDT domain. The DDT domain is named after (DNA binding homeobox and Different Transcription factors) and is approximately 60 residues in length. Along with the WHIM motifs, it comprises an entirely alpha helical module found in diverse eukaryotic chromatin proteins. Based on the structure of Ioc3, this module is inferred to interact with nucleosomal linker DNA and the SLIDE domain of ISWI protein…	GO:0009908|flower development;GO:0006351|transcription, DNA-templated;GO:0010228|vegetative to reproductive phase transition of meristem;	GO:0005634|nucleus;	GO:0003677|DNA binding;GO:0003700|transcription factor activity, sequence-specific DNA binding;	.	.
evm.TU.contig106.74	3.72531845	3.921567705	1.366506676	0.089660744	0	0.276565029	0	0	0.092819425	1.200139023	1.09533163	1.086511247	EVM%20prediction%20contig106.74	protein_coding	chrcontig106:639783-640448:+	gi|747104041|ref|XP_011100240.1|	753	8.00E-98	PREDICTED: uncharacterized protein LOC105178468 [Sesamum indicum]	.	.	.	.	.	.	.	.	.	.	.	.	pfam05078	DUF679	Protein of unknown function (DUF679). This family contains several uncharacterized plant proteins.	.	.	.	.	.
evm.TU.contig106.76	6.024728653	6.170702124	1.635788873	9.02540874	22.09265001	8.627744324	1.01506636	0.403391211	1.212112489	5.324598696	4.618916838	6.453823547	EVM%20prediction%20contig106.76	protein_coding	chrcontig106:685771-689016:+	gi|747104047|ref|XP_011100244.1|	806	6.00E-100	PREDICTED: probable transcription factor GLK1 [Sesamum indicum]	gi|747104046|ref|XM_011101942.1|	286	1.00E-146	PREDICTED: Sesamum indicum probable transcription factor GLK1 (LOC105178471), mRNA	Q9SIV3	200	1.00E-57	Transcription activator GLK1	.	.	.	.	pfam00249	Myb_DNA-binding	Myb-like DNA-binding domain. This family contains the DNA binding domains from Myb proteins, as well as the SANT domain family.	GO:1900056|negative regulation of leaf senescence;GO:0006355|regulation of transcription, DNA-templated;GO:0006351|transcription, DNA-templated;	GO:0005634|nucleus;	GO:0003677|DNA binding;	.	.
evm.TU.contig106.71	0.157347925	0.48348095	0.184696793	0	0	0	0.225128873	0.328791467	0.282272771	1.54411986	1.017808159	0.596588938	EVM%20prediction%20contig106.71	protein_coding	chrcontig106:613540-615096:+	gi|747104039|ref|XP_011100239.1|	1548	0	PREDICTED: zinc finger protein NUTCRACKER [Sesamum indicum]	gi|848861666|ref|XM_012976190.1|	291	2.00E-149	PREDICTED: Erythranthe guttatus zinc finger protein NUTCRACKER (LOC105952622), transcript variant X2, mRNA	Q9ZWA6	430	9.00E-145	Zinc finger protein MAGPIE	.	.	.	.	pfam00096	zf-C2H2	Zinc finger, C2H2 type. The C2H2 zinc finger is the classical zinc finger domain. The two conserved cysteines and histidines co-ordinate a zinc ion. The following pattern describes the zinc finger. #-X-C-X(1-5)-C-X3-#-X5-#-X2-H-X(3-6)-[H/C] Where X can be any amino acid, and numbers in brackets indicate the number of residues. The positions marked # are those that are important for the stable fol…	GO:0006355|regulation of transcription, DNA-templated;GO:0006351|transcription, DNA-templated;	GO:0005634|nucleus;	GO:0046872|metal ion binding;GO:0003700|transcription factor activity, sequence-specific DNA binding;GO:0044212|transcription regulatory region DNA binding;	.	.
evm.TU.contig106.70	13.85660778	8.963583325	1.123572156	3.633394921	25.23758074	4.223104088	0	0	0	1.626562046	2.251515018	0.797637225	EVM%20prediction%20contig106.70	protein_coding	chrcontig106:589100-589477:+	gi|661880349|emb|CDP15880.1|	324	1.00E-35	unnamed protein product [Coffea canephora]	.	.	.	.	Q9SGP6	108	3.00E-29	Glutaredoxin-C9	.	.	.	.	pfam00462	Glutaredoxin	Glutaredoxin.	GO:0045454|cell redox homeostasis;GO:0009867|jasmonic acid mediated signaling pathway;GO:0009751|response to salicylic acid;GO:0009863|salicylic acid mediated signaling pathway;	GO:0005737|cytoplasm;GO:0005634|nucleus;	GO:0009055|electron carrier activity;GO:0015035|protein disulfide oxidoreductase activity;	.	.
evm.TU.contig106.73	3.348577205	5.317379939	8.295390355	7.939382918	4.538712112	8.810705555	0.133703656	0.209216459	0.06985055	12.52838739	11.28810411	11.83315102	EVM%20prediction%20contig106.73	protein_coding	chrcontig106:618375-621841:-	gi|747104043|ref|XP_011100241.1|	2618	0	PREDICTED: receptor-like protein kinase HSL1 [Sesamum indicum]	.	.	.	.	Q9SGP2	746	0	Receptor-like protein kinase HSL1	alr0124_1	115	2.00E-26	COG4886	pfam07714	Pkinase_Tyr	Protein tyrosine kinase.	.	GO:0016021|integral component of membrane;GO:0005886|plasma membrane;	GO:0005524|ATP binding;GO:0004674|protein serine/threonine kinase activity;	K00924	E2.7.1.-
evm.TU.contig106.72	27.36759308	30.17902103	12.57423795	11.07739004	19.75115014	11.9235601	14.31937091	12.79100914	20.78509416	29.31630567	26.34272571	26.30538208	EVM%20prediction%20contig106.72	protein_coding	chrcontig106:616236-616925:+	gi|848861663|ref|XP_012831642.1|	1027	2.00E-139	PREDICTED: protein-lysine methyltransferase METTL21D [Erythranthe guttata]	gi|747104044|ref|XM_011101941.1|	391	0	PREDICTED: Sesamum indicum protein-lysine methyltransferase METTL21D (LOC105178470), mRNA	Q9H867	97.4	7.00E-23	Protein-lysine methyltransferase METTL21D	SPAC23C4.06c	57	8.00E-09	COG0500	pfam10294	Methyltransf_16	Putative methyltransferase.	GO:0018023|peptidyl-lysine trimethylation;	GO:0005737|cytoplasm;	GO:0016279|protein-lysine N-methyltransferase activity;	.	.
evm.TU.contig559.182	0.959303615	1.499676441	1.689062317	0.174986244	0.367835185	0.404818262	0.433434929	0.406937508	0.498164913	1.126081416	1.246992933	1.104420773	EVM%20prediction%20contig559.182	protein_coding	chrcontig559:1292455-1293977:-	gi|604320859|gb|EYU31633.1|	929	2.00E-117	hypothetical protein MIMGU_mgv1a018387mg [Erythranthe guttata]	.	.	.	.	.	.	.	.	.	.	.	.	pfam05056	DUF674	Protein of unknown function (DUF674). This family is found in Arabidopsis thaliana and contains several uncharacterized proteins.	.	.	.	.	.
evm.TU.contig106.79	5.071257639	7.115957292	17.67951948	17.8395192	7.12528421	18.88456835	18.93766189	20.70919648	17.83116474	23.61638827	25.0947005	22.80714227	EVM%20prediction%20contig106.79	protein_coding	chrcontig106:705918-712121:+	gi|747104051|ref|XP_011100246.1|	2195	0	PREDICTED: DDB1- and CUL4-associated factor 13 [Sesamum indicum]	gi|747104050|ref|XM_011101944.1|	897	0	PREDICTED: Sesamum indicum DDB1- and CUL4-associated factor 13 (LOC105178473), mRNA	Q6PAC3	460	2.00E-157	DDB1- and CUL4-associated factor 13	.	.	.	.	pfam04158	Sof1	Sof1-like domain. Sof1 is essential for cell growth and is a component of the nucleolar rRNA processing machinery.	GO:0000462|maturation of SSU-rRNA from tricistronic rRNA transcript (SSU-rRNA, 5.8S rRNA, LSU-rRNA);GO:0016567|protein ubiquitination;	GO:0030054|cell junction;GO:0005813|centrosome;GO:0080008|Cul4-RING E3 ubiquitin ligase complex;GO:0005737|cytoplasm;GO:0005730|nucleolus;GO:0005634|nucleus;GO:0032040|small-subunit processome;	GO:0044822|poly(A) RNA binding;	K11806	WDSOF1; WD repeat and SOF domain-containing protein 1
evm.TU.contig106.78	57.1862944	57.5023457	93.95646835	61.842899	35.76803766	65.66570733	65.93976534	69.14492079	65.09595028	83.45828968	86.17463028	84.05646102	EVM%20prediction%20contig106.78	protein_coding	chrcontig106:696586-704660:+	gi|848861830|ref|XP_012831717.1|	3145	0	PREDICTED: LOW QUALITY PROTEIN: 26S proteasome non-ATPase regulatory subunit 2 homolog A-like [Erythranthe guttata]	gi|747104048|ref|XM_011101943.1|	1281	0	PREDICTED: Sesamum indicum 26S proteasome non-ATPase regulatory subunit 2 homolog A-like (LOC105178472), mRNA	Q9SIV2	1051	0	26S proteasome non-ATPase regulatory subunit 2 homolog A	SPBP19A11.03c	585	0	COG5110	pfam01851	PC_rep	Proteasome/cyclosome repeat.	GO:0045087|innate immune response;GO:0043161|proteasome-mediated ubiquitin-dependent protein catabolic process;GO:0030163|protein catabolic process;GO:0051726|regulation of cell cycle;GO:0009751|response to salicylic acid;	GO:0005737|cytoplasm;GO:0005829|cytosol;GO:0005634|nucleus;GO:0005886|plasma membrane;GO:0009506|plasmodesma;GO:0000502|proteasome complex;GO:0034515|proteasome storage granule;	GO:0043130|ubiquitin binding;	K03028	PSMD2, RPN1; 26S proteasome regulatory subunit N1
evm.TU.contig378.77	3.636485387	2.686005277	4.217243433	2.151039042	0.94618183	2.336279922	2.701546476	2.849526044	2.195454889	3.493766147	4.59555805	3.946665283	EVM%20prediction%20contig378.77	protein_coding	chrcontig378:1708623-1710593:+	gi|747080000|ref|XP_011087234.1|	2982	0	PREDICTED: pentatricopeptide repeat-containing protein At2g03880, mitochondrial [Sesamum indicum]	gi|747080003|ref|XM_011088935.1|	1089	0	PREDICTED: Sesamum indicum pentatricopeptide repeat-containing protein At2g03880, mitochondrial (LOC105168784), transcript variant X3, mRNA	Q9SI53	901	0	Pentatricopeptide repeat-containing protein At2g03880, mitochondrial	.	.	.	.	pfam14432	DYW_deaminase	DYW family of nucleic acid deaminases. A family of nucleic acid deaminases prototyped by the plant PPR DYW proteins that are implicated in chloroplast and mitochondrial RNA transcript maturation by numerous C to U editing events. The name derives from the DYW motif present at the C-terminus of the classical plant PPR DYW deaminases. Members of this family are present in bacteria, plants, Naegleri…	GO:0009451|RNA modification;	GO:0005739|mitochondrion;	GO:0008270|zinc ion binding;	.	.
evm.TU.contig522.1277	0.263550254	0.044989304	1.237433196	0.114176015	0	0.313052575	4.788917281	4.208997781	3.388352695	6.387443841	5.346810043	4.611959786	EVM%20prediction%20contig522.1277	protein_coding	chrcontig522:8618306-8622292:-	gi|747070163|ref|XP_011081889.1|	1744	0	PREDICTED: cyclin-A2-1-like isoform X2 [Sesamum indicum]	gi|747070162|ref|XM_011083587.1|	605	0	PREDICTED: Sesamum indicum cyclin-A2-2-like (LOC105164807), transcript variant X2, mRNA	Q39071	385	3.00E-127	Cyclin-A2-1	SPBC582.03	144	8.00E-37	COG5024	pfam00134	Cyclin_N	Cyclin, N-terminal domain. Cyclins regulate cyclin dependent kinases (CDKs). Human cyclin-O is a Uracil-DNA glycosylase that is related to other cyclins. Cyclins contain two domains of similar all-alpha fold, of which this family corresponds with the N-terminal domain.	GO:0007049|cell cycle;GO:0051301|cell division;	GO:0005634|nucleus;	.	K06627	CCNA; cyclin A
evm.TU.contig5.12	0.263047295	0	0	0	0	0	0	0	0	0	0	0	EVM%20prediction%20contig5.12	protein_coding	chrcontig5:102146-102858:-	gi|848885010|ref|XP_012842760.1|	261	3.00E-35	PREDICTED: CASP-like protein 1F2 isoform X1 [Erythranthe guttata]	.	.	.	.	A7PHN8	95.9	9.00E-32	CASP-like protein 1F1	.	.	.	.	pfam04535	DUF588	Domain of unknown function (DUF588). This family of plant proteins contains a domain that may have a catalytic activity. It has a conserved arginine and aspartate that could form an active site. These proteins are predicted to contain 3 or 4 transmembrane helices.	.	GO:0016021|integral component of membrane;GO:0005886|plasma membrane;	.	.	.
evm.TU.contig5.11	0.712334794	1.641586481	4.546547792	5.863395646	1.668089792	3.648943246	4.892102766	7.495571575	4.951808387	7.943675106	4.869555737	2.648897575	EVM%20prediction%20contig5.11	protein_coding	chrcontig5:86446-88772:+	gi|747062167|ref|XP_011077578.1|	413	3.00E-47	PREDICTED: protein FLUORESCENT IN BLUE LIGHT, chloroplastic [Sesamum indicum]	.	.	.	.	Q940U6	131	4.00E-36	Protein FLUORESCENT IN BLUE LIGHT, chloroplastic	.	.	.	.	pfam11957	efThoc1	THO complex subunit 1 transcription elongation factor. The THO complex plays a role in coupling transcription elongation to mRNA export. It is composed of subunits THP2, HPR1, THO2 and MFT1. The THO complex is a nuclear complex that is required for transcription elongation through genes containing tandemly repeated DNA sequences. The THO complex is also part of the TREX (TRanscription EXport) com…	.	GO:0031969|chloroplast membrane;GO:0009535|chloroplast thylakoid membrane;GO:0016021|integral component of membrane;	.	.	.
evm.TU.contig5.10	87.83716541	91.18169187	63.26852833	37.71600782	56.89643167	42.39086217	29.70497226	38.17547735	31.47819404	67.1100364	66.28123088	71.73104644	EVM%20prediction%20contig5.10	protein_coding	chrcontig5:80664-82346:+	gi|747053888|ref|XP_011073125.1|	1754	0	PREDICTED: uncharacterized protein LOC105158173 [Sesamum indicum]	.	.	.	.	.	.	.	.	.	.	.	.	pfam13646	HEAT_2	HEAT repeats. This family includes multiple HEAT repeats.	.	.	.	.	.
evm.TU.contig12.29	0	0	0	0	0	0	0	0	0	0.057247714	0	0.056146531	EVM%20prediction%20contig12.29	protein_coding	chrcontig12:212860-214665:-	gi|747095827|ref|XP_011095807.1|	1380	0	PREDICTED: pectinesterase QRT1-like [Sesamum indicum]	.	.	.	.	Q9FM79	385	2.00E-130	Pectinesterase QRT1	CAC3373	151	3.00E-41	COG4677	pfam01095	Pectinesterase	Pectinesterase.	GO:0042545|cell wall modification;GO:0045490|pectin catabolic process;	GO:0005618|cell wall;GO:0005576|extracellular region;	GO:0045330|aspartyl esterase activity;GO:0030599|pectinesterase activity;	K01051	E3.1.1.11; pectinesterase [EC:3.1.1.11]
evm.TU.contig97.33	0	0	0	0	0	0	0	0.279904106	0.140176274	0.139419604	0	0.27347562	EVM%20prediction%20contig97.33	protein_coding	chrcontig97:436240-437688:-	gi|604321447|gb|EYU32023.1|	416	4.00E-46	hypothetical protein MIMGU_mgv1a022902mg [Erythranthe guttata]	.	.	.	.	O64639	133	3.00E-35	Receptor-like serine/threonine-protein kinase At2g45590	ML0897	46.6	5.00E-06	COG0515	pfam00069	Pkinase	Protein kinase domain.	.	GO:0016021|integral component of membrane;GO:0005886|plasma membrane;	GO:0005524|ATP binding;GO:0004674|protein serine/threonine kinase activity;	.	.
evm.TU.contig97.31	0.04867118	0	0.214240453	0	0	0	0	0	0	0	0	0	EVM%20prediction%20contig97.31	protein_coding	chrcontig97:419900-421888:+	gi|747086388|ref|XP_011090693.1|	1654	0	PREDICTED: vicilin-like antimicrobial peptides 2-2 [Sesamum indicum]	.	.	.	.	Q9SPL5	425	2.00E-140	Vicilin-like antimicrobial peptides 2-1	.	.	.	.	pfam00190	Cupin_1	Cupin. This family represents the conserved barrel domain of the 'cupin' superfamily ('cupa' is the Latin term for a small barrel). This family contains 11S and 7S plant seed storage proteins, and germins. Plant seed storage proteins provide the major nitrogen source for the developing plant.	GO:0042742|defense response to bacterium;GO:0050832|defense response to fungus;GO:0031640|killing of cells of other organism;	GO:0005576|extracellular region;	GO:0045735|nutrient reservoir activity;	.	.
evm.TU.contig184.89	0.203299089	0.208224834	1.073856573	1.409181255	0	0.543340145	0.174524684	0	0	0	0.179324205	0.17788016	EVM%20prediction%20contig184.89	protein_coding	chrcontig184:1008881-1009219:+	.	.	.	.	.	.	.	.	.	.	.	.	.	.	.	.	pfam01254	TP2	Nuclear transition protein 2.	.	.	.	.	.
evm.TU.contig97.37	0	0	0.331545882	0	0	0	0	0.112420501	0	0	0	0.109838569	EVM%20prediction%20contig97.37	protein_coding	chrcontig97:452498-454048:-	gi|747086394|ref|XP_011090696.1|	494	3.00E-59	PREDICTED: non-specific lipid transfer protein GPI-anchored 2 [Sesamum indicum]	.	.	.	.	.	.	.	.	.	.	.	.	pfam14368	LTP_2	Probable lipid transfer. The members of this family are probably involved in lipid transfer. The family has several highly conserved cysteines, paired in various ways.	.	.	.	.	.
evm.TU.contig97.36	0.788282254	0.115340227	0.495693598	0.390287946	0	0.100322608	0.966729866	1.008478028	1.111103115	1.506961895	0.794652359	1.182379886	EVM%20prediction%20contig97.36	protein_coding	chrcontig97:450108-450907:-	gi|848863200|ref|XP_012832369.1|	531	6.00E-65	PREDICTED: non-specific lipid-transfer protein-like protein At2g13820 [Erythranthe guttata]	gi|747087023|ref|XM_011092735.1|	110	4.00E-49	PREDICTED: Sesamum indicum non-specific lipid-transfer protein-like protein At2g13820 (LOC105171574), mRNA	.	.	.	.	.	.	.	.	pfam14368	LTP_2	Probable lipid transfer. The members of this family are probably involved in lipid transfer. The family has several highly conserved cysteines, paired in various ways.	.	.	.	.	.
evm.TU.contig559.183	173.492008	165.7690584	304.3180835	175.5444636	102.4482416	175.4269907	118.5989518	117.7791384	108.4947839	205.1078761	197.3415314	199.3065066	EVM%20prediction%20contig559.183	protein_coding	chrcontig559:1294990-1300303:-	gi|747104103|ref|XP_011100273.1|	2160	0	PREDICTED: cyprosin-like [Sesamum indicum]	gi|747104102|ref|XM_011101971.1|	901	0	PREDICTED: Sesamum indicum cyprosin-like (LOC105178490), mRNA	O65390	727	0	Aspartic proteinase A1	.	.	.	.	pfam00026	Asp	Eukaryotic aspartyl protease. Aspartyl (acid) proteases include pepsins, cathepsins, and renins. Two-domain structure, probably arising from ancestral duplication. This family does not include the retroviral nor retrotransposon proteases (pfam00077), which are much smaller and appear to be homologous to a single domain of the eukaryotic asp proteases.	GO:0006629|lipid metabolic process;GO:0030163|protein catabolic process;GO:0006508|proteolysis;GO:0009735|response to cytokinin;GO:0009651|response to salt stress;	GO:0005829|cytosol;GO:0009506|plasmodesma;GO:0005773|vacuole;	GO:0004190|aspartic-type endopeptidase activity;GO:0004175|endopeptidase activity;	K08245	E3.4.23.40; phytepsin [EC:3.4.23.40]
evm.TU.contig97.34	170.7497323	205.4298159	381.9281042	146.4142711	75.86600688	158.6100439	213.1416264	200.9819134	179.9054652	227.0180135	222.8999868	206.0296952	EVM%20prediction%20contig97.34	protein_coding	chrcontig97:438855-441493:+	gi|747100453|ref|XP_011098315.1|	507	5.00E-63	PREDICTED: proteasome subunit beta type-2-B-like [Sesamum indicum]	gi|747086389|ref|XM_011092392.1|	195	1.00E-96	PREDICTED: Sesamum indicum proteasome subunit beta type-2-B (LOC105171321), mRNA	O23714	179	3.00E-56	Proteasome subunit beta type-2-A	SPAC31A2.04c	92.4	3.00E-23	COG0638	pfam00227	Proteasome	Proteasome subunit. The proteasome is a multisubunit structure that degrades proteins. Protein degradation is an essential component of regulation because proteins can become misfolded, damaged, or unnecessary. Proteasomes and their homologues vary greatly in complexity: from HslV (heat shock locus v), which is encoded by 1 gene in bacteria, to the eukaryotic 20S proteasome, which is encoded by m…	GO:0051603|proteolysis involved in cellular protein catabolic process;	GO:0048046|apoplast;GO:0005829|cytosol;GO:0005634|nucleus;GO:0005886|plasma membrane;GO:0000502|proteasome complex;GO:0005839|proteasome core complex;GO:0005774|vacuolar membrane;GO:0005773|vacuole;	GO:0004298|threonine-type endopeptidase activity;	K02734	PSMB2; 20S proteasome subunit beta 4 [EC:3.4.25.1]
evm.TU.contig97.39	0.126921531	0	0.223472915	0.109970637	0	0	0	0	0	0	0.111953785	0.222104509	EVM%20prediction%20contig97.39	protein_coding	chrcontig97:457151-458345:+	gi|848863155|ref|XP_012832347.1|	395	5.00E-45	PREDICTED: non-specific lipid-transfer protein-like protein At2g13820 [Erythranthe guttata]	.	.	.	.	O64864	78.2	1.00E-16	Protein YLS3	.	.	.	.	pfam14368	LTP_2	Probable lipid transfer. The members of this family are probably involved in lipid transfer. The family has several highly conserved cysteines, paired in various ways.	GO:0006869|lipid transport;	GO:0031225|anchored component of membrane;GO:0005886|plasma membrane;	GO:0008289|lipid binding;	.	.
evm.TU.contig97.38	1.463952757	0.461360906	0.594832318	1.463579796	0.234404775	0.501613042	2.320151679	2.722890675	2.525234353	0.502320632	0.893983904	1.77356983	EVM%20prediction%20contig97.38	protein_coding	chrcontig97:454972-455776:-	gi|848863200|ref|XP_012832369.1|	525	4.00E-64	PREDICTED: non-specific lipid-transfer protein-like protein At2g13820 [Erythranthe guttata]	gi|747087023|ref|XM_011092735.1|	104	8.00E-46	PREDICTED: Sesamum indicum non-specific lipid-transfer protein-like protein At2g13820 (LOC105171574), mRNA	.	.	.	.	.	.	.	.	pfam14368	LTP_2	Probable lipid transfer. The members of this family are probably involved in lipid transfer. The family has several highly conserved cysteines, paired in various ways.	.	.	.	.	.
evm.TU.contig531.42	7.461250342	12.93782166	14.23191397	11.90878603	18.11928874	12.0695815	6.349019054	6.21291421	5.694511381	13.02083771	9.006060072	9.907063379	EVM%20prediction%20contig531.42	protein_coding	chrcontig531:344482-349688:+	gi|747065377|ref|XP_011079323.1|	1265	8.00E-171	PREDICTED: uncharacterized protein LOC105162867 isoform X1 [Sesamum indicum]	gi|747065380|ref|XM_011081023.1|	384	0	PREDICTED: Sesamum indicum uncharacterized LOC105162867 (LOC105162867), transcript variant X3, mRNA	Q562D6	135	3.00E-34	tRNA (adenine(37)-N6)-methyltransferase	PA3388	116	2.00E-29	COG1720	pfam01980	UPF0066	Uncharacterized protein family UPF0066.	GO:0030488|tRNA methylation;	.	GO:0003723|RNA binding;GO:0016430|tRNA (adenine-N6-)-methyltransferase activity;	.	.
evm.TU.contig531.43	15.95621881	19.69656177	29.83312855	23.32721028	21.529177	31.30065383	5.175722977	5.259600792	4.289013424	24.15775838	20.12609918	23.32926468	EVM%20prediction%20contig531.43	protein_coding	chrcontig531:353480-359658:+	gi|698556855|ref|XP_009770870.1|	1748	0	PREDICTED: diacylglycerol kinase 7-like isoform X2 [Nicotiana sylvestris]	gi|747047774|ref|XM_011071566.1|	379	0	PREDICTED: Sesamum indicum diacylglycerol kinase 3-like (LOC105155657), mRNA	Q1PDI2	574	0	Diacylglycerol kinase 4	.	.	.	.	pfam00609	DAGK_acc	Diacylglycerol kinase accessory domain. Diacylglycerol (DAG) is a second messenger that acts as a protein kinase C activator. This domain is assumed to be an accessory domain: its function is unknown.	GO:0006952|defense response;GO:0007205|protein kinase C-activating G-protein coupled receptor signaling pathway;	.	GO:0005524|ATP binding;GO:0004143|diacylglycerol kinase activity;	K00901	dgkA, DGK; diacylglycerol kinase (ATP) [EC:2.7.1.107]
evm.TU.contig531.40	18.83593326	17.08361104	7.555054149	17.80744827	24.87115489	17.01563689	7.329368044	9.655887325	8.881858758	13.66312118	17.89566247	15.13310349	EVM%20prediction%20contig531.40	protein_coding	chrcontig531:321521-323086:-	gi|747048324|ref|XP_011070167.1|	1810	0	PREDICTED: uncharacterized protein LOC105155881 [Sesamum indicum]	gi|848881350|ref|XM_012985586.1|	125	5.00E-57	PREDICTED: Erythranthe guttatus heat shock protein 104-like (LOC105961358), mRNA	Q9FHH2	396	5.00E-125	Protein SUPPRESSOR OF MAX2 1	lin0996	65.5	2.00E-10	COG0542	pfam07724	AAA_2	AAA domain (Cdc48 subfamily). This Pfam entry includes some of the AAA proteins not detected by the pfam00004 model.	GO:0019538|protein metabolic process;GO:0006355|regulation of transcription, DNA-templated;GO:0080167|response to karrikin;GO:1902347|response to strigolactone;GO:0009845|seed germination;GO:0090351|seedling development;GO:0006351|transcription, DNA-templated;	.	GO:0005524|ATP binding;GO:0016787|hydrolase activity;	.	.
evm.TU.contig531.41	2.101170467	1.243423906	0	0.040456677	0.728941677	0.041597179	0.040083921	0	0	0.083311715	0	0.04085459	EVM%20prediction%20contig531.41	protein_coding	chrcontig531:323099-324747:-	gi|747065383|ref|XP_011079326.1|	1756	0	PREDICTED: LOW QUALITY PROTEIN: chaperone protein ClpB1-like [Sesamum indicum]	gi|747065382|ref|XM_011081024.1|	223	1.00E-111	PREDICTED: Sesamum indicum chaperone protein ClpB1-like (LOC105162868), mRNA	Q9FHH2	511	2.00E-169	Protein SUPPRESSOR OF MAX2 1	.	.	.	.	pfam09770	PAT1	Topoisomerase II-associated protein PAT1. Members of this family are necessary for accurate chromosome transmission during cell division.	GO:0019538|protein metabolic process;GO:0006355|regulation of transcription, DNA-templated;GO:0080167|response to karrikin;GO:1902347|response to strigolactone;GO:0009845|seed germination;GO:0090351|seedling development;GO:0006351|transcription, DNA-templated;	.	GO:0005524|ATP binding;GO:0016787|hydrolase activity;	.	.
evm.TU.contig531.46	0	0	0	0	0	0.48154852	0	0	0	0	0.238395708	0	EVM%20prediction%20contig531.46	protein_coding	chrcontig531:385585-386794:-	gi|802778095|ref|XP_012091054.1|	212	3.00E-18	PREDICTED: probable receptor-like protein kinase At3g55450 [Jatropha curcas]	.	.	.	.	.	.	.	.	.	.	.	.	pfam07714	Pkinase_Tyr	Protein tyrosine kinase.	.	.	.	.	.
evm.TU.contig531.47	0	0.627450833	0.179771545	2.565492762	2.019006459	2.455897454	0.525901047	1.188659436	0.73265466	0.455437373	1.26084841	0.625347584	EVM%20prediction%20contig531.47	protein_coding	chrcontig531:390725-391489:-	gi|747047789|ref|XP_011069877.1|	542	4.00E-64	PREDICTED: zinc finger protein CONSTANS-LIKE 5-like [Sesamum indicum]	gi|848860976|ref|XM_012975862.1|	143	2.00E-67	PREDICTED: Erythranthe guttatus zinc finger protein CONSTANS-LIKE 5 (LOC105952321), mRNA	Q9FHH8	124	9.00E-32	Zinc finger protein CONSTANS-LIKE 5	.	.	.	.	pfam06203	CCT	CCT motif. This short motif is found in a number of plant proteins. It is rich in basic amino acids and has been called a CCT motif after Co, Col and Toc1. The CCT motif is about 45 amino acids long and contains a putative nuclear localisation signal within the second half of the CCT motif. Toc1 mutants have been identified in this region.	GO:0009909|regulation of flower development;GO:0006355|regulation of transcription, DNA-templated;GO:0009416|response to light stimulus;	GO:0005634|nucleus;	GO:0003700|transcription factor activity, sequence-specific DNA binding;GO:0008270|zinc ion binding;	.	.
evm.TU.contig531.44	63.52326473	94.11762491	15.47465287	0	0.905654811	0.465132094	0	0	0	0.155262741	0	0	EVM%20prediction%20contig531.44	protein_coding	chrcontig531:362419-362814:+	gi|848860869|ref|XP_012831265.1|	255	3.00E-25	PREDICTED: protein GLUTAMINE DUMPER 2-like [Erythranthe guttata]	gi|330250293|gb|CP002685.1|	36	3.00E-08	Arabidopsis thaliana chromosome 2, complete sequence	Q9FHH5	82	8.00E-19	Protein GLUTAMINE DUMPER 3	.	.	.	.	pfam07298	NnrU	NnrU protein. This family consists of several plant and bacterial NnrU proteins. NnrU is thought to be involved in the reduction of nitric oxide. The exact function of NnrU is unclear. It is thought however that NnrU and perhaps NnrT are required for expression of both nirK and nor.	GO:0006865|amino acid transport;GO:0019048|modulation by virus of host morphology or physiology;GO:0080143|regulation of amino acid export;GO:0009615|response to virus;GO:0032940|secretion by cell;	GO:0016021|integral component of membrane;	.	.	.
evm.TU.contig531.45	0.98577301	0.702370335	0.52824661	39.10379391	41.26136286	48.0335665	0	0.038382373	0.038443866	2.561835222	2.306122658	2.700061532	EVM%20prediction%20contig531.45	protein_coding	chrcontig531:373055-376481:+	gi|747065590|ref|XP_011079437.1|	1974	0	PREDICTED: probable receptor-like serine/threonine-protein kinase At5g57670 [Sesamum indicum]	gi|747065589|ref|XM_011081135.1|	458	0	PREDICTED: Sesamum indicum probable receptor-like serine/threonine-protein kinase At5g57670 (LOC105162956), mRNA	Q5XF57	526	6.00E-180	Probable receptor-like serine/threonine-protein kinase At5g57670	Cgl2127_1	94.7	4.00E-20	COG0515	pfam00069	Pkinase	Protein kinase domain.	.	.	GO:0005524|ATP binding;GO:0004674|protein serine/threonine kinase activity;	.	.
evm.TU.contig531.48	12.42790663	14.40051092	37.46468466	12.61717752	5.095421823	11.51900901	25.54068611	25.40703333	36.14479702	30.57403347	26.57525923	26.03174078	EVM%20prediction%20contig531.48	protein_coding	chrcontig531:401981-405406:-	gi|848860973|ref|XP_012831314.1|	887	2.00E-119	PREDICTED: ADP-ribosylation factor 1 [Erythranthe guttata]	gi|747065368|ref|XM_011081016.1|	399	0	PREDICTED: Sesamum indicum ADP-ribosylation factor 1-like (LOC105162861), mRNA	Q96361	330	1.00E-114	ADP-ribosylation factor 1	YBR164c	224	1.00E-73	COG1100	pfam00025	Arf	ADP-ribosylation factor family. Pfam combines a number of different Prosite families together	GO:0015031|protein transport;GO:0007264|small GTPase mediated signal transduction;GO:0016192|vesicle-mediated transport;	GO:0005794|Golgi apparatus;	GO:0005525|GTP binding;	K07942	ARL1; ADP-ribosylation factor-like protein 1
evm.TU.contig531.49	0.908528699	0.132934498	0.114261575	0	0.675403588	0.115626057	0	0	0.232835167	0.115789163	0.114483814	0.11356191	EVM%20prediction%20contig531.49	protein_coding	chrcontig531:410942-411472:+	gi|661893135|emb|CDP02944.1|	585	6.00E-74	unnamed protein product [Coffea canephora]	gi|590580676|ref|XM_007014075.1|	82	1.00E-33	Theobroma cacao STS14 protein, putative (TCM_038873) mRNA, complete cds	Q40374	206	3.00E-66	Pathogenesis-related protein PR-1	YJL078c_1	95.5	1.00E-23	COG2340	pfam00188	CAP	Cysteine-rich secretory protein family. This is a large family of cysteine-rich secretory proteins, antigen 5, and pathogenesis-related 1 proteins (CAP) that are found in a wide range of organisms, including prokaryotes and non-vertebrate eukaryotes, The nine subfamilies of the mammalian CAP 'super'family include: the human glioma pathogenesis-related 1 (GLIPR1), Golgi associated pathogenesis rel…	GO:0006952|defense response;GO:0009607|response to biotic stimulus;	GO:0005576|extracellular region;	.	.	.
evm.TU.contig48.86	559.2831877	370.0533889	316.6022048	198.8659005	183.2320814	206.5186495	743.4926056	779.9018989	907.034795	717.8728079	957.1804391	748.4679659	EVM%20prediction%20contig48.86	protein_coding	chrcontig48:1716876-1718000:+	gi|747040908|ref|XP_011069652.1|	276	7.00E-29	PREDICTED: protein YLS3 [Sesamum indicum]	.	.	.	.	Q9FFY3	46.2	3.00E-06	Lipid transfer-like protein VAS	.	.	.	.	pfam14368	LTP_2	Probable lipid transfer. The members of this family are probably involved in lipid transfer. The family has several highly conserved cysteines, paired in various ways.	GO:0006810|transport;	GO:0031225|anchored component of membrane;	GO:0008289|lipid binding;	.	.
evm.TU.contig48.87	3.269205742	2.50377015	6.456218463	5.563104331	3.126599072	7.556607551	3.843123038	3.798083404	2.694619303	6.253505464	5.299719965	5.282812698	EVM%20prediction%20contig48.87	protein_coding	chrcontig48:1722072-1724999:-	gi|747041117|ref|XP_011071112.1|	2724	0	PREDICTED: uncharacterized protein LOC105156622 [Sesamum indicum]	gi|747041124|ref|XM_011072843.1|	601	0	PREDICTED: Sesamum indicum uncharacterized LOC105156622 (LOC105156622), transcript variant X5, mRNA	.	.	.	.	.	.	.	.	pfam14331	ImcF-related_N	ImcF-related N-terminal domain. This domain is found in bacterial ImcF (intracellular multiplication and human macrophage-killing) proteins. It is found to the N-terminus of the ImcF-related domain, pfam06761.	.	.	.	.	.
evm.TU.contig48.84	0.234416297	0.240095982	1.03185198	0.050777258	0	0	0	0	0.052566103	0	0	0	EVM%20prediction%20contig48.84	protein_coding	chrcontig48:1689116-1693734:-	gi|747068860|ref|XP_011081206.1|	1525	0	PREDICTED: probable transaldolase [Sesamum indicum]	gi|747068859|ref|XM_011082904.1|	535	0	PREDICTED: Sesamum indicum probable transaldolase (LOC105164286), mRNA	A1S414	179	5.00E-51	Transaldolase	talB	177	1.00E-50	COG0176	pfam00923	Transaldolase	Transaldolase.	GO:0005975|carbohydrate metabolic process;GO:0006098|pentose-phosphate shunt;	GO:0005737|cytoplasm;	GO:0004801|sedoheptulose-7-phosphate:D-glyceraldehyde-3-phosphate glyceronetransferase activity;	K00616	E2.2.1.2, talA, talB; transaldolase [EC:2.2.1.2]
evm.TU.contig458.23	0	0	0	0	0	0	0.118091553	0	0	0	0.242678265	0	EVM%20prediction%20contig458.23	protein_coding	chrcontig458:463005-463505:-	gi|848903842|ref|XP_012851657.1|	204	2.00E-17	PREDICTED: pectinesterase inhibitor-like [Erythranthe guttata]	.	.	.	.	.	.	.	.	.	.	.	.	pfam04043	PMEI	Plant invertase/pectin methylesterase inhibitor. This domain inhibits pectin methylesterases (PMEs) and invertases through formation of a non-covalent 1:1 complex. It has been implicated in the regulation of fruit development, carbohydrate metabolizm and cell wall extension. It may also be involved in inhibiting microbial pathogen PMEs. It has been observed that it is often expressed as a large i…	.	.	.	.	.
evm.TU.contig269.140	1.212453181	0.261437847	1.348286587	0	0	0	0.054781359	0.057147088	0.057238645	0.455437373	0	0.167503817	EVM%20prediction%20contig269.140	protein_coding	chrcontig269:1307188-1311677:+	gi|747057722|ref|XP_011075176.1|	1521	0	PREDICTED: transcription factor HBP-1b(c38) [Sesamum indicum]	gi|747064534|ref|XM_011080551.1|	352	0	PREDICTED: Sesamum indicum transcription factor HBP-1b(c38)-like (LOC105162512), mRNA	Q53Q70	324	5.00E-105	Transcription factor TGAL4	.	.	.	.	pfam14144	DOG1	Seed dormancy control. This family of plant proteins appears to be a highly specific controller seed dormancy.	GO:0006952|defense response;GO:0006351|transcription, DNA-templated;	GO:0005634|nucleus;	GO:0043565|sequence-specific DNA binding;GO:0003700|transcription factor activity, sequence-specific DNA binding;	K14431	TGA; transcription factor TGA
evm.TU.contig269.142	1.787766312	2.197298636	0.708243927	4.492107949	2.418838375	3.344607428	33.22691928	32.10020879	41.37218193	25.91739913	28.22716493	29.25125026	EVM%20prediction%20contig269.142	protein_coding	chrcontig269:1323046-1323816:-	gi|604336059|gb|EYU39905.1|	804	1.00E-104	hypothetical protein MIMGU_mgv1a020471mg, partial [Erythranthe guttata]	gi|848867441|ref|XM_012978919.1|	187	7.00E-92	PREDICTED: Erythranthe guttatus polygalacturonase inhibitor-like (LOC105955213), mRNA	A7PW81	217	6.00E-67	Polygalacturonase inhibitor	.	.	.	.	pfam08263	LRRNT_2	Leucine rich repeat N-terminal domain. Leucine Rich Repeats pfam00560 are short sequence motifs present in a number of proteins with diverse functions and cellular locations. Leucine Rich Repeats are often flanked by cysteine rich domains. This domain is often found at the N-terminus of tandem leucine rich repeats.	GO:0006952|defense response;	GO:0005618|cell wall;GO:0005576|extracellular region;GO:0016020|membrane;	.	.	.
evm.TU.contig269.145	0.085400733	0	0.601466135	0	0	0	0.073313343	0	0	0.609507265	0.828624486	0.448337355	EVM%20prediction%20contig269.145	protein_coding	chrcontig269:1329378-1330916:-	gi|747064541|ref|XP_011078856.1|	735	8.00E-94	PREDICTED: protein POLYCHOME-like [Sesamum indicum]	gi|747064540|ref|XM_011080554.1|	232	8.00E-117	PREDICTED: Sesamum indicum protein POLYCHOME-like (LOC105162515), mRNA	O48533	161	3.00E-46	Protein POLYCHOME	.	.	.	.	pfam04526	DUF568	Protein of unknown function (DUF568). Family of uncharacterized plant proteins.	GO:0051301|cell division;GO:0006952|defense response;GO:0042023|DNA endoreduplication;GO:0009960|endosperm development;GO:0009561|megagametogenesis;GO:0007067|mitotic nuclear division;GO:1904667|negative regulation of ubiquitin protein ligase activity;GO:1900426|positive regulation of defense response to bacterium;GO:0010224|response to UV-B;GO:0010091|trichome branching;	GO:0005634|nucleus;	.	.	.
evm.TU.contig269.146	0	0	0	0.117431771	0.07052887	0.241484509	0	0	0	0.060456288	0	0.059293387	EVM%20prediction%20contig269.146	protein_coding	chrcontig269:1334934-1336690:-	gi|747057736|ref|XP_011075183.1|	703	2.00E-86	PREDICTED: transcription factor bHLH130-like [Sesamum indicum]	gi|694435947|ref|XM_009346830.1|	39	2.00E-09	PREDICTED: Pyrus x bretschneideri transcription factor bHLH130-like (LOC103936945), mRNA	Q66GR3	152	6.00E-41	Transcription factor bHLH130	.	.	.	.	pfam12002	MgsA_C	MgsA AAA+ ATPase C terminal. The MgsA protein possesses DNA-dependent ATPase and ssDNA annealing activities. MgsA contributes to the recovery of stalled replication forks and therefore prevents genomic instability caused by aberrant DNA replication. Additionally, MgsA may play a role in chromosomal segregation. This is consistent with a report that MgsA co-localizes with the replisome and affects…	GO:0048573|photoperiodism, flowering;GO:0006355|regulation of transcription, DNA-templated;GO:0006366|transcription from RNA polymerase II promoter;	GO:0005634|nucleus;	GO:0001046|core promoter sequence-specific DNA binding;GO:0003700|transcription factor activity, sequence-specific DNA binding;GO:0001228|transcriptional activator activity, RNA polymerase II transcription regulatory region sequence-specific binding;	.	.
evm.TU.contig269.148	0.076321585	0	0.067190361	0	0	0.033996366	0.09827885	0.034174338	0.06845818	0.170221609	0.134642094	0.06677893	EVM%20prediction%20contig269.148	protein_coding	chrcontig269:1354373-1357096:-	gi|747057738|ref|XP_011075185.1|	1975	0	PREDICTED: probable inactive leucine-rich repeat receptor-like protein kinase At1g66830 [Sesamum indicum]	gi|848867430|ref|XM_012978912.1|	323	4.00E-167	PREDICTED: Erythranthe guttatus probable inactive leucine-rich repeat receptor-like protein kinase At1g66830 (LOC105955207), mRNA	Q9ZU46	231	5.00E-65	Receptor protein kinase-like protein ZAR1	.	.	.	.	pfam07714	Pkinase_Tyr	Protein tyrosine kinase.	GO:0046777|protein autophosphorylation;GO:0010070|zygote asymmetric cell division;GO:0010069|zygote asymmetric cytokinesis in embryo sac;	GO:0009507|chloroplast;GO:0009570|chloroplast stroma;GO:0016021|integral component of membrane;GO:0009505|plant-type cell wall;GO:0005886|plasma membrane;GO:0090406|pollen tube;	GO:0005524|ATP binding;GO:0016301|kinase activity;GO:0004674|protein serine/threonine kinase activity;	.	.
evm.TU.contig269.149	5.99075097	8.417847918	7.58411205	2.016207339	2.21573134	2.205367685	16.23606143	16.40515551	15.05475059	9.408119004	6.463400871	6.97451239	EVM%20prediction%20contig269.149	protein_coding	chrcontig269:1358465-1361366:-	gi|731400010|ref|XP_010653822.1|	1568	0	PREDICTED: uncharacterized protein LOC104880112 isoform X1 [Vitis vinifera]	gi|645271253|ref|XM_008242603.1|	137	9.00E-64	PREDICTED: Prunus mume uncharacterized LOC103339333 (LOC103339333), mRNA	Q1IKG8	208	7.00E-60	UDP-N-acetylmuramoylalanine--D-glutamate ligase	PA4414	184	2.00E-51	COG0771	pfam08245	Mur_ligase_M	Mur ligase middle domain.	GO:0007049|cell cycle;GO:0051301|cell division;GO:0071555|cell wall organization;GO:0009252|peptidoglycan biosynthetic process;GO:0008360|regulation of cell shape;	GO:0005737|cytoplasm;	GO:0005524|ATP binding;GO:0008764|UDP-N-acetylmuramoylalanine-D-glutamate ligase activity;	K01925	murD; UDP-N-acetylmuramoylalanine--D-glutamate ligase [EC:6.3.2.9]
evm.TU.contig515.99	8.440100838	7.179600189	11.38097423	7.085840889	4.954586093	7.29532276	17.39672666	20.1231629	15.66010161	16.43276053	15.91042076	16.25997131	EVM%20prediction%20contig515.99	protein_coding	chrcontig515:959757-966520:-	gi|747085959|ref|XP_011090457.1|	9230	0	PREDICTED: LOW QUALITY PROTEIN: uncharacterized protein LOC105171130 [Sesamum indicum]	gi|747085958|ref|XM_011092155.1|	3951	0	PREDICTED: Sesamum indicum uncharacterized LOC105171130 (LOC105171130), mRNA	Q5XEZ8	57.4	1.00E-06	U-box domain-containing protein 2	.	.	.	.	pfam00168	C2	C2 domain.	.	GO:0005737|cytoplasm;GO:0005634|nucleus;	GO:0016874|ligase activity;GO:0004842|ubiquitin-protein transferase activity;	.	.
evm.TU.contig515.98	7.341051746	7.442417855	11.53527121	7.442299862	4.87514027	6.482900076	21.24183457	25.25513773	19.32342637	17.38192704	17.2236193	18.45731798	EVM%20prediction%20contig515.98	protein_coding	chrcontig515:949190-957018:-	gi|747085959|ref|XP_011090457.1|	9067	0	PREDICTED: LOW QUALITY PROTEIN: uncharacterized protein LOC105171130 [Sesamum indicum]	gi|747085958|ref|XM_011092155.1|	3956	0	PREDICTED: Sesamum indicum uncharacterized LOC105171130 (LOC105171130), mRNA	Q5XEZ8	57.4	2.00E-06	U-box domain-containing protein 2	.	.	.	.	pfam00514	Arm	Armadillo/beta-catenin-like repeat. Approx. 40 amino acid repeat. Tandem repeats form super-helix of helices that is proposed to mediate interaction of beta-catenin with its ligands. CAUTION: This family does not contain all known armadillo repeats.	.	GO:0005737|cytoplasm;GO:0005634|nucleus;	GO:0016874|ligase activity;GO:0004842|ubiquitin-protein transferase activity;	.	.
evm.TU.contig48.83	0.106850219	0	0	0	0	0	0	0	0.383365811	0	0	0	EVM%20prediction%20contig48.83	protein_coding	chrcontig48:1682395-1683338:-	gi|747040929|ref|XP_011069768.1|	721	3.00E-93	PREDICTED: uncharacterized protein LOC105155573 [Sesamum indicum]	.	.	.	.	.	.	.	.	.	.	.	.	pfam07279	DUF1442	Protein of unknown function (DUF1442). This family consists of several hypothetical Arabidopsis thaliana proteins of around 225 residues in length. The function of this family is unknown.	.	.	.	.	.
evm.TU.contig175.3	0.587164143	0.263108376	0.387686239	0.254372974	0.114581248	0.359622897	0.535562169	0.920195926	0.592502271	0.916695031	0.776880581	0.577968443	EVM%20prediction%20contig175.3	protein_coding	chrcontig175:71950-73827:+	gi|747051732|ref|XP_011071956.1|	2691	0	PREDICTED: pentatricopeptide repeat-containing protein At3g48250, chloroplastic [Sesamum indicum]	gi|747051731|ref|XM_011073654.1|	931	0	PREDICTED: Sesamum indicum pentatricopeptide repeat-containing protein At3g48250, chloroplastic (LOC105157283), mRNA	Q9STK5	644	0	Pentatricopeptide repeat-containing protein At3g48250, chloroplastic	.	.	.	.	pfam13041	PPR_2	PPR repeat family. This repeat has no known function. It is about 35 amino acids long and is found in up to 18 copies in some proteins. The family appears to be greatly expanded in plants and fungi. The repeat has been called PPR.	GO:0008380|RNA splicing;	GO:0009507|chloroplast;GO:0005739|mitochondrion;	.	.	.
evm.TU.contig175.2	6.482422946	14.90972276	2.603127568	3.448831598	9.11393614	3.039477047	0.683411014	1.324001847	0.408037868	5.377317495	0.802520204	2.885709327	EVM%20prediction%20contig175.2	protein_coding	chrcontig175:3885-5227:-	gi|747051736|ref|XP_011071958.1|	787	1.00E-103	PREDICTED: protein DEHYDRATION-INDUCED 19 homolog 5-like isoform X2 [Sesamum indicum]	gi|747051735|ref|XM_011073656.1|	184	3.00E-90	PREDICTED: Sesamum indicum protein DEHYDRATION-INDUCED 19 homolog 5-like (LOC105157284), transcript variant X2, mRNA	Q5JME8	134	3.00E-37	Protein DEHYDRATION-INDUCED 19 homolog 5	.	.	.	.	pfam05605	zf-Di19	Drought induced 19 protein (Di19), zinc-binding. This family consists of several drought induced 19 (Di19) like proteins. Di19 has been found to be strongly expressed in both the roots and leaves of Arabidopsis thaliana during progressive drought. This domain is a zinc-binding domain.	GO:0070125|mitochondrial translational elongation;	GO:0009507|chloroplast;GO:0005739|mitochondrion;	GO:0005525|GTP binding;GO:0003924|GTPase activity;GO:0003746|translation elongation factor activity;	.	.
evm.TU.contig175.1	0.737398426	1.626724381	0.04993654	0	0.885529149	0.151598608	0	0	0.050878796	0.101208305	0.250168335	0.099261521	EVM%20prediction%20contig175.1	protein_coding	chrcontig175:2208-3422:+	gi|747051738|ref|XP_011071959.1|	1842	0	PREDICTED: elongation factor TuA, chloroplastic-like [Sesamum indicum]	gi|747106005|ref|XM_011102982.1|	600	0	PREDICTED: Sesamum indicum elongation factor TuB, chloroplastic (LOC105179372), mRNA	P46280	712	0	Elongation factor Tu, chloroplastic	all4337	570	0	COG0050	pfam00009	GTP_EFTU	Elongation factor Tu GTP binding domain. This domain contains a P-loop motif, also found in several other families such as pfam00071, pfam00025 and pfam00063. Elongation factor Tu consists of three structural domains, this plus two C-terminal beta barrel domains.	GO:0070125|mitochondrial translational elongation;	GO:0009507|chloroplast;GO:0005739|mitochondrion;	GO:0005525|GTP binding;GO:0003924|GTPase activity;GO:0003746|translation elongation factor activity;	.	.
evm.TU.contig239.207	0.328182816	2.016806248	1.155674217	0.284352646	0	0.292368745	3.662525151	4.408489665	2.060591232	7.612310373	10.71077859	9.763079634	EVM%20prediction%20contig239.207	protein_coding	chrcontig239:2291149-2291358:-	gi|802770976|ref|XP_012090678.1|	195	2.00E-18	PREDICTED: uncharacterized protein LOC105648785 [Jatropha curcas]	.	.	.	.	.	.	.	.	.	.	.	.	pfam11820	DUF3339	Protein of unknown function (DUF3339). This family of proteins are functionally uncharacterized. This family is found in eukaryotes. Proteins in this family are about 70 amino acids in length.	.	.	.	.	.
evm.TU.contig175.7	8.369271808	14.69494515	15.03665338	85.98232054	66.12828826	76.30932919	2.199400291	1.98846374	2.681066659	14.55198594	12.95667378	11.05898808	EVM%20prediction%20contig175.7	protein_coding	chrcontig175:88720-90440:+	gi|747049496|ref|XP_011070796.1|	897	3.00E-118	PREDICTED: 50S ribosomal protein L15, chloroplastic [Sesamum indicum]	gi|743800798|ref|XM_010927825.1|	121	4.00E-55	PREDICTED: Elaeis guineensis 50S ribosomal protein L15, chloroplastic (LOC105048510), transcript variant X1, mRNA	P31165	303	3.00E-101	50S ribosomal protein L15, chloroplastic (Fragment)	all4198	118	2.00E-31	COG0200	pfam00828	Ribosomal_L18e	Ribosomal protein L18e/L15. This family includes eukaryotic L18 as well as prokaryotic L15.	GO:0006412|translation;	GO:0009507|chloroplast;GO:0015934|large ribosomal subunit;	GO:0003735|structural constituent of ribosome;	.	.
evm.TU.contig175.6	10.38193715	16.9683218	63.58986257	742.9806541	145.294898	682.8496927	387.5991853	271.9981604	237.1661254	634.3498137	585.5021506	620.4083693	EVM%20prediction%20contig175.6	protein_coding	chrcontig175:83889-84200:-	gi|604297523|gb|EYU17736.1|	140	2.00E-09	hypothetical protein MIMGU_mgv1a016652mg [Erythranthe guttata]	.	.	.	.	.	.	.	.	.	.	.	.	pfam00978	RdRP_2	RNA dependent RNA polymerase. This family may represent an RNA dependent RNA polymerase. The family also contains the following proteins: 2A protein from bromoviruses putative RNA dependent RNA polymerase from tobamoviruses Non structural polyprotein from togaviruses	.	.	.	.	.
evm.TU.contig175.5	0	0	1.467892655	6.09982289	1.928168308	3.46598431	0.477127966	0.165910901	0.166176712	1.322237534	0.980498476	2.431507025	EVM%20prediction%20contig175.5	protein_coding	chrcontig175:82605-83226:+	gi|747051728|ref|XP_011071954.1|	424	6.00E-51	PREDICTED: uncharacterized protein LOC105157280 [Sesamum indicum]	.	.	.	.	.	.	.	.	.	.	.	.	pfam10176	DUF2370	Protein of unknown function (DUF2370). This family is conserved from fungi to humans. The human member is annotated as a Golgi-associated protein-Nedd4 WW domain-binding protein but this could not be confirmed.	.	.	.	.	.
evm.TU.contig175.4	0.183415546	0	0.201839309	0.039729911	0	0	0	0	0	0.286352839	0.323571021	0.08024135	EVM%20prediction%20contig175.4	protein_coding	chrcontig175:74620-79092:-	gi|747051730|ref|XP_011071955.1|	2050	0	PREDICTED: pachytene checkpoint protein 2 homolog [Sesamum indicum]	gi|747051729|ref|XM_011073653.1|	566	0	PREDICTED: Sesamum indicum pachytene checkpoint protein 2 homolog (LOC105157281), mRNA	Q8H1F9	635	0	Pachytene checkpoint protein 2 homolog	YBR186w	174	1.00E-46	COG0464	pfam00004	AAA	ATPase family associated with various cellular activities (AAA). AAA family proteins often perform chaperone-like functions that assist in the assembly, operation, or disassembly of protein complexes.	GO:0051321|meiotic cell cycle;	.	GO:0005524|ATP binding;	.	.
evm.TU.contig175.9	2.471177378	2.531051666	0.765461508	0.495634592	0.881119143	0.387301225	0.37321165	0.553256671	0.431000158	0.918586334	1.029328081	0.920937322	EVM%20prediction%20contig175.9	protein_coding	chrcontig175:95535-100629:-	gi|747051708|ref|XP_011071944.1|	4175	0	PREDICTED: C2 and GRAM domain-containing protein At5g50170 [Sesamum indicum]	gi|747051707|ref|XM_011073642.1|	1287	0	PREDICTED: Sesamum indicum C2 and GRAM domain-containing protein At5g50170 (LOC105157273), mRNA	Q9FGS8	1098	0	C2 and GRAM domain-containing protein At5g50170	.	.	.	.	pfam00168	C2	C2 domain.	.	GO:0016021|integral component of membrane;	.	.	.
evm.TU.contig175.8	1.987586068	2.651200702	5.859756594	5.286556236	1.876181476	5.188515748	7.499645217	11.21784694	10.73829233	9.731881084	7.705889428	6.794521038	EVM%20prediction%20contig175.8	protein_coding	chrcontig175:91188-93500:-	gi|747051710|ref|XP_011071945.1|	1699	0	PREDICTED: plant intracellular Ras-group-related LRR protein 1-like [Sesamum indicum]	gi|747051709|ref|XM_011073643.1|	634	0	PREDICTED: Sesamum indicum plant intracellular Ras-group-related LRR protein 1-like (LOC105157275), mRNA	Q9FFJ3	436	3.00E-146	Plant intracellular Ras-group-related LRR protein 1	MA2301_1	110	2.00E-26	COG4886	pfam13855	LRR_8	Leucine rich repeat.	GO:0055046|microgametogenesis;GO:0009555|pollen development;	.	.	.	.
evm.TU.contig239.208	12.25215846	6.966549687	31.32783539	5.698204004	1.781476288	6.460775982	0.116007584	0.080678242	0	1.808354274	0.993315449	1.970633144	EVM%20prediction%20contig239.208	protein_coding	chrcontig239:2294215-2299093:+	gi|747053807|ref|XP_011073082.1|	1472	0	PREDICTED: CBS domain-containing protein CBSCBSPB1 [Sesamum indicum]	gi|747043414|ref|XM_011085357.1|	503	0	PREDICTED: Sesamum indicum CBS domain-containing protein CBSCBSPB1-like (LOC105166100), transcript variant X4, mRNA	P0DH79	453	2.00E-152	CBS domain-containing protein CBSCBSPB5	SPAC24C9.05c	72.8	1.00E-12	COG0517	pfam00564	PB1	PB1 domain.	.	GO:0016021|integral component of membrane;	.	.	.
evm.TU.contig239.209	10.66918443	14.7872553	16.46721562	15.38089312	13.32493861	20.42536585	17.73357039	15.73464888	15.27118008	50.75066455	37.04320657	41.11457332	EVM%20prediction%20contig239.209	protein_coding	chrcontig239:2305706-2307567:+	gi|747043417|ref|XP_011083669.1|	2425	0	PREDICTED: non-specific phospholipase C6-like [Sesamum indicum]	gi|747043416|ref|XM_011085367.1|	798	0	PREDICTED: Sesamum indicum non-specific phospholipase C6-like (LOC105166126), mRNA	Q8H965	838	0	Non-specific phospholipase C6	Rv2349c	110	6.00E-25	COG3511	pfam04185	Phosphoesterase	Phosphoesterase family. This family includes both bacterial phospholipase C enzymes EC:3.1.4.3, but also eukaryotic acid phosphatases EC:3.1.3.2.	GO:0009395|phospholipid catabolic process;	GO:0005576|extracellular region;	GO:0003993|acid phosphatase activity;	K01114	plcC; phospholipase C [EC:3.1.4.3]
evm.TU.contig214.15	0.153664195	0	0	0	0.079964171	0.205342596	0.395744935	0.068805859	0	0.068544086	0.067771355	0	EVM%20prediction%20contig214.15	protein_coding	chrcontig214:239927-240917:-	gi|848925372|ref|XP_012858641.1|	320	4.00E-31	PREDICTED: uncharacterized protein LOC105977806 [Erythranthe guttata]	.	.	.	.	.	.	.	.	.	.	.	.	pfam12776	Myb_DNA-bind_3	Myb/SANT-like DNA-binding domain. This presumed domain appears to be related to other Myb/SANT like DNA binding domains. In particular pfam10545 seems most related. This family is greatly expanded in plants and appears in several proteins annotated as transposon proteins.	.	.	.	.	.
evm.TU.contig214.11	9.517301659	11.09243436	50.560747	40.09372309	11.61308227	34.20714311	74.09570113	86.99419605	76.24187558	74.36641672	88.58103371	60.30137421	EVM%20prediction%20contig214.11	protein_coding	chrcontig214:209310-210204:-	gi|747055199|ref|XP_011073836.1|	316	2.00E-36	PREDICTED: 60S ribosomal protein L38 [Sesamum indicum]	gi|747088113|ref|XM_011093326.1|	150	7.00E-72	PREDICTED: Sesamum indicum 60S ribosomal protein L38 (LOC105172007), mRNA	O22860	122	4.00E-36	60S ribosomal protein L38	.	.	.	.	pfam01781	Ribosomal_L38e	Ribosomal L38e protein family.	GO:0022618|ribonucleoprotein complex assembly;GO:0006412|translation;	GO:0022625|cytosolic large ribosomal subunit;GO:0022626|cytosolic ribosome;	GO:0003723|RNA binding;GO:0003735|structural constituent of ribosome;	K02923	RP-L38e, RPL38; large subunit ribosomal protein L38e
evm.TU.contig214.13	2.798716399	2.806807342	8.110251803	5.658184631	2.184604905	8.051271264	4.154484796	3.02850559	3.033357651	7.90657774	5.554498978	6.530098053	EVM%20prediction%20contig214.13	protein_coding	chrcontig214:226631-231171:-	gi|747088106|ref|XP_011091624.1|	1423	0	PREDICTED: uncharacterized protein LOC105172005 isoform X1 [Sesamum indicum]	gi|985449495|ref|XM_015530505.1|	122	2.00E-55	PREDICTED: Citrus sinensis uncharacterized LOC102611205 (LOC102611205), transcript variant X3, mRNA	.	.	.	.	MK0492_2	99	4.00E-24	COG4043	pfam04266	ASCH	ASCH domain. The ASCH domain adopts a beta-barrel fold similar to the pfam01472 domain. It is thought to function as an RNA-binding domain during coactivation, RNA-processing and possibly during prokaryotic translation regulation.	.	.	.	.	.
evm.TU.contig214.12	77.95686887	72.13113057	68.29845168	58.30006163	60.49180267	61.39743635	87.07541931	118.6036291	79.15823147	78.95492159	58.57630055	61.94895274	EVM%20prediction%20contig214.12	protein_coding	chrcontig214:211114-215575:-	gi|848891402|ref|XP_012845815.1|	505	7.00E-61	PREDICTED: serine/arginine-rich splicing factor SR45a isoform X2 [Erythranthe guttata]	gi|955306049|ref|XM_014764956.1|	119	3.00E-54	PREDICTED: Glycine max serine/arginine-rich splicing factor SR45a-like (LOC100800398), transcript variant X1, mRNA	Q84TH4	117	5.00E-30	Serine/arginine-rich splicing factor SR45a	.	.	.	.	pfam00076	RRM_1	RNA recognition motif. (a.k.a. RRM, RBD, or RNP domain). The RRM motif is probably diagnostic of an RNA binding protein. RRMs are found in a variety of RNA binding proteins, including various hnRNP proteins, proteins implicated in regulation of alternative splicing, and protein components of snRNPs. The motif also appears in a few single stranded DNA binding proteins. The RRM structure consists o…	GO:0006397|mRNA processing;GO:0043484|regulation of RNA splicing;GO:0009644|response to high light intensity;GO:0008380|RNA splicing;	GO:0016607|nuclear speck;GO:0005681|spliceosomal complex;	GO:0003676|nucleic acid binding;GO:0000166|nucleotide binding;	.	.
evm.TU.contig603.48	50.86556931	42.57513134	37.82250821	38.90308629	34.95674847	40.17235296	33.5561229	32.78488941	34.7138388	51.28854596	48.2841762	51.86121559	EVM%20prediction%20contig603.48	protein_coding	chrcontig603:496415-500953:+	gi|747049600|ref|XP_011070850.1|	1652	0	PREDICTED: protein decapping 5-like isoform X2 [Sesamum indicum]	gi|747042233|ref|XM_011079073.1|	879	0	PREDICTED: Sesamum indicum protein decapping 5 (LOC105161401), mRNA	Q9C658	237	9.00E-68	Protein decapping 5	.	.	.	.	pfam12701	LSM14	Scd6-like Sm domain. The Scd6-like Sm domain is found in Scd6p from S. cerevisiae, Rap55 from the newt Pleurodeles walt, and its orthologs from fungi, animals, plants and apicomplexans. The domain is also found in Dcp3p and the human EDC3/FLJ21128 protein where it is fused to the the Rossmanoid YjeF-N domain. In addition both EDC3 and Scd6p are found fused to the FDF domain.	GO:0033962|cytoplasmic mRNA processing body assembly;GO:0031087|deadenylation-independent decapping of nuclear-transcribed mRNA;GO:0006397|mRNA processing;GO:0017148|negative regulation of translation;GO:0010606|positive regulation of cytoplasmic mRNA processing body assembly;	GO:0000932|cytoplasmic mRNA processing body;GO:0005829|cytosol;	GO:0042803|protein homodimerization activity;	K18749	LSM14, RAP55, SCD6; protein LSM14
evm.TU.contig603.49	0	0.657654211	0.314041907	1.483579023	2.67308799	2.160986373	6.737086398	5.558530447	7.807209015	0.25459232	0.31465272	0.249695131	EVM%20prediction%20contig603.49	protein_coding	chrcontig603:501331-502442:-	gi|848864931|ref|XP_012833188.1|	1472	0	PREDICTED: clavaminate synthase-like protein At3g21360 [Erythranthe guttata]	gi|747042231|ref|XM_011079062.1|	518	0	PREDICTED: Sesamum indicum clavaminate synthase-like protein At3g21360 (LOC105161391), mRNA	Q9LIG0	252	1.00E-79	Clavaminate synthase-like protein At3g21360	.	.	.	.	pfam02668	TauD	Taurine catabolism dioxygenase TauD, TfdA family. This family consists of taurine catabolism dioxygenases of the TauD, TfdA family. TauD from Escherichia coli is an alpha-ketoglutarate-dependent taurine dioxygenase. This enzyme catalyses the oxygenolytic release of sulfite from taurine. TfdA from Burkholderia sp. is a 2,4-dichlorophenoxyacetic acid/alpha-ketoglutarate dioxygenase. TfdA from Alcal…	.	GO:0005634|nucleus;	GO:0046872|metal ion binding;GO:0016491|oxidoreductase activity;	.	.
evm.TU.contig603.46	3.603576017	1.845443626	1.586219514	2.927159591	0	0.401290434	1.546767786	1.613564845	0.404037496	0.401856505	0.993315449	1.379443201	EVM%20prediction%20contig603.46	protein_coding	chrcontig603:475656-475961:-	gi|698481289|ref|XP_009787647.1|	156	1.00E-11	PREDICTED: uncharacterized protein LOC104235557 [Nicotiana sylvestris]	.	.	.	.	.	.	.	.	.	.	.	.	pfam00012	HSP70	Hsp70 protein. Hsp70 chaperones help to fold many proteins. Hsp70 assisted folding involves repeated cycles of substrate binding and release. Hsp70 activity is ATP dependent. Hsp70 proteins are made up of two regions: the amino terminus is the ATPase domain and the carboxyl terminus is the substrate binding region.	.	.	.	.	.
evm.TU.contig603.47	9.78804753	12.63800335	9.263876155	13.75429365	15.02086167	16.66166599	9.723773891	11.86948817	9.376498424	8.187977872	9.881120827	8.3580058	EVM%20prediction%20contig603.47	protein_coding	chrcontig603:479327-489817:-	gi|747042236|ref|XP_011077388.1|	3507	0	PREDICTED: putative nuclear matrix constituent protein 1-like protein [Sesamum indicum]	gi|747042235|ref|XM_011079086.1|	1364	0	PREDICTED: Sesamum indicum putative nuclear matrix constituent protein 1-like protein (LOC105161409), mRNA	F4HRT5	514	2.00E-156	Protein CROWDED NUCLEI 1	alr0124_1	79.3	3.00E-14	COG4886	pfam02463	SMC_N	RecF/RecN/SMC N terminal domain. This domain is found at the N terminus of SMC proteins. The SMC (structural maintenance of chromosomes) superfamily proteins have ATP-binding domains at the N- and C-termini, and two extended coiled-coil domains separated by a hinge in the middle. The eukaryotic SMC proteins form two kind of heterodimers: the SMC1/SMC3 and the SMC2/SMC4 types. These heterodimers c…	GO:0006997|nucleus organization;GO:0097298|regulation of nucleus size;	GO:0000789|cytoplasmic chromatin;GO:0005829|cytosol;GO:0005635|nuclear envelope;GO:0005652|nuclear lamina;GO:0031965|nuclear membrane;GO:0034399|nuclear periphery;GO:0005654|nucleoplasm;GO:0005634|nucleus;	.	.	.
evm.TU.contig603.44	0	0	0	0.123631585	0	0	0.12249248	0	0	0	0	0	EVM%20prediction%20contig603.44	protein_coding	chrcontig603:458190-458672:+	gi|747042427|ref|XP_011078493.1|	704	5.00E-92	PREDICTED: dirigent protein 22-like [Sesamum indicum]	.	.	.	.	Q9SS03	130	2.00E-36	Dirigent protein 21	.	.	.	.	pfam03018	Dirigent	Dirigent-like protein. This family contains a number of proteins which are induced during disease response in plants. Members of this family are involved in lignification.	GO:0009699|phenylpropanoid biosynthetic process;	GO:0048046|apoplast;GO:0005618|cell wall;	GO:0042349|guiding stereospecific synthesis activity;	.	.
evm.TU.contig603.45	2.263329764	1.970442886	1.29515214	0.980526366	0.588898695	1.31061851	3.011625456	3.14168229	2.740687845	33.72031385	33.04070561	31.289383	EVM%20prediction%20contig603.45	protein_coding	chrcontig603:471233-471841:+	gi|747042240|ref|XP_011077413.1|	900	8.00E-120	PREDICTED: protein MIZU-KUSSEI 1-like [Sesamum indicum]	gi|747042239|ref|XM_011079111.1|	282	9.00E-145	PREDICTED: Sesamum indicum protein MIZU-KUSSEI 1-like (LOC105161427), mRNA	O22227	202	3.00E-62	Protein MIZU-KUSSEI 1	.	.	.	.	pfam04759	DUF617	Protein of unknown function, DUF617. This family represents a conserved region in a number of uncharacterized plant proteins.	GO:0009658|chloroplast organization;GO:0010274|hydrotropism;	GO:0032541|cortical endoplasmic reticulum;GO:0005737|cytoplasm;GO:0005783|endoplasmic reticulum;GO:0005789|endoplasmic reticulum membrane;GO:0016020|membrane;	.	.	.
evm.TU.contig564.46	178.1975114	162.5239187	137.4644069	111.4462827	105.1649091	105.9195539	305.4575632	310.862973	299.4312772	277.4229981	277.5457799	256.3186232	EVM%20prediction%20contig564.46	protein_coding	chrcontig564:439078-443173:+	gi|848859968|ref|XP_012830845.1|	1773	0	PREDICTED: acetyl-CoA acetyltransferase, cytosolic 1 [Erythranthe guttata]	gi|747104544|ref|XM_011102210.1|	733	0	PREDICTED: Sesamum indicum acetyl-CoA acetyltransferase, cytosolic 1 (LOC105178680), mRNA	Q8S4Y1	642	0	Acetyl-CoA acetyltransferase, cytosolic 1	SPBC215.09c	416	3.00E-142	COG0183	pfam00108	Thiolase_N	Thiolase, N-terminal domain. Thiolase is reported to be structurally related to beta-ketoacyl synthase (pfam00109), and also chalcone synthase.	GO:0006635|fatty acid beta-oxidation;GO:0008299|isoprenoid biosynthetic process;GO:0009846|pollen germination;GO:0009860|pollen tube growth;GO:0016125|sterol metabolic process;	GO:0005829|cytosol;GO:0005777|peroxisome;GO:0005886|plasma membrane;	GO:0003985|acetyl-CoA C-acetyltransferase activity;GO:0046872|metal ion binding;	K00626	E2.3.1.9, atoB; acetyl-CoA C-acetyltransferase [EC:2.3.1.9]
evm.TU.contig603.43	3.453427016	3.229526345	0	0	1.093888949	0.133763478	1.546767786	1.210173633	5.252487454	8.572938781	11.65490127	9.85316572	EVM%20prediction%20contig603.43	protein_coding	chrcontig603:454027-454485:+	gi|747042242|ref|XP_011077426.1|	473	9.00E-58	PREDICTED: nudix hydrolase 1-like [Sesamum indicum]	.	.	.	.	Q9CA40	154	2.00E-46	Nudix hydrolase 1	PA2769	96.7	1.00E-24	COG1051	pfam00293	NUDIX	NUDIX domain.	GO:0006974|cellular response to DNA damage stimulus;GO:0006203|dGTP catabolic process;	GO:0005829|cytosol;	GO:0035539|8-oxo-7,8-dihydrodeoxyguanosine triphosphate pyrophosphatase activity;GO:0008413|8-oxo-7,8-dihydroguanosine triphosphate pyrophosphatase activity;GO:0019177|dihydroneopterin triphosphate pyrophosphohydrolase activity;GO:0046872|metal ion binding;GO:0000210|NAD+ diphosphatase activity;	K03574	mutT, NUDT15, MTH2; 8-oxo-dGTP diphosphatase [EC:3.6.1.55]
evm.TU.contig603.41	25.43176219	47.5073202	16.99196952	14.03834837	23.03284688	18.5452667	13.47525044	9.23067924	14.26098331	58.26860405	45.9051559	62.98340014	EVM%20prediction%20contig603.41	protein_coding	chrcontig603:424041-427476:-	gi|747042244|ref|XP_011077437.1|	2520	0	PREDICTED: ABC transporter G family member 21 [Sesamum indicum]	gi|590701258|ref|XM_007046291.1|	220	9.00E-110	Theobroma cacao ABC-2 type transporter family protein (TCM_011893) mRNA, complete cds	Q7XA72	769	0	ABC transporter G family member 21	YCR011c_2	197	3.00E-56	COG1131	pfam00005	ABC_tran	ABC transporter. ABC transporters for a large family of proteins responsible for translocation of a variety of compounds across biological membranes. ABC transporters are the largest family of proteins in many completely sequenced bacteria. ABC transporters are composed of two copies of this domain and two copies of a transmembrane domain pfam00664. These four domains may belong to a single polyp…	.	GO:0016021|integral component of membrane;GO:0005886|plasma membrane;	GO:0005524|ATP binding;GO:0042626|ATPase activity, coupled to transmembrane movement of substances;	.	.
evm.TU.contig559.202	555.3423996	563.5548546	493.1871126	12.44042826	14.16365372	11.01149674	3.644151279	3.913333217	2.687727694	5.569207004	5.726679502	5.352839377	EVM%20prediction%20contig559.202	protein_coding	chrcontig559:1447422-1448366:-	gi|747104281|ref|XP_011100367.1|	751	3.00E-98	PREDICTED: probable tyrosine-protein phosphatase At1g05000 [Sesamum indicum]	gi|848882201|ref|XM_012985983.1|	194	7.00E-96	PREDICTED: Erythranthe guttatus probable tyrosine-protein phosphatase At1g05000 (LOC105961728), mRNA	Q9ZVN4	278	1.00E-93	Probable tyrosine-protein phosphatase At1g05000	YNL032w	184	1.00E-56	COG2365	pfam03162	Y_phosphatase2	Tyrosine phosphatase family. This family is closely related to the pfam00102 and pfam00782 families.	.	GO:0005737|cytoplasm;	GO:0004725|protein tyrosine phosphatase activity;	K18045	SIW14, OCA3; tyrosine-protein phosphatase SIW14 [EC:3.1.3.48]
evm.TU.contig378.78	0.277896739	0.189753276	2.283388574	1.524955723	0.192816831	1.650468719	2.544682487	2.40570807	2.99118082	2.644475068	3.186620046	2.674657727	EVM%20prediction%20contig378.78	protein_coding	chrcontig378:1711282-1715605:+	gi|747075536|ref|XP_011084807.1|	343	1.00E-36	PREDICTED: probable RNA-binding protein EIF1AD [Sesamum indicum]	gi|747075537|ref|XM_011086506.1|	107	2.00E-47	PREDICTED: Sesamum indicum probable RNA-binding protein EIF1AD (LOC105166969), transcript variant X2, mRNA	Q0V9J5	61.6	2.00E-10	Probable RNA-binding protein EIF1AD	.	.	.	.	pfam02458	Transferase	Transferase family. This family includes a number of transferase enzymes. These include anthranilate N-hydroxycinnamoyl/benzoyltransferase that catalyses the first committed reaction of phytoalexin biosynthesis. Deacetylvindoline 4-O-acetyltransferase EC:2.3.1.107 catalyses the last step in vindoline biosynthesis is also a member of this family. The motif HXXXD is probably part of the active site…	.	GO:0005634|nucleus;	GO:0003743|translation initiation factor activity;	K15025	EIF1AD; probable RNA-binding protein EIF1AD
evm.TU.contig139.60	1.213084996	1.630750927	0.066746861	0.525536243	0.236725614	0.270175738	0.846127923	1.765335795	2.448227206	1.623341131	1.003150256	1.4594392	EVM%20prediction%20contig139.60	protein_coding	chrcontig139:983867-984775:-	gi|747063224|ref|XP_011078151.1|	761	1.00E-96	PREDICTED: E3 ubiquitin-protein ligase RNF144A [Sesamum indicum]	.	.	.	.	Q6DH94	79.7	6.00E-16	Probable E3 ubiquitin-protein ligase RNF144A-B	.	.	.	.	pfam01485	IBR	IBR domain. The IBR (In Between Ring fingers) domain is often found to occur between pairs of ring fingers (pfam00097). This domain has also been called the C6HC domain and DRIL (for double RING finger linked) domain. Proteins that contain two Ring fingers and an IBR domain (these proteins are also termed RBR family proteins) are thought to exist in all eukaryotic organisms. RBR family members pl…	GO:0032436|positive regulation of proteasomal ubiquitin-dependent protein catabolic process;GO:0000209|protein polyubiquitination;GO:0042787|protein ubiquitination involved in ubiquitin-dependent protein catabolic process;	GO:0005794|Golgi apparatus;GO:0016021|integral component of membrane;GO:0000151|ubiquitin ligase complex;	GO:0016874|ligase activity;GO:0031624|ubiquitin conjugating enzyme binding;GO:0061630|ubiquitin protein ligase activity;GO:0008270|zinc ion binding;	K11975	RNF144; E3 ubiquitin-protein ligase RNF144 [EC:2.3.2.27]
evm.TU.contig447.143	0.05367476	0	0.047253035	0.093012548	0	0.143451954	0.599011123	0.576811732	0.529591204	0.239423852	0.189379768	0.093927374	EVM%20prediction%20contig447.143	protein_coding	chrcontig447:1818554-1819837:-	gi|747098416|ref|XP_011097219.1|	1039	5.00E-127	PREDICTED: putative disease resistance protein RGA1 [Sesamum indicum]	.	.	.	.	Q7XA42	191	1.00E-51	Putative disease resistance protein RGA1	alr0124_1	53.5	6.00E-07	COG4886	pfam13855	LRR_8	Leucine rich repeat.	GO:0006952|defense response;	.	GO:0043531|ADP binding;GO:0005524|ATP binding;	.	.
evm.TU.contig139.62	72.87921841	63.1237174	258.0341571	1.235463221	0.164891635	0.846861191	3.672240072	3.688943076	2.131646102	8.904585874	8.245203273	6.099449345	EVM%20prediction%20contig139.62	protein_coding	chrcontig139:1010135-1011012:-	gi|747063206|ref|XP_011078141.1|	506	9.00E-63	PREDICTED: uncharacterized protein LOC105161958 [Sesamum indicum]	gi|848895978|ref|XM_012992587.1|	160	4.00E-77	PREDICTED: Erythranthe guttatus auxin-induced protein 15A-like (LOC105967996), mRNA	P33081	67.8	7.00E-14	Auxin-induced protein 15A	.	.	.	.	pfam02519	Auxin_inducible	Auxin responsive protein. This family consists of the protein products of the ARG7 auxin responsive genes family none of which have any identified functional role.	GO:0009734|auxin-activated signaling pathway;	.	.	K14488	SAUR; SAUR family protein
evm.TU.contig503.25	18.00020432	16.88756118	11.77617398	6.67688808	8.867621641	8.264043121	9.46122612	9.739599952	15.31097536	20.46873914	17.77556857	19.64247295	EVM%20prediction%20contig503.25	protein_coding	chrcontig503:168975-174021:+	gi|747057239|ref|XP_011074913.1|	1694	0	PREDICTED: MATE efflux family protein 5-like [Sesamum indicum]	gi|747057240|ref|XM_011076612.1|	609	0	PREDICTED: Sesamum indicum MATE efflux family protein 5-like (LOC105159522), transcript variant X2, mRNA	Q9LE20	570	0	Protein DETOXIFICATION 54	SPCC4B3.13	149	4.00E-37	COG0534	pfam00102	Y_phosphatase	Protein-tyrosine phosphatase.	GO:0006855|drug transmembrane transport;	GO:0016021|integral component of membrane;GO:0005778|peroxisomal membrane;	GO:0015297|antiporter activity;GO:0015238|drug transmembrane transporter activity;	K03327	TC.MATE, SLC47A, norM, mdtK, dinF; multidrug resistance protein, MATE family
evm.TU.contig503.24	22.50668238	28.98550043	14.88977361	10.4427479	16.56324521	11.03374218	6.973905192	6.44022838	6.211637337	6.890965466	6.989485752	6.70015269	EVM%20prediction%20contig503.24	protein_coding	chrcontig503:162864-166514:-	gi|848909569|ref|XP_012853539.1|	1309	3.00E-178	PREDICTED: probable magnesium transporter NIPA6 isoform X1 [Erythranthe guttata]	gi|848909568|ref|XM_012998085.1|	673	0	PREDICTED: Erythranthe guttatus probable magnesium transporter NIPA6 (LOC105973080), transcript variant X1, mRNA	Q8GWX2	347	2.00E-116	Probable magnesium transporter NIPA6	.	.	.	.	pfam05653	Mg_trans_NIPA	Magnesium transporter NIPA. NIPA (nonimprinted in Prader-Willi/Angelman syndrome) is a family of integral membrane proteins which function as magnesium transporters.	GO:0015693|magnesium ion transport;	GO:0005769|early endosome;GO:0016021|integral component of membrane;GO:0016020|membrane;GO:0005886|plasma membrane;	GO:0015095|magnesium ion transmembrane transporter activity;	.	.
evm.TU.contig503.27	4.09104606	8.702657098	21.74804734	18.2686837	6.222965114	15.69980108	33.36409898	23.95480685	24.27545835	31.86501892	37.05746978	31.1144077	EVM%20prediction%20contig503.27	protein_coding	chrcontig503:193745-196427:-	gi|747057253|ref|XP_011074922.1|	335	7.00E-38	PREDICTED: dolichol-phosphate mannosyltransferase subunit 3-like [Sesamum indicum]	.	.	.	.	.	.	.	.	.	.	.	.	pfam08285	DPM3	Dolichol-phosphate mannosyltransferase subunit 3 (DPM3). This family corresponds to subunit 3 of dolichol-phosphate mannosyltransferase, an enzyme which generates mannosyl donors for glycosylphosphatidylinositols, N-glycan and protein O- and C-mannosylation. DPM3 is an integral membrane protein and plays a role in stabilizing the dolichol-phosphate mannosyl transferase complex.	.	.	.	.	.
evm.TU.contig139.63	0.025440528	0	0.022396787	0.132257045	0.158865694	0.339963656	0.371275656	0.432874954	0.387929689	0.022696215	0	0	EVM%20prediction%20contig139.63	protein_coding	chrcontig139:1014051-1022304:-	gi|747063202|ref|XP_011078139.1|	3775	0	PREDICTED: LOW QUALITY PROTEIN: respiratory burst oxidase homolog protein E [Sesamum indicum]	gi|747063201|ref|XM_011079837.1|	1262	0	PREDICTED: Sesamum indicum respiratory burst oxidase homolog protein E (LOC105161955), mRNA	O81211	1112	0	Respiratory burst oxidase homolog protein E	.	.	.	.	pfam08030	NAD_binding_6	Ferric reductase NAD binding domain.	.	GO:0016021|integral component of membrane;	GO:0005509|calcium ion binding;GO:0050664|oxidoreductase activity, acting on NAD(P)H, oxygen as acceptor;GO:0004601|peroxidase activity;	K13447	RBOH; respiratory burst oxidase [EC:1.6.3.- 1.11.1.-]
evm.TU.contig503.21	18.45513408	18.41003751	11.5930081	9.660851404	21.808471	4.79533673	6.931331795	13.94484597	5.431684	2.915561424	11.02206097	8.242028832	EVM%20prediction%20contig503.21	protein_coding	chrcontig503:99912-103395:-	gi|747057449|ref|XP_011075028.1|	772	3.00E-100	PREDICTED: RNA-binding protein 42, partial [Sesamum indicum]	gi|747057448|ref|XM_011076726.1|	315	5.00E-163	PREDICTED: Sesamum indicum RNA-binding protein 42 (LOC105159612), partial mRNA	Q6AXT7	174	2.00E-49	RNA-binding protein 42	.	.	.	.	pfam00076	RRM_1	RNA recognition motif. (a.k.a. RRM, RBD, or RNP domain). The RRM motif is probably diagnostic of an RNA binding protein. RRMs are found in a variety of RNA binding proteins, including various hnRNP proteins, proteins implicated in regulation of alternative splicing, and protein components of snRNPs. The motif also appears in a few single stranded DNA binding proteins. The RRM structure consists o…	.	GO:0005737|cytoplasm;GO:0005634|nucleus;	GO:0000166|nucleotide binding;GO:0003723|RNA binding;	.	.
evm.TU.contig503.20	2.774492404	2.159703953	3.614971283	12.78900065	9.702319369	13.64387474	1.524350862	2.683428492	1.493182052	4.950406225	4.698813951	6.020427055	EVM%20prediction%20contig503.20	protein_coding	chrcontig503:98244-99688:+	gi|747057217|ref|XP_011074901.1|	745	1.00E-95	PREDICTED: grpE protein homolog, mitochondrial [Sesamum indicum]	gi|747057216|ref|XM_011076599.1|	249	2.00E-126	PREDICTED: Sesamum indicum grpE protein homolog, mitochondrial (LOC105159514), mRNA	Q8DJB3	150	7.00E-43	Protein GrpE	alr2445	140	2.00E-39	COG0576	pfam01025	GrpE	GrpE.	GO:0006457|protein folding;	GO:0005737|cytoplasm;	GO:0000774|adenyl-nucleotide exchange factor activity;	K03687	GRPE; molecular chaperone GrpE
evm.TU.contig503.23	0.740549701	0.435729745	0.70743432	0.832774896	0.819934397	0.912399031	0.243472707	0.338649412	0.197861984	0.829345833	0.806097969	1.226982694	EVM%20prediction%20contig503.23	protein_coding	chrcontig503:156570-162045:+	gi|747057229|ref|XP_011074908.1|	4496	0	PREDICTED: putative 1-phosphatidylinositol-3-phosphate 5-kinase FAB1D [Sesamum indicum]	gi|747057228|ref|XM_011076606.1|	705	0	PREDICTED: Sesamum indicum putative 1-phosphatidylinositol-3-phosphate 5-kinase FAB1D (LOC105159518), mRNA	Q9XID0	555	1.00E-169	Putative 1-phosphatidylinositol-3-phosphate 5-kinase FAB1D	YFR019w_3	233	3.00E-63	COG5253	pfam01504	PIP5K	Phosphatidylinositol-4-phosphate 5-Kinase. This family contains a region from the common kinase core found in the type I phosphatidylinositol-4-phosphate 5-kinase (PIP5K) family as described in. The family consists of various type I, II and III PIP5K enzymes. PIP5K catalyses the formation of phosphoinositol-4,5-bisphosphate via the phosphorylation of phosphatidylinositol-4-phosphate a precursor i…	.	.	GO:0000285|1-phosphatidylinositol-3-phosphate 5-kinase activity;GO:0005524|ATP binding;	K00921	PIKFYVE, FAB1; 1-phosphatidylinositol-3-phosphate 5-kinase [EC:2.7.1.150]
evm.TU.contig503.22	1.400780311	1.434719892	10.23546829	14.92851392	11.5172785	14.97498448	5.892336429	4.766903459	3.266790977	8.622762454	8.278436316	8.211772504	EVM%20prediction%20contig503.22	protein_coding	chrcontig503:104804-111030:-	gi|747057219|ref|XP_011074902.1|	254	2.00E-25	PREDICTED: uncharacterized protein LOC105159515 isoform X1 [Sesamum indicum]	.	.	.	.	O82318	68.9	2.00E-12	Probably inactive leucine-rich repeat receptor-like protein kinase At2g25790	alr0124_1	48.5	2.00E-06	COG4886	pfam13855	LRR_8	Leucine rich repeat.	.	GO:0005783|endoplasmic reticulum;GO:0016021|integral component of membrane;GO:0005886|plasma membrane;	GO:0005524|ATP binding;GO:0004672|protein kinase activity;	.	.
evm.TU.contig455.455	94.34874347	99.80845805	145.9912174	65.4540114	47.15133812	66.53768684	438.5464373	374.7147866	383.7491764	128.6875367	147.4061646	139.1138679	EVM%20prediction%20contig455.455	protein_coding	chrcontig455:3780231-3782351:+	gi|747096135|ref|XP_011095974.1|	636	2.00E-80	PREDICTED: uncharacterized protein DDB_G0285917 [Sesamum indicum]	.	.	.	.	.	.	.	.	.	.	.	.	pfam05285	SDA1	SDA1. This family consists of several SDA1 protein homologues. SDA1 is a Saccharomyces cerevisiae protein which is involved in the control of the actin cytoskeleton. The protein is essential for cell viability and is localized in the nucleus.	.	.	.	.	.
evm.TU.contig503.29	0	0	0	0.116401668	0.69910196	0.119683112	0	0	0	0	0	0	EVM%20prediction%20contig503.29	protein_coding	chrcontig503:204925-205437:+	gi|848913161|ref|XP_012854717.1|	228	6.00E-21	PREDICTED: uncharacterized protein LOC105974198 [Erythranthe guttata]	.	.	.	.	.	.	.	.	.	.	.	.	pfam15250	Raftlin	Raftlin. This family of proteins plays a role in the formation and/or maintenance of lipid rafts.	.	.	.	.	.
evm.TU.contig503.28	7.133658049	5.448915127	5.556359986	44.62839949	28.28846169	55.02072015	157.2098144	176.6458606	149.4037095	66.03602201	74.84746925	75.26034669	EVM%20prediction%20contig503.28	protein_coding	chrcontig503:198635-201568:-	gi|747057451|ref|XP_011075029.1|	3104	0	PREDICTED: LRR receptor-like serine/threonine-protein kinase GSO1 [Sesamum indicum]	gi|848909503|ref|XM_012998063.1|	353	0	PREDICTED: Erythranthe guttatus leucine-rich repeat receptor-like tyrosine-protein kinase PXC3 (LOC105973060), mRNA	O22938	481	1.00E-152	Leucine-rich repeat receptor-like tyrosine-protein kinase PXC3	alr0124_1	125	1.00E-29	COG4886	pfam00069	Pkinase	Protein kinase domain.	.	GO:0016021|integral component of membrane;GO:0005886|plasma membrane;	GO:0005524|ATP binding;GO:0004714|transmembrane receptor protein tyrosine kinase activity;	.	.
evm.TU.contig447.147	0.210759606	0.302212557	0.296870441	1.095670746	0.658053771	0.713487028	1.809292594	2.264912121	2.722248967	0.940123017	1.264153386	0.848276212	EVM%20prediction%20contig447.147	protein_coding	chrcontig447:1850384-1852018:-	gi|747098416|ref|XP_011097219.1|	1460	0	PREDICTED: putative disease resistance protein RGA1 [Sesamum indicum]	.	.	.	.	Q7XA39	212	9.00E-58	Putative disease resistance protein RGA4	RSp0842	63.2	1.00E-09	COG4886	pfam13855	LRR_8	Leucine rich repeat.	GO:0006952|defense response;	.	GO:0043531|ADP binding;GO:0005524|ATP binding;	.	.
evm.TU.contig139.66	0.075568412	0	0	0	0	0	0	0	0	0	0	0	EVM%20prediction%20contig139.66	protein_coding	chrcontig139:1058236-1059147:+	gi|848896099|ref|XP_012848103.1|	571	3.00E-68	PREDICTED: uncharacterized protein LOC105968053 isoform X1 [Erythranthe guttata]	gi|747092153|ref|XM_011095526.1|	40	5.00E-10	PREDICTED: Sesamum indicum uncharacterized LOC105173679 (LOC105173679), transcript variant X2, mRNA	.	.	.	.	.	.	.	.	pfam14751	DUF4474	Domain of unknown function (DUF4474). Domain found on N-termina of few families of uncharacterized Clostridia proteins. Typically followed by a proline-rich domain or other kinds of repeats	.	.	.	.	.
evm.TU.contig139.67	5.996914907	6.614692514	8.162819395	3.597232269	5.089125349	4.726040951	4.039300213	3.30489185	3.848092059	9.300799359	5.167633867	7.507400002	EVM%20prediction%20contig139.67	protein_coding	chrcontig139:1071030-1074604:+	gi|747063386|ref|XP_011078239.1|	2130	0	PREDICTED: glucan endo-1,3-beta-glucosidase 13-like [Sesamum indicum]	gi|747063385|ref|XM_011079937.1|	735	0	PREDICTED: Sesamum indicum glucan endo-1,3-beta-glucosidase 13-like (LOC105162035), mRNA	Q9FJU9	672	0	Glucan endo-1,3-beta-glucosidase 13	.	.	.	.	pfam00332	Glyco_hydro_17	Glycosyl hydrolases family 17.	GO:0005975|carbohydrate metabolic process;GO:0071555|cell wall organization;GO:0006952|defense response;	GO:0031225|anchored component of membrane;GO:0046658|anchored component of plasma membrane;GO:0005576|extracellular region;GO:0009505|plant-type cell wall;GO:0005886|plasma membrane;	GO:0042973|glucan endo-1,3-beta-D-glucosidase activity;GO:0004553|hydrolase activity, hydrolyzing O-glycosyl compounds;GO:0030247|polysaccharide binding;	.	.
evm.TU.contig56.98	0.608241064	0.287528386	0.453090197	0.040539074	0	0.166727594	0.120496676	0.041900105	0.041967235	3.547959166	2.393667697	1.596574063	EVM%20prediction%20contig56.98	protein_coding	chrcontig56:1116423-1119240:+	gi|747079067|ref|XP_011086718.1|	1010	1.00E-127	PREDICTED: uncharacterized protein LOC105168358 isoform X2 [Sesamum indicum]	gi|747079066|ref|XM_011088416.1|	186	5.00E-91	PREDICTED: Sesamum indicum uncharacterized LOC105168358 (LOC105168358), transcript variant X2, mRNA	Q67Y69	84.3	5.00E-16	Protein WVD2-like 7	.	.	.	.	pfam10326	7TM_GPCR_Str	Serpentine type 7TM GPCR chemoreceptor Str. Chemoreception is mediated in Caenorhabditis elegans by members of the seven-transmembrane G-protein-coupled receptor class (7TM GPCRs) of proteins which are of the serpentine type. Str is a member of the Str superfamily of chemoreceptors. Almost a quarter (22.5%) of str and srj family genes and pseudogenes in C. elegans appear to have been newly formed…	.	GO:0005737|cytoplasm;GO:0005874|microtubule;	.	.	.
evm.TU.contig522.802	8.39568087	10.39451681	23.39196006	20.30437769	6.145358912	22.8493806	23.20617573	26.85224629	22.01274167	29.13701746	30.51752283	25.50901506	EVM%20prediction%20contig522.802	protein_coding	chrcontig522:5067487-5069872:+	gi|747045325|ref|XP_011093385.1|	1093	1.00E-148	PREDICTED: exosome complex component RRP41 [Sesamum indicum]	gi|747045324|ref|XM_011095083.1|	424	0	PREDICTED: Sesamum indicum exosome complex component RRP41 (LOC105173370), mRNA	Q9SP08	350	1.00E-120	Exosome complex component RRP41 homolog	PAB0420	190	3.00E-58	COG0689	pfam01138	RNase_PH	3' exoribonuclease family, domain 1. This family includes 3'-5' exoribonucleases. Ribonuclease PH contains a single copy of this domain, and removes nucleotide residues following the -CCA terminus of tRNA. Polyribonucleotide nucleotidyltransferase (PNPase) contains two tandem copies of the domain. PNPase is involved in mRNA degradation in a 3'-5' direction. The exosome is a 3'-5' exoribonuclease …	GO:0071028|nuclear mRNA surveillance;GO:0034427|nuclear-transcribed mRNA catabolic process, exonucleolytic, 3'-5';GO:0071051|polyadenylation-dependent snoRNA 3'-end processing;GO:0031125|rRNA 3'-end processing;GO:0016075|rRNA catabolic process;GO:0034475|U4 snRNA 3'-end processing;	GO:0000177|cytoplasmic exosome (RNase complex);GO:0005829|cytosol;GO:0000176|nuclear exosome (RNase complex);GO:0005730|nucleolus;	GO:0003723|RNA binding;	K11600	RRP41, EXOSC4, SKI6; exosome complex component RRP41
evm.TU.contig455.459	36.11537406	55.04786666	26.33862169	16.75696756	56.9374649	21.89365947	9.63132732	8.13349256	9.679986717	31.17098112	24.97610846	25.80337873	EVM%20prediction%20contig455.459	protein_coding	chrcontig455:3803717-3804361:+	gi|747096143|ref|XP_011095978.1|	476	3.00E-55	PREDICTED: uncharacterized protein LOC105175287 [Sesamum indicum]	gi|747096142|ref|XM_011097676.1|	210	1.00E-104	PREDICTED: Sesamum indicum uncharacterized LOC105175287 (LOC105175287), mRNA	.	.	.	.	.	.	.	.	pfam06209	COBRA1	Cofactor of BRCA1 (COBRA1). This family consists of several cofactor of BRCA1 (COBRA1) like proteins. It is thought that COBRA1 along with BRCA1 is involved in chromatin unfolding. COBRA1 is recruited to the chromosome site by the first BRCT repeat of BRCA1, and is itself sufficient to induce chromatin unfolding. BRCA1 mutations that enhance chromatin unfolding also increase its affinity for, and…	.	.	.	.	.
evm.TU.contig478.28	1.48897759	1.379810859	1.435675532	1.474421127	1.106911436	2.147646951	4.13903602	3.619315589	3.243523235	2.656718008	2.751851689	2.605614935	EVM%20prediction%20contig478.28	protein_coding	chrcontig478:634931-640456:-	gi|747102414|ref|XP_011099371.1|	937	3.00E-123	PREDICTED: mitochondrial outer membrane protein porin 2 [Sesamum indicum]	gi|848893257|ref|XM_012991226.1|	183	2.00E-89	PREDICTED: Erythranthe guttatus mitochondrial outer membrane protein porin 2-like (LOC105966632), mRNA	Q9FJX3	285	4.00E-93	Mitochondrial outer membrane protein porin 2	.	.	.	.	pfam01459	Porin_3	Eukaryotic porin.	GO:0006811|ion transport;GO:0040008|regulation of growth;	GO:0005741|mitochondrial outer membrane;GO:0046930|pore complex;	GO:0015288|porin activity;	K15040	VDAC2; voltage-dependent anion channel protein 2
evm.TU.contig94.28	18.2223641	22.46507121	24.3083656	24.88889557	19.08107882	26.94610158	25.45607452	27.25334483	24.76704162	27.14965922	21.54034239	28.90049706	EVM%20prediction%20contig94.28	protein_coding	chrcontig94:303079-308473:+	gi|747063691|ref|XP_011078403.1|	1801	0	PREDICTED: nuclear pore complex protein NUP1 [Sesamum indicum]	.	.	.	.	Q9CAF4	57	5.00E-07	Nuclear pore complex protein NUP1	.	.	.	.	pfam06333	Med13_C	Mediator complex subunit 13 C-terminal. Mediator is a large complex of up to 33 proteins that is conserved from plants through fungi to humans - the number and representation of individual subunits varying with species. It is arranged into four different sections, a core, a head, a tail and a kinase-activity part, and the number of subunits within each of these is what varies with species. Overal…	GO:0006997|nucleus organization;GO:0016973|poly(A)+ mRNA export from nucleus;GO:0015031|protein transport;	GO:0005829|cytosol;GO:0005635|nuclear envelope;GO:0034399|nuclear periphery;GO:0005643|nuclear pore;	.	.	.
evm.TU.contig381.1	0.27348568	0	0.160510308	0.631894769	0.759024985	0.812135401	0.078259084	0.081638697	0.081769493	0.081328102	0.160822501	0.079763722	EVM%20prediction%20contig381.1	protein_coding	chrcontig381:2875-10197:-	gi|147777589|emb|CAN62729.1|	148	2.00E-18	hypothetical protein VITISV_003091 [Vitis vinifera]	.	.	.	.	Q6PWU2	57.8	2.00E-18	(-)-alpha-terpineol synthase	.	.	.	.	pfam01397	Terpene_synth	Terpene synthase, N-terminal domain. It has been suggested that this gene family be designated tps (for terpene synthase). It has been split into six subgroups on the basis of phylogeny, called tpsa-tpsf. tpsa includes vetispiridiene synthase, 5-epi- aristolochene synthase, and (+)-delta-cadinene synthase. tpsb includes (-)-limonene synthase. tpsc includes kaurene synthase A. tpsd includes taxadi…	GO:0016114|terpenoid biosynthetic process;	.	GO:0000287|magnesium ion binding;GO:0010333|terpene synthase activity;	K18108	E4.2.3.111; (-)-alpha-terpineol synthase [EC:4.2.3.111]
evm.TU.contig478.24	41.39652548	55.44553151	43.71919377	20.10176131	35.19320795	21.68160294	19.98163633	18.60392338	21.96603854	24.62067381	27.01818022	22.95299832	EVM%20prediction%20contig478.24	protein_coding	chrcontig478:546747-549629:-	gi|747054909|ref|XP_011073686.1|	1179	7.00E-160	PREDICTED: adenylyl-sulfate kinase 3-like isoform X2 [Sesamum indicum]	gi|848893249|ref|XM_012991222.1|	448	0	PREDICTED: Erythranthe guttatus adenylyl-sulfate kinase 3-like (LOC105966629), mRNA	O49204	374	6.00E-128	Adenylyl-sulfate kinase, chloroplastic	CAC0103	231	4.00E-74	COG0529	pfam01583	APS_kinase	Adenylylsulphate kinase. Enzyme that catalyses the phosphorylation of adenylylsulphate to 3'-phosphoadenylylsulfate. This domain contains an ATP binding P-loop motif.	GO:0008652|cellular amino acid biosynthetic process;GO:0019344|cysteine biosynthetic process;GO:0070814|hydrogen sulfide biosynthetic process;GO:0000103|sulfate assimilation;	GO:0009507|chloroplast;	GO:0004020|adenylylsulfate kinase activity;GO:0005524|ATP binding;	.	.
evm.TU.contig478.25	12.91581704	12.23529124	4.314517077	0.398093704	1.168898476	0.454795825	0	0	0	0.227718686	0.135090901	0.268006108	EVM%20prediction%20contig478.25	protein_coding	chrcontig478:568782-572891:-	gi|848893256|ref|XP_012846679.1|	1325	2.00E-176	PREDICTED: BTB/POZ domain-containing protein At3g49900 isoform X2 [Erythranthe guttata]	gi|848893255|ref|XM_012991225.1|	312	4.00E-161	PREDICTED: Erythranthe guttatus BTB/POZ domain-containing protein At3g49900 (LOC105966631), transcript variant X2, mRNA	Q9M2W8	305	5.00E-96	BTB/POZ domain-containing protein At3g49900	.	.	.	.	pfam03000	NPH3	NPH3 family. Phototropism of Arabidopsis thaliana seedlings in response to a blue light source is initiated by nonphototropic hypocotyl 1 (NPH1), a light-activated serine-threonine protein kinase. Mutations in NPH3 disrupt early signaling occurring downstream of the NPH1 photoreceptor. The NPH3 gene encodes a NPH1-interacting protein. NPH3 is a member of a large protein family, apparently specifi…	GO:0016567|protein ubiquitination;	.	.	.	.
evm.TU.contig478.26	42.5452885	47.05881246	43.22305014	28.59951162	25.72190444	28.00195954	37.02191488	37.135292	30.87167369	37.14198646	40.67357816	39.03987885	EVM%20prediction%20contig478.26	protein_coding	chrcontig478:604527-609028:+	gi|747102414|ref|XP_011099371.1|	1168	4.00E-159	PREDICTED: mitochondrial outer membrane protein porin 2 [Sesamum indicum]	gi|848893257|ref|XM_012991226.1|	441	0	PREDICTED: Erythranthe guttatus mitochondrial outer membrane protein porin 2-like (LOC105966632), mRNA	Q9FJX3	357	3.00E-122	Mitochondrial outer membrane protein porin 2	.	.	.	.	pfam01459	Porin_3	Eukaryotic porin.	GO:0006811|ion transport;GO:0040008|regulation of growth;	GO:0005741|mitochondrial outer membrane;GO:0046930|pore complex;	GO:0015288|porin activity;	K15040	VDAC2; voltage-dependent anion channel protein 2
evm.TU.contig478.27	251.1379929	288.4353063	20.63703959	10.56166971	171.5938626	15.4537765	61.44456114	35.54782142	318.4804952	212.4754763	216.834681	189.3818668	EVM%20prediction%20contig478.27	protein_coding	chrcontig478:610335-610775:-	gi|747054914|ref|XP_011073689.1|	523	2.00E-65	PREDICTED: 60S ribosomal protein L26-1 [Sesamum indicum]	gi|848893239|ref|XM_012991217.1|	291	6.00E-150	PREDICTED: Erythranthe guttatus 60S ribosomal protein L26-1 (LOC105966623), mRNA	P51414	189	4.00E-60	60S ribosomal protein L26-1	SPBC29B5.03c	131	3.00E-38	COG0198	pfam00467	KOW	KOW motif. This family has been extended to coincide with ref. The KOW (Kyprides, Ouzounis, Woese) motif is found in a variety of ribosomal proteins and NusG.	GO:0002181|cytoplasmic translation;GO:0009409|response to cold;GO:0042273|ribosomal large subunit biogenesis;	GO:0009507|chloroplast;GO:0005829|cytosol;GO:0022625|cytosolic large ribosomal subunit;GO:0022626|cytosolic ribosome;GO:0016020|membrane;GO:0005730|nucleolus;GO:0005634|nucleus;GO:0005886|plasma membrane;GO:0005774|vacuolar membrane;	GO:0003735|structural constituent of ribosome;	K02898	RP-L26e, RPL26; large subunit ribosomal protein L26e
evm.TU.contig478.20	0.850844337	0	0.187262026	0	0.221382287	0	0	0	0.381590969	0	0	0	EVM%20prediction%20contig478.20	protein_coding	chrcontig478:459390-459713:-	.	.	.	.	.	.	.	.	.	.	.	.	.	.	.	.	pfam13779	DUF4175	Domain of unknown function (DUF4175).	.	.	.	.	.
evm.TU.contig478.22	0	0	0	0	0	0	0	0	0	0.114495429	0.226409331	0.224586124	EVM%20prediction%20contig478.22	protein_coding	chrcontig478:520302-521142:-	gi|747087824|ref|XP_011091468.1|	406	1.00E-43	PREDICTED: putative pentatricopeptide repeat-containing protein At1g12700, mitochondrial [Sesamum indicum]	gi|747087819|ref|XM_011093163.1|	62	2.00E-22	PREDICTED: Sesamum indicum putative pentatricopeptide repeat-containing protein At1g12700, mitochondrial (LOC105171907), mRNA	Q9LQ14	122	5.00E-31	Pentatricopeptide repeat-containing protein At1g62930, chloroplastic	.	.	.	.	pfam13041	PPR_2	PPR repeat family. This repeat has no known function. It is about 35 amino acids long and is found in up to 18 copies in some proteins. The family appears to be greatly expanded in plants and fungi. The repeat has been called PPR.	GO:0006397|mRNA processing;	GO:0009507|chloroplast;GO:0005739|mitochondrion;	.	.	.
evm.TU.contig478.23	0	0	0	0.143199174	0	0	0	0	0	0	0	0	EVM%20prediction%20contig478.23	protein_coding	chrcontig478:532395-533424:-	.	.	.	.	.	.	.	.	.	.	.	.	.	.	.	.	pfam02460	Patched	Patched family. The transmembrane protein Patched is a receptor for the morphogene Sonic Hedgehog. This protein associates with the smoothened protein to transduce hedgehog signals.	.	.	.	.	.
evm.TU.contig87.268	17.05342607	18.42896234	25.43546782	247.0379031	99.93984185	189.5494132	54.04197879	62.2657845	60.30073728	47.73710131	54.20211614	37.40576042	EVM%20prediction%20contig87.268	protein_coding	chrcontig87:2304144-2306726:-	gi|747100497|ref|XP_011098338.1|	1633	0	PREDICTED: beta-glucosidase 18-like [Sesamum indicum]	gi|747100496|ref|XM_011100036.1|	294	5.00E-151	PREDICTED: Sesamum indicum beta-glucosidase 18-like (LOC105177022), mRNA	Q7XSK0	435	4.00E-146	Beta-glucosidase 18	BH1923	210	1.00E-60	COG2723	pfam00232	Glyco_hydro_1	Glycosyl hydrolase family 1.	GO:0005975|carbohydrate metabolic process;GO:1901657|glycosyl compound metabolic process;	.	GO:0008422|beta-glucosidase activity;	K05350	bglB; beta-glucosidase [EC:3.2.1.21]
evm.TU.contig381.3	0.76213071	0.557568868	0.479248787	0.188670002	0.339942469	0.09699437	0.654260782	1.657536398	0.390633409	0.485655966	0.192072371	0.666839841	EVM%20prediction%20contig381.3	protein_coding	chrcontig381:16642-17885:-	gi|747062312|ref|XP_011077659.1|	328	1.00E-31	PREDICTED: LOW QUALITY PROTEIN: putative receptor-like protein kinase At3g47110 [Sesamum indicum]	.	.	.	.	C0LGP4	81.3	4.00E-16	Probable LRR receptor-like serine/threonine-protein kinase At3g47570	.	.	.	.	pfam00069	Pkinase	Protein kinase domain.	.	GO:0016021|integral component of membrane;GO:0005886|plasma membrane;	GO:0005524|ATP binding;GO:0004674|protein serine/threonine kinase activity;	.	.
evm.TU.contig87.262	24.3151987	25.91607147	21.3391995	6.298395434	7.301954249	6.701594486	13.22000428	14.99307731	13.65397277	14.57449806	13.56122	14.20550565	EVM%20prediction%20contig87.262	protein_coding	chrcontig87:2245116-2250699:-	gi|747100489|ref|XP_011098333.1|	3334	0	PREDICTED: WD repeat-containing protein 44 isoform X1 [Sesamum indicum]	gi|747100488|ref|XM_011100031.1|	1350	0	PREDICTED: Sesamum indicum WD repeat-containing protein 44 (LOC105177019), transcript variant X1, mRNA	Q9XSC3	186	3.00E-47	WD repeat-containing protein 44	.	.	.	.	pfam00400	WD40	WD domain, G-beta repeat.	.	GO:0005829|cytosol;GO:0010008|endosome membrane;GO:0005794|Golgi apparatus;GO:0048471|perinuclear region of cytoplasm;	.	.	.
evm.TU.contig522.716	20.99664252	28.71599577	37.51281229	5.243707397	2.699435631	6.38181238	3.604966856	3.539432562	1.994120547	1.652796917	1.634164126	1.404870725	EVM%20prediction%20contig522.716	protein_coding	chrcontig522:4489617-4492131:-	gi|747081631|ref|XP_011088096.1|	493	1.00E-58	PREDICTED: F-box protein PP2-B15 [Sesamum indicum]	gi|747081630|ref|XM_011089794.1|	124	6.00E-57	PREDICTED: Sesamum indicum F-box protein PP2-B15 (LOC105169401), mRNA	O80494	119	5.00E-31	F-box protein PP2-B15	.	.	.	.	pfam14299	PP2	Phloem protein 2. Phloem protein 2 (PP2) is one of the most abundant and enigmatic proteins in the phloem sap. PP2 is translocated in the assimilate stream where its lectin activity or RNA-binding properties can exert effects over long distances.	.	.	GO:0030246|carbohydrate binding;	.	.
evm.TU.contig87.260	31.0505138	31.97886881	37.47295264	256.2293893	267.0565999	351.3893178	1.081965995	2.103468884	0.873567355	28.92765557	20.26363516	20.65184221	EVM%20prediction%20contig87.260	protein_coding	chrcontig87:2233558-2235086:-	gi|747094768|ref|XP_011095237.1|	1506	0	PREDICTED: protochlorophyllide reductase-like [Sesamum indicum]	gi|747100484|ref|XM_011100029.1|	678	0	PREDICTED: Sesamum indicum protochlorophyllide reductase (LOC105177016), mRNA	Q41249	526	0	Protochlorophyllide reductase, chloroplastic	all1743	305	8.00E-100	COG1028	pfam00106	adh_short	short chain dehydrogenase. This family contains a wide variety of dehydrogenases.	GO:0015995|chlorophyll biosynthetic process;GO:0015979|photosynthesis;	GO:0009507|chloroplast;	GO:0016630|protochlorophyllide reductase activity;	K00218	E1.3.1.33, por; protochlorophyllide reductase [EC:1.3.1.33]
evm.TU.contig87.261	50.55552005	41.05186259	48.85847882	7.211842471	6.983537568	8.920995025	38.95889029	40.73306839	37.14577505	23.05366099	25.16576318	25.54573266	EVM%20prediction%20contig87.261	protein_coding	chrcontig87:2236091-2240912:-	gi|747100489|ref|XP_011098333.1|	3354	0	PREDICTED: WD repeat-containing protein 44 isoform X1 [Sesamum indicum]	gi|747100488|ref|XM_011100031.1|	1314	0	PREDICTED: Sesamum indicum WD repeat-containing protein 44 (LOC105177019), transcript variant X1, mRNA	Q9XSC3	204	1.00E-53	WD repeat-containing protein 44	.	.	.	.	pfam00400	WD40	WD domain, G-beta repeat.	.	GO:0005829|cytosol;GO:0010008|endosome membrane;GO:0005794|Golgi apparatus;GO:0048471|perinuclear region of cytoplasm;	.	.	.
evm.TU.contig87.266	28.01274749	28.69146984	53.96585853	30.97412751	24.39723165	31.32522263	5.735272901	6.927626616	6.307932342	27.60508157	17.88575961	14.97279019	EVM%20prediction%20contig87.266	protein_coding	chrcontig87:2282638-2283807:-	gi|747100501|ref|XP_011098340.1|	634	2.00E-76	PREDICTED: beta-glucosidase 18-like [Sesamum indicum]	.	.	.	.	Q7XSK2	177	9.00E-51	Beta-glucosidase 16	AGl770	91.7	9.00E-21	COG2723	pfam00232	Glyco_hydro_1	Glycosyl hydrolase family 1.	GO:0005975|carbohydrate metabolic process;GO:1901657|glycosyl compound metabolic process;	.	GO:0008422|beta-glucosidase activity;	.	.
evm.TU.contig566.22	25.32715209	22.79867933	37.62222044	52.48160793	25.09732612	40.10536474	18.19013327	19.93404022	16.83029484	42.38962131	41.3453674	39.88879722	EVM%20prediction%20contig566.22	protein_coding	chrcontig566:290325-291900:+	gi|747103695|ref|XP_011100048.1|	1401	0	PREDICTED: F-box protein FBW2 [Sesamum indicum]	.	.	.	.	Q9ZPE4	322	6.00E-107	F-box protein FBW2	.	.	.	.	pfam12937	F-box-like	F-box-like. This is an F-box-like family.	GO:0010629|negative regulation of gene expression;GO:0010608|posttranscriptional regulation of gene expression;GO:0016567|protein ubiquitination;GO:0009737|response to abscisic acid;	GO:0005634|nucleus;	.	.	.
evm.TU.contig87.264	11.72282528	9.242253904	14.95141129	2.987409874	1.742958316	2.66792748	0.625804205	0.864558007	0.636203125	32.39425258	23.23540327	39.75270695	EVM%20prediction%20contig87.264	protein_coding	chrcontig87:2270157-2275071:-	gi|747100495|ref|XP_011098337.1|	3354	0	PREDICTED: uncharacterized protein LOC105177021 [Sesamum indicum]	gi|747100494|ref|XM_011100035.1|	954	0	PREDICTED: Sesamum indicum uncharacterized LOC105177021 (LOC105177021), mRNA	.	.	.	.	.	.	.	.	pfam03124	EXS	EXS family. We have named this region the EXS family after (ERD1, XPR1, and SYG1). This family includes C-terminus portions from the SYG1 G-protein associated signal transduction protein from Saccharomyces cerevisiae, and sequences that are thought to be murine leukaemia virus (MLV) receptors (XPR1). N-terminus portions from these proteins are aligned in the SPX pfam03105 family. The previously n…	.	.	.	.	.
evm.TU.contig461.7	0.82045704	0	0.288918554	0.853057938	1.195464351	0.438553117	0	0.440848966	0.147185088	0.292781168	0.578961005	0.430724101	EVM%20prediction%20contig461.7	protein_coding	chrcontig461:99020-100872:-	gi|747074451|ref|XP_011084216.1|	596	9.00E-75	PREDICTED: Werner Syndrome-like exonuclease isoform X3 [Sesamum indicum]	gi|703083438|ref|XM_010093911.1|	87	2.00E-36	Morus notabilis Werner Syndrome-like exonuclease partial mRNA	Q84LH3	174	2.00E-52	Werner Syndrome-like exonuclease	.	.	.	.	pfam01612	DNA_pol_A_exo1	3'-5' exonuclease. This domain is responsible for the 3'-5' exonuclease proofreading activity of Escherichia coli DNA polymerase I (polI) and other enzymes, it catalyses the hydrolysis of unpaired or mismatched nucleotides. This domain consists of the amino-terminal half of the Klenow fragment in Escherichia coli polI it is also found in the Werner syndrome helicase (WRN), focus forming activity …	.	GO:0005737|cytoplasm;GO:0005634|nucleus;	GO:0008408|3'-5' exonuclease activity;GO:0003677|DNA binding;GO:0046872|metal ion binding;	.	.
evm.TU.contig468.17	10.70818727	11.35022848	16.55213614	39.64754373	24.16846628	36.16181436	1.229240253	0.446026055	0.558425808	8.331171453	5.546415044	5.556224182	EVM%20prediction%20contig468.17	protein_coding	chrcontig468:293217-298953:+	gi|747074329|ref|XP_011084152.1|	1463	0	PREDICTED: pheophytinase, chloroplastic [Sesamum indicum]	gi|747074330|ref|XM_011085851.1|	439	0	PREDICTED: Sesamum indicum pheophytinase, chloroplastic (LOC105166480), transcript variant X2, mRNA	Q9FFZ1	97.1	8.00E-21	Pheophytinase, chloroplastic	.	.	.	.	pfam12697	Abhydrolase_6	Alpha/beta hydrolase family. This family contains alpha/beta hydrolase enzymes of diverse specificity.	GO:0015996|chlorophyll catabolic process;	GO:0009507|chloroplast;GO:0009570|chloroplast stroma;GO:0009535|chloroplast thylakoid membrane;	GO:0080124|pheophytinase activity;	.	.
evm.TU.contig193.618	8.330794555	8.274076915	7.111841336	2.84352646	3.678351849	5.397576822	95.57240187	94.7260087	76.76268435	14.41384213	27.61198637	14.5783542	EVM%20prediction%20contig193.618	protein_coding	chrcontig193:5274076-5275566:+	.	.	.	.	.	.	.	.	.	.	.	.	.	.	.	.	pfam09839	DUF2066	Uncharacterized protein conserved in bacteria (DUF2066). This domain, found in various prokaryotic proteins, has no known function.	.	.	.	.	.
evm.TU.contig193.619	10.39551154	10.58166034	11.12901359	5.115170504	2.537857281	5.145036566	91.38999694	72.98225907	70.96952483	17.63229605	20.88626082	16.00176131	EVM%20prediction%20contig193.619	protein_coding	chrcontig193:5275581-5278570:+	gi|747098487|ref|XP_011097258.1|	1649	0	PREDICTED: aspartokinase 2, chloroplastic isoform X1 [Sesamum indicum]	gi|848880776|ref|XM_012985311.1|	551	0	PREDICTED: Erythranthe guttatus aspartokinase 2, chloroplastic (LOC105961074), transcript variant X1, mRNA	Q9LYU8	585	0	Aspartokinase 1, chloroplastic	MK0109	215	8.00E-64	COG0527	pfam00696	AA_kinase	Amino acid kinase family. This family includes kinases that phosphorylate a variety of amino acid substrates, as well as uridylate kinase and carbamate kinase. This family includes: Aspartokinase EC:2.7.2.4. Acetylglutamate kinase EC:2.7.2.8. Glutamate 5-kinase EC:2.7.2.11. Uridylate kinase EC:2.7.4.-. Carbamate kinase EC:2.7.2.2.	GO:0008652|cellular amino acid biosynthetic process;GO:0009089|lysine biosynthetic process via diaminopimelate;GO:0009088|threonine biosynthetic process;	GO:0009570|chloroplast stroma;	GO:0016597|amino acid binding;GO:0004072|aspartate kinase activity;GO:0005524|ATP binding;	K00928	lysC; aspartate kinase [EC:2.7.2.4]
evm.TU.contig193.614	34.45919566	29.30077002	27.1406274	12.29959323	14.99969421	11.1017377	49.07066081	50.31639383	67.79539548	37.17077897	40.6706451	37.87798584	EVM%20prediction%20contig193.614	protein_coding	chrcontig193:5241884-5244669:-	gi|747101647|ref|XP_011098961.1|	1646	0	PREDICTED: uncharacterized protein LOC105177480 [Sesamum indicum]	gi|747101646|ref|XM_011100659.1|	455	0	PREDICTED: Sesamum indicum uncharacterized LOC105177480 (LOC105177480), mRNA	.	.	.	.	Cgl1034	60.5	1.00E-09	COG0406	pfam00300	His_Phos_1	Histidine phosphatase superfamily (branch 1). The histidine phosphatase superfamily is so named because catalysis centres on a conserved His residue that is transiently phosphorylated during the catalytic cycle. Other conserved residues contribute to a 'phosphate pocket' and interact with the phospho group of substrate before, during and after its transfer to the His residue. Structure and sequen…	.	.	.	.	.
evm.TU.contig193.615	0.674503542	0.325104058	0.384226747	0	0	0.035346826	0.034060949	0.035531868	0	0.318570183	0.104992928	0.312442353	EVM%20prediction%20contig193.615	protein_coding	chrcontig193:5245161-5247155:-	gi|568829599|ref|XP_006469109.1|	1739	0	PREDICTED: chaperone protein ClpC4, chloroplastic-like [Citrus sinensis]	gi|802715708|ref|XM_012229400.1|	55	4.00E-18	PREDICTED: Jatropha curcas chaperone protein ClpB3, chloroplastic (LOC105644132), mRNA	Q2QVG9	590	0	Chaperone protein ClpC2, chloroplastic	CAC3189	572	0	COG0542	pfam07724	AAA_2	AAA domain (Cdc48 subfamily). This Pfam entry includes some of the AAA proteins not detected by the pfam00004 model.	GO:0019538|protein metabolic process;	GO:0009507|chloroplast;	GO:0005524|ATP binding;	K03696	clpC; ATP-dependent Clp protease ATP-binding subunit ClpC
evm.TU.contig193.616	1.420136548	1.112299204	1.25022938	0.144761347	0.608600033	0.818632485	3.872544076	2.01988981	4.495835415	6.85640263	6.33699136	6.578331732	EVM%20prediction%20contig193.616	protein_coding	chrcontig193:5256274-5257139:+	gi|747101649|ref|XP_011098962.1|	1055	3.00E-141	PREDICTED: short-chain dehydrogenase reductase 2a-like [Sesamum indicum]	.	.	.	.	Q9SCU0	236	2.00E-74	Short-chain dehydrogenase reductase 2a	.	.	.	.	pfam00106	adh_short	short chain dehydrogenase. This family contains a wide variety of dehydrogenases.	.	.	GO:0016491|oxidoreductase activity;	.	.
evm.TU.contig193.617	25.55553761	31.37254164	8.376928497	17.62762064	63.003565	17.72089057	2.022696336	2.272357592	2.601140805	9.580354202	6.474770999	7.175903177	EVM%20prediction%20contig193.617	protein_coding	chrcontig193:5269021-5271598:+	gi|844572683|gb|AKN09555.1|	1842	0	basic helix-loop-helix transcription factor [Salvia miltiorrhiza]	gi|844572682|gb|KP257453.1|	670	0	Salvia miltiorrhiza clone 20 basic helix-loop-helix transcription factor mRNA, complete cds	Q9LSE2	392	2.00E-129	Transcription factor ICE1	.	.	.	.	pfam00010	HLH	Helix-loop-helix DNA-binding domain.	GO:0045893|positive regulation of transcription, DNA-templated;GO:0009409|response to cold;GO:0050826|response to freezing;GO:0010440|stomatal lineage progression;GO:0006351|transcription, DNA-templated;	GO:0005634|nucleus;	GO:0003677|DNA binding;GO:0003700|transcription factor activity, sequence-specific DNA binding;	.	.
evm.TU.contig193.610	13.86289481	22.85327387	30.10398499	18.98952728	11.54241442	19.40723563	7.593829778	8.74941627	4.500141771	19.90575414	13.9749208	17.21246122	EVM%20prediction%20contig193.610	protein_coding	chrcontig193:5215558-5216996:-	gi|747069296|ref|XP_011081436.1|	440	1.00E-51	PREDICTED: alpha/beta hydrolase domain-containing protein 17C isoform X9 [Sesamum indicum]	gi|747069295|ref|XM_011083134.1|	212	6.00E-106	PREDICTED: Sesamum indicum alpha/beta hydrolase domain-containing protein 17C (LOC105164480), transcript variant X9, mRNA	Q96GS6	53.9	9.00E-08	Protein ABHD17A	.	.	.	.	pfam12695	Abhydrolase_5	Alpha/beta hydrolase family. This family contains a diverse range of alpha/beta hydrolase enzymes.	.	GO:0005576|extracellular region;GO:0016020|membrane;	GO:0016787|hydrolase activity;	.	.
evm.TU.contig193.611	0	0	0	0.07511202	0	0.154458959	0	0.07763378	0.07775816	0	0	0	EVM%20prediction%20contig193.611	protein_coding	chrcontig193:5219811-5222588:-	gi|747101641|ref|XP_011098957.1|	804	6.00E-103	PREDICTED: B3 domain-containing transcription factor FUS3-like isoform X1 [Sesamum indicum]	gi|747101640|ref|XM_011100655.1|	255	1.00E-129	PREDICTED: Sesamum indicum B3 domain-containing transcription factor FUS3-like (LOC105177478), transcript variant X1, mRNA	Q9LW31	168	3.00E-48	B3 domain-containing transcription factor FUS3	.	.	.	.	pfam02362	B3	B3 DNA binding domain. This is a family of plant transcription factors with various roles in development, the aligned region corresponds the B3 DNA binding domain as described in this domain is found in VP1/AB13 transcription factors. Some proteins also have a second AP2 DNA binding domain pfam00847 such as RAV1. DNA binding activity was demonstrated by.	GO:0009793|embryo development ending in seed dormancy;GO:0010373|negative regulation of gibberellin biosynthetic process;GO:0010116|positive regulation of abscisic acid biosynthetic process;GO:0008284|positive regulation of cell proliferation;GO:0009733|response to auxin;GO:0010262|somatic embryogenesis;GO:0006351|transcription, DNA-templated;	GO:0005634|nucleus;	GO:0003677|DNA binding;GO:0003700|transcription factor activity, sequence-specific DNA binding;	.	.
evm.TU.contig193.612	60.28011884	58.85557198	106.7975234	56.56835609	41.17348609	50.63476131	66.31082006	78.08752538	61.14397415	94.09683594	99.99303346	92.94407996	EVM%20prediction%20contig193.612	protein_coding	chrcontig193:5229329-5232212:-	gi|747101645|ref|XP_011098960.1|	1535	0	PREDICTED: mitochondrial phosphate carrier protein 3, mitochondrial [Sesamum indicum]	gi|747101644|ref|XM_011100658.1|	626	0	PREDICTED: Sesamum indicum mitochondrial phosphate carrier protein 3, mitochondrial (LOC105177479), mRNA	Q9FMU6	531	0	Mitochondrial phosphate carrier protein 3, mitochondrial	.	.	.	.	pfam00153	Mito_carr	Mitochondrial carrier protein.	GO:0009651|response to salt stress;GO:0006412|translation;GO:0006810|transport;	GO:0005618|cell wall;GO:0009507|chloroplast;GO:0016021|integral component of membrane;GO:0016020|membrane;GO:0005743|mitochondrial inner membrane;GO:0005739|mitochondrion;GO:0005774|vacuolar membrane;	GO:0003735|structural constituent of ribosome;	K15102	SLC25A3, PHC, PIC; solute carrier family 25 (mitochondrial phosphate transporter), member 3
evm.TU.contig193.613	87.00868659	79.75635245	145.262266	82.81867665	41.62952154	73.38694481	171.096962	175.6268607	186.3515613	171.7755889	158.9066539	145.194317	EVM%20prediction%20contig193.613	protein_coding	chrcontig193:5233636-5236160:-	gi|848880774|ref|XP_012840763.1|	1564	0	PREDICTED: mitochondrial phosphate carrier protein 3, mitochondrial-like [Erythranthe guttata]	gi|747101644|ref|XM_011100658.1|	644	0	PREDICTED: Sesamum indicum mitochondrial phosphate carrier protein 3, mitochondrial (LOC105177479), mRNA	Q9FMU6	540	0	Mitochondrial phosphate carrier protein 3, mitochondrial	.	.	.	.	pfam00153	Mito_carr	Mitochondrial carrier protein.	GO:0009651|response to salt stress;GO:0006412|translation;GO:0006810|transport;	GO:0005618|cell wall;GO:0009507|chloroplast;GO:0016021|integral component of membrane;GO:0016020|membrane;GO:0005743|mitochondrial inner membrane;GO:0005739|mitochondrion;GO:0005774|vacuolar membrane;	GO:0003735|structural constituent of ribosome;	K15102	SLC25A3, PHC, PIC; solute carrier family 25 (mitochondrial phosphate transporter), member 3
evm.TU.contig233.216	37.44057476	36.45400965	9.155869678	4.285314524	12.2192332	3.170759624	15.47545838	14.61217701	32.5880223	32.28840207	34.81920408	30.61578825	EVM%20prediction%20contig233.216	protein_coding	chrcontig233:2260701-2262191:-	gi|747060174|ref|XP_011076505.1|	1867	0	PREDICTED: DEAD-box ATP-dependent RNA helicase 7 [Sesamum indicum]	gi|848904599|ref|XM_012996453.1|	357	0	PREDICTED: Erythranthe guttatus DEAD-box ATP-dependent RNA helicase 7-like (LOC105971600), mRNA	F4K6F1	548	0	Xyloglucan galactosyltransferase XLT2	.	.	.	.	pfam03016	Exostosin	Exostosin family. The EXT family is a family of tumor suppressor genes. Mutations of EXT1 on 8q24.1, EXT2 on 11p11-13, and EXT3 on 19p have been associated with the autosomal dominant disorder known as hereditary multiple exostoses (HME). This is the most common known skeletal dysplasia. The chromosomal locations of other EXT genes suggest association with other forms of neoplasia. EXT1 and EXT2 …	GO:0009969|xyloglucan biosynthetic process;	GO:0005794|Golgi apparatus;GO:0000139|Golgi membrane;GO:0016021|integral component of membrane;	GO:0008378|galactosyltransferase activity;	.	.
evm.TU.contig233.210	51.89303244	35.07655438	11.19097046	8.465861851	20.0661157	7.481811826	1.37459911	1.463225588	2.344911786	23.64322463	19.77361838	21.73022494	EVM%20prediction%20contig233.210	protein_coding	chrcontig233:2215781-2218772:-	gi|747059757|ref|XP_011076276.1|	2468	0	PREDICTED: subtilisin-like protease [Sesamum indicum]	gi|848905181|ref|XM_012996650.1|	236	1.00E-118	PREDICTED: Erythranthe guttatus subtilisin-like protease SBT1.7 (LOC105971767), mRNA	Q9FLI4	823	0	Subtilisin-like protease SBT1.3	BS_vpr	83.2	1.00E-15	COG1404	pfam00082	Peptidase_S8	Subtilase family. Subtilases are a family of serine proteases. They appear to have independently and convergently evolved an Asp/Ser/His catalytic triad, like that found in the trypsin serine proteases (see pfam00089). Structure is an alpha/beta fold containing a 7-stranded parallel beta sheet, order 2314567.	.	GO:0005618|cell wall;GO:0005576|extracellular region;	GO:0004252|serine-type endopeptidase activity;	.	.
evm.TU.contig340.13	63.46550761	73.74271051	72.18518956	29.00396989	22.01756321	25.90836875	83.43622385	80.1214737	82.69537559	49.4574958	54.42233444	51.8635995	EVM%20prediction%20contig340.13	protein_coding	chrcontig340:125932-130009:+	gi|747040616|ref|XP_011090162.1|	2123	0	PREDICTED: aspartate aminotransferase, cytoplasmic [Sesamum indicum]	gi|747040615|ref|XM_011091860.1|	838	0	PREDICTED: Sesamum indicum aspartate aminotransferase, cytoplasmic (LOC105170896), mRNA	P46644	749	0	Aspartate aminotransferase 3, chloroplastic	SPBC725.01	397	2.00E-133	COG1448	pfam00155	Aminotran_1_2	Aminotransferase class I and II.	GO:0006103|2-oxoglutarate metabolic process;GO:0006531|aspartate metabolic process;GO:0009058|biosynthetic process;GO:0006536|glutamate metabolic process;GO:0010150|leaf senescence;	GO:0009507|chloroplast;GO:0016020|membrane;GO:0005777|peroxisome;GO:0009536|plastid;	GO:0042802|identical protein binding;GO:0004069|L-aspartate:2-oxoglutarate aminotransferase activity;GO:0080130|L-phenylalanine:2-oxoglutarate aminotransferase activity;GO:0030170|pyridoxal phosphate binding;	K14454	GOT1; aspartate aminotransferase, cytoplasmic [EC:2.6.1.1]
evm.TU.contig587.35	58.51191058	58.92406859	39.58431133	110.2413335	248.0843969	189.9647176	2.359812392	2.989232308	0.880594544	161.3299309	100.279015	123.5233278	EVM%20prediction%20contig587.35	protein_coding	chrcontig587:317402-318087:-	gi|747090796|ref|XP_011093104.1|	203	1.00E-18	PREDICTED: MYB-like transcription factor ETC3 [Sesamum indicum]	.	.	.	.	O22059	61.6	7.00E-12	Transcription factor CPC	.	.	.	.	pfam10168	Nup88	Nuclear pore component. Nup88 can be divided into two structural domains; the N-terminal two-thirds of the protein has no obvious structural motifs but is the region for binding to Nup98, one of the components of the nuclear pore. the C-terminal end is a predicted coiled-coil domain. Nup88 is overexpressed in tumor cells.	GO:0009913|epidermal cell differentiation;GO:0007275|multicellular organismal development;GO:0010063|positive regulation of trichoblast fate specification;GO:0009753|response to jasmonic acid;GO:0009751|response to salicylic acid;GO:0006351|transcription, DNA-templated;	GO:0005634|nucleus;	GO:0003677|DNA binding;GO:0003700|transcription factor activity, sequence-specific DNA binding;	K09422	MYBP; myb proto-oncogene protein, plant
evm.TU.contig336.65	0.319066626	0.435729745	0.280893039	0.829361884	0.885529149	1.705484343	0	0	0.190795484	4.744139299	6.285479425	4.001480079	EVM%20prediction%20contig336.65	protein_coding	chrcontig336:1127399-1128441:+	gi|848884407|ref|XP_012842473.1|	435	4.00E-49	PREDICTED: uncharacterized protein LOC105962703 isoform X1 [Erythranthe guttata]	.	.	.	.	.	.	.	.	.	.	.	.	pfam12776	Myb_DNA-bind_3	Myb/SANT-like DNA-binding domain. This presumed domain appears to be related to other Myb/SANT like DNA binding domains. In particular pfam10545 seems most related. This family is greatly expanded in plants and appears in several proteins annotated as transposon proteins.	.	.	.	.	.
evm.TU.contig566.29	55.93747994	61.75375761	102.0988765	94.93572914	63.63958924	88.10189751	128.3716636	124.5084219	119.8819806	181.5569765	174.2371306	155.5730621	EVM%20prediction%20contig566.29	protein_coding	chrcontig566:359781-361852:-	gi|661894504|emb|CDP01503.1|	1042	2.00E-140	unnamed protein product [Coffea canephora]	gi|747099000|ref|XM_011099236.1|	455	0	PREDICTED: Sesamum indicum 40S ribosomal protein S6 (LOC105176438), mRNA	Q9M3V8	383	8.00E-133	40S ribosomal protein S6	SPAC13G6.07c	228	8.00E-73	COG2125	pfam01092	Ribosomal_S6e	Ribosomal protein S6e.	GO:0006412|translation;	GO:0005840|ribosome;	GO:0003735|structural constituent of ribosome;	.	.
evm.TU.contig169.2	0.916981397	0.889767462	0.084976045	0.083633131	0.753443919	0.128986211	0.6214692	0.605086817	0.389607586	0.129168162	0.127711986	0.084455706	EVM%20prediction%20contig169.2	protein_coding	chrcontig169:25592-27677:+	gi|848875440|ref|XP_012838186.1|	1422	0	PREDICTED: uncharacterized protein LOC105958727 [Erythranthe guttata]	.	.	.	.	Q6T486	55.5	6.00E-07	Probable E3 ubiquitin-protein ligase rbrA	.	.	.	.	pfam01485	IBR	IBR domain. The IBR (In Between Ring fingers) domain is often found to occur between pairs of ring fingers (pfam00097). This domain has also been called the C6HC domain and DRIL (for double RING finger linked) domain. Proteins that contain two Ring fingers and an IBR domain (these proteins are also termed RBR family proteins) are thought to exist in all eukaryotic organisms. RBR family members pl…	GO:0032436|positive regulation of proteasomal ubiquitin-dependent protein catabolic process;GO:0000209|protein polyubiquitination;GO:0042787|protein ubiquitination involved in ubiquitin-dependent protein catabolic process;GO:0030435|sporulation resulting in formation of a cellular spore;	GO:0005737|cytoplasm;GO:0000151|ubiquitin ligase complex;	GO:0016874|ligase activity;GO:0031624|ubiquitin conjugating enzyme binding;GO:0061630|ubiquitin protein ligase activity;GO:0008270|zinc ion binding;	K11968	ARIH1; ariadne-1 [EC:2.3.2.27]
evm.TU.contig169.3	0.513619448	1.052127921	3.165184975	4.895257951	1.214902796	4.534092522	9.058966211	9.910141401	6.366054212	5.123670443	6.713358804	5.229387465	EVM%20prediction%20contig169.3	protein_coding	chrcontig169:29517-33852:-	gi|747084879|ref|XP_011089867.1|	1235	1.00E-161	PREDICTED: uncharacterized protein LOC105170690 [Sesamum indicum]	gi|747084878|ref|XM_011091565.1|	220	7.00E-110	PREDICTED: Sesamum indicum uncharacterized LOC105170690 (LOC105170690), mRNA	Q6T486	63.9	1.00E-09	Probable E3 ubiquitin-protein ligase rbrA	.	.	.	.	pfam01485	IBR	IBR domain. The IBR (In Between Ring fingers) domain is often found to occur between pairs of ring fingers (pfam00097). This domain has also been called the C6HC domain and DRIL (for double RING finger linked) domain. Proteins that contain two Ring fingers and an IBR domain (these proteins are also termed RBR family proteins) are thought to exist in all eukaryotic organisms. RBR family members pl…	GO:0032436|positive regulation of proteasomal ubiquitin-dependent protein catabolic process;GO:0000209|protein polyubiquitination;GO:0042787|protein ubiquitination involved in ubiquitin-dependent protein catabolic process;GO:0030435|sporulation resulting in formation of a cellular spore;	GO:0005737|cytoplasm;GO:0000151|ubiquitin ligase complex;	GO:0016874|ligase activity;GO:0031624|ubiquitin conjugating enzyme binding;GO:0061630|ubiquitin protein ligase activity;GO:0008270|zinc ion binding;	K11968	ARIH1; ariadne-1 [EC:2.3.2.27]
evm.TU.contig169.4	0.638133253	0	0	3.133144896	1.54967601	2.842473905	3.469486076	7.429121472	3.815909689	55.22178145	29.26969523	30.70903316	EVM%20prediction%20contig169.4	protein_coding	chrcontig169:54889-55424:-	gi|698534763|ref|XP_009763968.1|	271	2.00E-27	PREDICTED: LOB domain-containing protein 1-like [Nicotiana sylvestris]	.	.	.	.	Q9LQR0	63.9	2.00E-12	LOB domain-containing protein 1	.	.	.	.	pfam03195	DUF260	Protein of unknown function DUF260.	.	GO:0005739|mitochondrion;	.	.	.
evm.TU.contig169.5	0.430067965	0.660732156	0.283960514	0.652103572	0.671399635	0.47891916	3.599673705	5.006833816	4.821976362	1.342865264	2.370940152	1.975552041	EVM%20prediction%20contig169.5	protein_coding	chrcontig169:10327-11464:+	gi|747084883|ref|XP_011089869.1|	422	9.00E-46	PREDICTED: uncharacterized protein LOC105170691 isoform X2 [Sesamum indicum]	.	.	.	.	.	.	.	.	.	.	.	.	pfam13456	RVT_3	Reverse transcriptase-like. This domain is found in plants and appears to be part of a retrotransposon.	.	.	.	.	.
evm.TU.contig340.16	0.41022852	0	2.889185543	1.777204038	5.123418647	4.020070237	1.40866352	3.306367249	1.8398136	1.463905841	2.894805023	1.076810254	EVM%20prediction%20contig340.16	protein_coding	chrcontig340:145800-145967:-	gi|802600347|ref|XP_012072898.1|	164	6.00E-13	PREDICTED: peroxidase 72-like [Jatropha curcas]	gi|698531072|ref|XM_009764067.1|	38	9.00E-10	PREDICTED: Nicotiana sylvestris peroxidase 72-like (LOC104214408), mRNA	Q9FJZ9	62	8.00E-12	Peroxidase 72	.	.	.	.	pfam00141	peroxidase	Peroxidase.	GO:0042744|hydrogen peroxide catabolic process;GO:0009809|lignin biosynthetic process;GO:0006979|response to oxidative stress;	GO:0005576|extracellular region;	GO:0020037|heme binding;GO:0046872|metal ion binding;GO:0004601|peroxidase activity;	K00430	E1.11.1.7; peroxidase [EC:1.11.1.7]
evm.TU.contig340.15	2.588034166	1.963510951	1.350161811	0.027683846	0	0.028464273	2.11201568	2.203222929	1.862843255	2.280354022	1.775534096	2.096709813	EVM%20prediction%20contig340.15	protein_coding	chrcontig340:139914-143124:-	gi|747040602|ref|XP_011089542.1|	2675	0	PREDICTED: LOW QUALITY PROTEIN: uncharacterized protein LOC105170443 [Sesamum indicum]	gi|747040601|ref|XM_011091240.1|	799	0	PREDICTED: Sesamum indicum uncharacterized LOC105170443 (LOC105170443), mRNA	.	.	.	.	.	.	.	.	pfam04782	DUF632	Protein of unknown function (DUF632). This plant protein may be a leucine zipper, but there is no experimental evidence for this.	.	.	.	.	.
evm.TU.contig340.14	1.005774202	1.709101149	2.414841648	1.505229927	1.403629785	1.079291584	1.707216086	1.392000717	1.250707116	5.200143137	3.891424464	3.580081586	EVM%20prediction%20contig340.14	protein_coding	chrcontig340:130969-136743:-	gi|747040604|ref|XP_011089667.1|	3619	0	PREDICTED: myb-related protein 3R-1 isoform X1 [Sesamum indicum]	gi|848894238|ref|XM_012991702.1|	913	0	PREDICTED: Erythranthe guttatus myb-related protein 3R-1 (LOC105967125), mRNA	Q9S7G7	529	4.00E-172	Myb-related protein 3R-1	ECU11g1690	146	2.00E-38	COG5147	pfam00249	Myb_DNA-binding	Myb-like DNA-binding domain. This family contains the DNA binding domains from Myb proteins, as well as the SANT domain family.	.	GO:0005634|nucleus;	GO:0003677|DNA binding;	.	.
evm.TU.contig153.20	3.541844522	2.267287538	1.364165765	1.21473989	0.972754718	0.657360132	2.618243972	2.643205795	2.05176643	36.84215278	46.81897717	38.3501245	EVM%20prediction%20contig153.20	protein_coding	chrcontig153:510601-514061:-	gi|747092680|ref|XP_011094115.1|	3011	0	PREDICTED: uncharacterized protein LOC105173906 [Sesamum indicum]	gi|848931442|ref|XM_012973315.1|	281	2.00E-143	PREDICTED: Erythranthe guttatus uncharacterized LOC105949998 (LOC105949998), mRNA	Q9SZR3	612	0	Protein SMAX1-LIKE 4	.	.	.	.	pfam13177	DNA_pol3_delta2	DNA polymerase III, delta subunit. DNA polymerase III, delta subunit (EC 2.7.7.7) is required for, along with delta' subunit, the assembly of the processivity factor beta(2) onto primed DNA in the DNA polymerase III holoenzyme-catalysed reaction. The delta subunit is also known as HolA.	GO:0019538|protein metabolic process;GO:0006355|regulation of transcription, DNA-templated;GO:0006351|transcription, DNA-templated;	GO:0009507|chloroplast;GO:0005634|nucleus;	GO:0016787|hydrolase activity;	.	.
evm.TU.contig153.21	0	0	0	0	0	0	0	0	0	0	0.289480502	0	EVM%20prediction%20contig153.21	protein_coding	chrcontig153:515274-519632:+	gi|848870013|ref|XP_012835623.1|	184	9.00E-15	PREDICTED: probable mitochondrial chaperone BCS1-A [Erythranthe guttata]	.	.	.	.	F4IJ77	58.9	3.00E-10	AAA-ATPase At2g46620	.	.	.	.	pfam00500	Late_protein_L1	L1 (late) protein.	.	GO:0016021|integral component of membrane;	GO:0005524|ATP binding;GO:0016887|ATPase activity;	.	.
evm.TU.contig153.22	0	0	0	0	0	0	0.095271929	0	0	0.297024374	0.097891957	0.291310987	EVM%20prediction%20contig153.22	protein_coding	chrcontig153:632657-638219:-	gi|747040476|ref|XP_011083336.1|	475	4.00E-54	PREDICTED: 3beta-hydroxysteroid-dehydrogenase/decarboxylase isoform 2 [Sesamum indicum]	gi|747040475|ref|XM_011085034.1|	112	3.00E-50	PREDICTED: Sesamum indicum 3beta-hydroxysteroid-dehydrogenase/decarboxylase isoform 2 (LOC105165847), mRNA	Q67ZE1	168	3.00E-47	3beta-hydroxysteroid-dehydrogenase/decarboxylase isoform 2	XF1825	73.9	6.00E-15	COG0451	pfam01073	3Beta_HSD	3-beta hydroxysteroid dehydrogenase/isomerase family. The enzyme 3 beta-hydroxysteroid dehydrogenase/5-ene-4-ene isomerase (3 beta-HSD) catalyses the oxidation and isomerization of 5-ene-3 beta-hydroxypregnene and 5-ene-hydroxyandrostene steroid precursors into the corresponding 4-ene-ketosteroids necessary for the formation of all classes of steroid hormones.	GO:0016126|sterol biosynthetic process;	GO:0005789|endoplasmic reticulum membrane;GO:0016021|integral component of membrane;GO:0016020|membrane;	GO:0003854|3-beta-hydroxy-delta5-steroid dehydrogenase activity;GO:0047012|sterol-4-alpha-carboxylate 3-dehydrogenase (decarboxylating) activity;	K07748	E1.1.1.170, NSDHL, ERG26; sterol-4alpha-carboxylate 3-dehydrogenase (decarboxylating) [EC:1.1.1.170]
evm.TU.contig153.23	0	0	0	0	0	0	0.270154648	0.352276571	0.211704579	0	0	0	EVM%20prediction%20contig153.23	protein_coding	chrcontig153:674758-676723:-	gi|848864257|ref|XP_012832880.1|	302	2.00E-28	PREDICTED: uncharacterized protein LOC105953742 [Erythranthe guttata]	.	.	.	.	.	.	.	.	.	.	.	.	pfam03004	Transposase_24	Plant transposase (Ptta/En/Spm family). Transposase proteins are necessary for efficient DNA transposition. This family includes various plant transposases from the Ptta and En/Spm families.	.	.	.	.	.
evm.TU.contig153.25	0	0	0	0	0	0	0.042139507	0.131877896	0.044029727	0	0	0	EVM%20prediction%20contig153.25	protein_coding	chrcontig153:699115-700518:-	gi|747062760|ref|XP_011077907.1|	1852	0	PREDICTED: scarecrow-like protein 32 [Sesamum indicum]	gi|747062759|ref|XM_011079605.1|	498	0	PREDICTED: Sesamum indicum scarecrow-like protein 32 (LOC105161791), mRNA	Q9SN22	357	2.00E-117	Scarecrow-like protein 32	.	.	.	.	pfam03514	GRAS	GRAS domain family. Proteins in the GRAS (GAI, RGA, SCR) family are known as major players in gibberellin (GA) signaling, which regulates various aspects of plant growth and development. Mutation of the SCARECROW (SCR) gene results in a radial pattern defect, loss of a ground tissue layer, in the root. The PAT1 protein is involved in phytochrome A signal transduction. A sequence, structure and ev…	GO:0006355|regulation of transcription, DNA-templated;GO:0006351|transcription, DNA-templated;	GO:0005634|nucleus;	GO:0043565|sequence-specific DNA binding;GO:0003700|transcription factor activity, sequence-specific DNA binding;	.	.
evm.TU.contig75.18	9.413147831	9.862625365	12.97538417	12.82140973	8.446993617	13.81311015	21.10464746	20.20337779	19.3543984	14.21829505	13.03528969	14.0479677	EVM%20prediction%20contig75.18	protein_coding	chrcontig75:174069-183122:+	gi|747054578|ref|XP_011073502.1|	3892	0	PREDICTED: MATH domain-containing protein At5g43560-like [Sesamum indicum]	gi|747054579|ref|XM_011075201.1|	906	0	PREDICTED: Sesamum indicum MATH domain-containing protein At5g43560-like (LOC105158436), transcript variant X2, mRNA	Q8RY18	591	0	MATH domain-containing protein At5g43560	SPBC713.02c	54.3	2.00E-06	COG5077	pfam00917	MATH	MATH domain. This motif has been called the Meprin And TRAF-Homology (MATH) domain. This domain is hugely expanded in the nematode C. elegans.	.	.	GO:0043424|protein histidine kinase binding;	.	.
evm.TU.contig583.149	7.244790462	6.278736433	3.979444238	0	0	0.055163914	0	0	0	0.16572519	0.163856888	0.108358265	EVM%20prediction%20contig583.149	protein_coding	chrcontig583:1308856-1310502:+	gi|747090181|ref|XP_011092769.1|	1205	1.00E-161	PREDICTED: UPF0496 protein At4g34320-like [Sesamum indicum]	gi|955350250|ref|XM_003537847.3|	83	7.00E-34	PREDICTED: Glycine max UPF0496 protein At4g34320-like (LOC100804335), mRNA	Q9SYZ7	426	4.00E-146	UPF0496 protein At4g34320	.	.	.	.	pfam05055	DUF677	Protein of unknown function (DUF677). This family consists of AT14A like proteins from Arabidopsis thaliana. At14a has a small domain that has sequence similarities to integrins from fungi, insects and humans. Transcripts of At14a are found in all Arabidopsis tissues and localizes partly to the plasma membrane.	.	GO:0016021|integral component of membrane;	.	.	.
evm.TU.contig583.148	4.079281729	1.53930695	1.323084968	0	0	0	26.72511163	21.34203408	346.448937	21.64391627	24.80874959	17.84620109	EVM%20prediction%20contig583.148	protein_coding	chrcontig583:1296351-1296671:-	gi|747090435|ref|XP_011092905.1|	245	9.00E-25	PREDICTED: putative lipid-transfer protein DIR1 [Sesamum indicum]	.	.	.	.	Q8W453	52	2.00E-08	Putative lipid-transfer protein DIR1	.	.	.	.	pfam14368	LTP_2	Probable lipid transfer. The members of this family are probably involved in lipid transfer. The family has several highly conserved cysteines, paired in various ways.	GO:0006869|lipid transport;GO:0009862|systemic acquired resistance, salicylic acid mediated signaling pathway;	GO:0048046|apoplast;GO:0005783|endoplasmic reticulum;GO:0009506|plasmodesma;	GO:0005504|fatty acid binding;GO:0043621|protein self-association;GO:0008270|zinc ion binding;	.	.
evm.TU.contig527.94	8.530834013	10.93910991	12.47756446	1.804225853	2.027395683	0.957464894	1.15329177	0.721857957	0.843516879	11.32600835	10.54657035	10.57918846	EVM%20prediction%20contig527.94	protein_coding	chrcontig527:499154-500179:-	gi|747070766|ref|XP_011082219.1|	900	3.00E-115	PREDICTED: uncharacterized protein LOC105165040 [Sesamum indicum]	gi|189163129|dbj|AP010363.1|	46	2.00E-13	Lotus japonicus genomic DNA, chromosome 1, clone: LjT61C17, TM2005, complete sequence	Q9LVK2	121	1.00E-29	Protein BIG GRAIN 1-like A	.	.	.	.	pfam00996	GDI	GDP dissociation inhibitor.	GO:0060918|auxin transport;GO:0009734|auxin-activated signaling pathway;GO:0010929|positive regulation of auxin mediated signaling pathway;	GO:0005886|plasma membrane;	.	.	.
evm.TU.contig522.868	4.420240094	7.651839424	10.35878719	9.709602547	7.062634918	10.64887785	1.33613071	2.508896557	2.345388394	5.609655445	5.326755043	6.536734331	EVM%20prediction%20contig522.868	protein_coding	chrcontig522:5471508-5475326:+	gi|747045135|ref|XP_011092526.1|	1334	0	PREDICTED: SKP1-like protein 21 isoform X2 [Sesamum indicum]	gi|848887012|ref|XM_012988294.1|	665	0	PREDICTED: Erythranthe guttatus SKP1-like protein 21 (LOC105963820), mRNA	Q8LF97	390	9.00E-133	SKP1-like protein 21	SPBC409.05	71.2	8.00E-14	COG5201	pfam01466	Skp1	Skp1 family, dimerization domain.	GO:0016567|protein ubiquitination;GO:0006511|ubiquitin-dependent protein catabolic process;	GO:0005634|nucleus;GO:0019005|SCF ubiquitin ligase complex;	.	.	.
evm.TU.contig487.25	1.44860313	1.01910804	2.808214738	1.610124218	0.883273024	1.994439015	2.549950142	2.070398968	2.309962145	2.284439051	2.581354798	3.136695686	EVM%20prediction%20contig487.25	protein_coding	chrcontig487:295023-312975:+	gi|747102075|ref|XP_011099187.1|	6941	0	PREDICTED: uncharacterized protein LOC105177663 [Sesamum indicum]	gi|747102074|ref|XM_011100885.1|	1411	0	PREDICTED: Sesamum indicum uncharacterized LOC105177663 (LOC105177663), mRNA	.	.	.	.	YAR003w	53.5	4.00E-06	COG2319	pfam04053	Coatomer_WDAD	Coatomer WD associated region. This region is composed of WD40 repeats.	.	.	.	.	.
evm.TU.contig583.143	123.4252764	105.3708192	42.4584658	13.47584279	36.53220252	11.44051609	79.62011197	62.35776685	268.9007564	140.1530723	129.2593373	159.3054938	EVM%20prediction%20contig583.143	protein_coding	chrcontig583:1245035-1245517:-	gi|848866233|ref|XP_012833799.1|	487	2.00E-59	PREDICTED: uncharacterized protein LOC105954671 [Erythranthe guttata]	.	.	.	.	.	.	.	.	.	.	.	.	pfam15455	Pro-rich_19	Proline-rich 19. This family includes proline-rich protein 19.	.	.	.	.	.
evm.TU.contig583.142	44.68681081	40.67686392	18.28498248	40.95457151	81.88111992	40.37091705	20.20756764	16.23290441	20.71882143	21.78612747	18.20951324	19.38455134	EVM%20prediction%20contig583.142	protein_coding	chrcontig583:1236781-1238101:-	gi|747090463|ref|XP_011092923.1|	1140	4.00E-152	PREDICTED: uncharacterized protein LOC105172991 isoform X2 [Sesamum indicum]	gi|729467963|ref|XM_010528241.1|	55	3.00E-18	PREDICTED: Tarenaya hassleriana uncharacterized LOC104804081 (LOC104804081), mRNA	.	.	.	.	.	.	.	.	pfam03035	RNA_capsid	Calicivirus putative RNA polymerase/capsid protein.	.	.	.	.	.
evm.TU.contig168.647	22.3966768	22.38612787	29.79755622	7.518854449	9.181466018	7.474191572	0.401844452	0.644920118	0.678251032	2.955345961	3.303163099	3.182047437	EVM%20prediction%20contig168.647	protein_coding	chrcontig168:8412709-8414855:+	gi|848896132|ref|XP_012848121.1|	2911	0	PREDICTED: protein NRT1/ PTR FAMILY 6.1 [Erythranthe guttata]	gi|747079408|ref|XM_011088602.1|	1078	0	PREDICTED: Sesamum indicum protein NRT1/ PTR FAMILY 6.1 (LOC105168498), mRNA	Q9LYR6	956	0	Protein NRT1/ PTR FAMILY 6.1	ECU11g1050	103	2.00E-22	COG3104	pfam00854	PTR2	POT family. The POT (proton-dependent oligopeptide transport) family all appear to be proton dependent transporters.	GO:0006857|oligopeptide transport;	GO:0016021|integral component of membrane;	GO:0005215|transporter activity;	.	.
evm.TU.contig206.237	19.61523445	32.86877055	8.556434107	52.64023676	85.63203104	39.32584513	84.83188432	84.82386268	84.13552507	10.27887117	14.27806908	10.29761929	EVM%20prediction%20contig206.237	protein_coding	chrcontig206:2169003-2171989:-	gi|747080207|ref|XP_011087346.1|	1755	0	PREDICTED: dnaJ homolog subfamily C member 21 [Sesamum indicum]	gi|747080206|ref|XM_011089044.1|	535	0	PREDICTED: Sesamum indicum dnaJ homolog subfamily C member 21 (LOC105168863), mRNA	Q9C911	401	6.00E-129	DNAJ protein JJJ1 homolog	.	.	.	.	pfam00226	DnaJ	DnaJ domain. DnaJ domains (J-domains) are associated with hsp70 heat-shock system and it is thought that this domain mediates the interaction. DnaJ-domain is therefore part of a chaperone (protein folding) system. The T-antigens, although not in Prosite are confirmed as DnaJ containing domains from literature.	.	GO:0005634|nucleus;	GO:0003676|nucleic acid binding;GO:0008270|zinc ion binding;	K09506	DNAJA5; DnaJ homolog subfamily A member 5
evm.TU.contig206.236	7.271206424	7.900699706	2.282191516	112.0323338	167.5404901	77.16925486	0.054278778	0.113245606	0.226854081	1.015332859	0.557714729	0.885157787	EVM%20prediction%20contig206.236	protein_coding	chrcontig206:2162088-2164576:+	gi|848910347|ref|XP_012853798.1|	468	1.00E-50	PREDICTED: transcription factor UNE10, partial [Erythranthe guttata]	gi|747080204|ref|XM_011089043.1|	180	8.00E-88	PREDICTED: Sesamum indicum transcription factor UNE10-like (LOC105168862), mRNA	Q8GZ38	122	1.00E-29	Transcription factor UNE10	.	.	.	.	pfam00010	HLH	Helix-loop-helix DNA-binding domain.	GO:0009567|double fertilization forming a zygote and endosperm;GO:0006355|regulation of transcription, DNA-templated;GO:0006351|transcription, DNA-templated;	GO:0005634|nucleus;GO:0009506|plasmodesma;	GO:0003677|DNA binding;GO:0003700|transcription factor activity, sequence-specific DNA binding;	.	.
evm.TU.contig206.235	74.32375535	98.20396437	59.76648525	97.68349722	136.3566061	81.92057567	120.0954703	128.9699329	108.7438062	75.54902301	83.60878037	72.4629959	EVM%20prediction%20contig206.235	protein_coding	chrcontig206:2154715-2156510:+	gi|747101395|ref|XP_011098827.1|	1705	0	PREDICTED: cytosolic Fe-S cluster assembly factor NBP35-like [Sesamum indicum]	gi|747080202|ref|XM_011089042.1|	615	0	PREDICTED: Sesamum indicum cytosolic Fe-S cluster assembly factor NBP35-like (LOC105168861), mRNA	Q8H1Q2	566	0	Cytosolic Fe-S cluster assembly factor NBP35	SPAC637.08	362	1.00E-122	COG0489	pfam10609	ParA	ParA/MinD ATPase like. This family contains ATPases involved in plasmid partitioning. It also contains the cytosolic Fe-S cluster assembling factor NBP35 which is required for biogenesis and export of both ribosomal subunits.	GO:0016226|iron-sulfur cluster assembly;	GO:0005829|cytosol;	GO:0051539|4 iron, 4 sulfur cluster binding;GO:0005524|ATP binding;GO:0051536|iron-sulfur cluster binding;GO:0046872|metal ion binding;GO:0042803|protein homodimerization activity;	.	.
evm.TU.contig206.234	1.519364888	1.74291898	1.72994443	2.7031054	2.677671474	2.003267324	0.504336322	0.544257983	0.581471953	1.843436985	1.554617512	1.719351352	EVM%20prediction%20contig206.234	protein_coding	chrcontig206:2128898-2142536:-	gi|604304247|gb|EYU23580.1|	4083	0	hypothetical protein MIMGU_mgv1a000528mg [Erythranthe guttata]	gi|747080194|ref|XM_011089038.1|	718	0	PREDICTED: Sesamum indicum DNA annealing helicase and endonuclease ZRANB3 (LOC105168859), transcript variant X4, mRNA	Q5FWF4	262	2.00E-71	DNA annealing helicase and endonuclease ZRANB3	ECU06g0820	191	2.00E-50	COG0553	pfam00176	SNF2_N	SNF2 family N-terminal domain. This domain is found in proteins involved in a variety of processes including transcription regulation (e.g., SNF2, STH1, brahma, MOT1), DNA repair (e.g., ERCC6, RAD16, RAD5), DNA recombination (e.g., RAD54), and chromatin unwinding (e.g., ISWI) as well as a variety of other proteins with little functional information (e.g., lodestar, ETL1).	GO:0006974|cellular response to DNA damage stimulus;GO:0006281|DNA repair;GO:0036292|DNA rewinding;GO:0045910|negative regulation of DNA recombination;GO:0031297|replication fork processing;GO:0048478|replication fork protection;GO:0009411|response to UV;	GO:0043596|nuclear replication fork;GO:0005634|nucleus;	GO:0036310|annealing helicase activity;GO:0005524|ATP binding;GO:0004520|endodeoxyribonuclease activity;GO:0004386|helicase activity;GO:0070530|K63-linked polyubiquitin binding;GO:0008270|zinc ion binding;	.	.
evm.TU.contig206.233	9.882637246	14.5615948	21.67434286	18.92822896	9.473491082	21.23810691	20.91200863	23.83357054	19.82833072	21.11338915	22.2517654	22.07257848	EVM%20prediction%20contig206.233	protein_coding	chrcontig206:2120035-2122659:+	gi|747080197|ref|XP_011087341.1|	1008	1.00E-122	PREDICTED: uncharacterized protein LOC105168860 isoform X1 [Sesamum indicum]	gi|747080198|ref|XM_011089040.1|	189	6.00E-93	PREDICTED: Sesamum indicum nuclear mitotic apparatus protein 1-like (LOC105168860), transcript variant X2, mRNA	Q9BY12	58.5	2.00E-08	S phase cyclin A-associated protein in the endoplasmic reticulum	.	.	.	.	pfam10395	Utp8	Utp8 family. Utp8 is an essential component of the nuclear tRNA export machinery in Saccharomyces cerevisiae. It is a tRNA binding protein that acts at a step between tRNA maturation /aminoacylation, and translocation of the tRNA across the nuclear pore complex.	.	GO:0005737|cytoplasm;GO:0005783|endoplasmic reticulum;GO:0005634|nucleus;	GO:0003676|nucleic acid binding;GO:0008270|zinc ion binding;	.	.
evm.TU.contig206.232	2.61866081	2.56019446	7.020870568	7.116182799	1.734352426	7.953035797	8.276810524	9.700200057	5.765384794	8.282824758	8.189448407	10.83133492	EVM%20prediction%20contig206.232	protein_coding	chrcontig206:2119427-2120005:+	gi|747080201|ref|XP_011087343.1|	564	2.00E-63	PREDICTED: nuclear mitotic apparatus protein 1-like isoform X2 [Sesamum indicum]	gi|970018182|ref|XM_015214764.1|	86	8.00E-36	PREDICTED: Solanum pennellii uncharacterized LOC107014724 (LOC107014724), mRNA	.	.	.	.	.	.	.	.	pfam13055	DUF3917	Protein of unknown function (DUF3917). This family of proteins is functionally uncharacterized. This family of proteins is found in bacteria. Proteins in this family are approximately 90 amino acids in length.	.	.	.	.	.
evm.TU.contig206.231	6.515676372	3.164773937	11.70880457	5.587280062	2.58667725	7.121145152	7.78471945	9.925546906	9.700444103	9.887785066	9.717064815	12.4011598	EVM%20prediction%20contig206.231	protein_coding	chrcontig206:2117639-2119318:+	gi|747080201|ref|XP_011087343.1|	872	2.00E-103	PREDICTED: nuclear mitotic apparatus protein 1-like isoform X2 [Sesamum indicum]	gi|747080200|ref|XM_011089041.1|	249	3.00E-126	PREDICTED: Sesamum indicum nuclear mitotic apparatus protein 1-like (LOC105168860), transcript variant X3, mRNA	.	.	.	.	.	.	.	.	pfam12726	SEN1_N	SEN1 N terminal. This domain is found at the N terminal of the helicase SEN1. SEN1 is a Pol II termination factor for noncoding RNA genes. The N terminal of SEN1, unlike the C terminal, is not required for growth.	.	.	.	.	.
evm.TU.contig206.230	0.354518474	1.089324362	1.435675532	0.860078991	0.147588191	1.326487822	1.399968066	1.079445	1.462765381	2.087421292	1.62609418	2.357461132	EVM%20prediction%20contig206.230	protein_coding	chrcontig206:2113988-2117619:+	gi|848910757|ref|XP_012853941.1|	441	5.00E-45	PREDICTED: uncharacterized protein LOC105973463 [Erythranthe guttata]	gi|747080200|ref|XM_011089041.1|	189	7.00E-93	PREDICTED: Sesamum indicum nuclear mitotic apparatus protein 1-like (LOC105168860), transcript variant X3, mRNA	.	.	.	.	.	.	.	.	pfam04950	DUF663	Protein of unknown function (DUF663). This family contains several uncharacterized eukaryotic proteins.	.	.	.	.	.
evm.TU.contig564.117	0.072355266	0.185270915	0.031849289	0.062691922	0.112957261	0	0.124228594	0	0.032450256	0	0.478668547	0.031654265	EVM%20prediction%20contig564.117	protein_coding	chrcontig564:1204099-1206003:-	gi|747062360|ref|XP_011077687.1|	2158	0	PREDICTED: uncharacterized protein LOC105161636 [Sesamum indicum]	gi|922356375|ref|XM_003614076.2|	175	9.00E-85	Medicago truncatula plant/T31B5-30 protein partial mRNA	Q5UNY4	200	3.00E-54	Uncharacterized protein L728	.	.	.	.	pfam11443	DUF2828	Domain of unknown function (DUF2828). This is a uncharacterized domain found in eukaryotes and viruses.	.	.	GO:0046872|metal ion binding;GO:0004721|phosphoprotein phosphatase activity;	.	.
evm.TU.contig206.239	0.17994358	0.245737924	0.264024789	3.11822745	3.558301201	2.458034876	0.257458085	0	0.376609364	1.016707451	0.476168972	0.262408069	EVM%20prediction%20contig206.239	protein_coding	chrcontig206:2174068-2175216:+	gi|747080156|ref|XP_011087319.1|	1713	0	PREDICTED: pentatricopeptide repeat-containing protein At2g03880, mitochondrial-like isoform X2 [Sesamum indicum]	gi|747080157|ref|XM_011089018.1|	564	0	PREDICTED: Sesamum indicum pentatricopeptide repeat-containing protein At2g03880, mitochondrial-like (LOC105168849), transcript variant X4, mRNA	Q9M4P3	384	9.00E-126	Pentatricopeptide repeat-containing protein At4g16835, mitochondrial	.	.	.	.	pfam14432	DYW_deaminase	DYW family of nucleic acid deaminases. A family of nucleic acid deaminases prototyped by the plant PPR DYW proteins that are implicated in chloroplast and mitochondrial RNA transcript maturation by numerous C to U editing events. The name derives from the DYW motif present at the C-terminus of the classical plant PPR DYW deaminases. Members of this family are present in bacteria, plants, Naegleri…	.	GO:0005739|mitochondrion;	GO:0008270|zinc ion binding;	.	.
evm.TU.contig206.238	0.076195015	0.195102871	0.067078935	0.891254562	1.42742012	1.153959556	0.130821156	0.102352994	0.034172326	0.237915045	0.100814105	0.33334093	EVM%20prediction%20contig206.238	protein_coding	chrcontig206:2172225-2174033:+	gi|848908338|ref|XP_012853142.1|	2042	0	PREDICTED: pentatricopeptide repeat-containing protein At4g21065-like [Erythranthe guttata]	.	.	.	.	P93005	294	6.00E-88	Pentatricopeptide repeat-containing protein At2g33680	.	.	.	.	pfam13041	PPR_2	PPR repeat family. This repeat has no known function. It is about 35 amino acids long and is found in up to 18 copies in some proteins. The family appears to be greatly expanded in plants and fungi. The repeat has been called PPR.	.	GO:0005634|nucleus;	GO:0003676|nucleic acid binding;GO:0008270|zinc ion binding;	.	.
evm.TU.contig522.1049	9.385228086	9.469151287	8.632322658	191.4005402	123.7742968	179.3254391	10.70240698	14.55160003	12.43893488	78.97950537	68.94578305	71.20954962	EVM%20prediction%20contig522.1049	protein_coding	chrcontig522:6767413-6767904:-	gi|747044702|ref|XP_011090420.1|	661	1.00E-85	PREDICTED: uncharacterized protein LOC105171100 [Sesamum indicum]	.	.	.	.	O22150	119	2.00E-32	Auxin-responsive protein SAUR36	.	.	.	.	pfam02519	Auxin_inducible	Auxin responsive protein. This family consists of the protein products of the ARG7 auxin responsive genes family none of which have any identified functional role.	GO:0009734|auxin-activated signaling pathway;GO:0007275|multicellular organismal development;GO:1900057|positive regulation of leaf senescence;GO:0040008|regulation of growth;GO:0010029|regulation of seed germination;	GO:0005634|nucleus;	.	K14488	SAUR; SAUR family protein
evm.TU.contig522.541	29.06619146	25.39454209	18.62115316	69.90913834	55.39956748	59.33837598	128.3687579	117.6672485	208.760508	150.4609564	186.3883759	163.0098124	EVM%20prediction%20contig522.541	protein_coding	chrcontig522:3242538-3244601:+	gi|747082715|ref|XP_011088693.1|	1152	1.00E-153	PREDICTED: lysM domain-containing GPI-anchored protein 2 [Sesamum indicum]	.	.	.	.	O23006	255	2.00E-80	LysM domain-containing GPI-anchored protein 2	.	.	.	.	pfam01476	LysM	LysM domain. The LysM (lysin motif) domain is about 40 residues long. It is found in a variety of enzymes involved in bacterial cell wall degradation. This domain may have a general peptidoglycan binding function. The structure of this domain is known.	GO:0006952|defense response;	GO:0031225|anchored component of membrane;GO:0046658|anchored component of plasma membrane;GO:0005886|plasma membrane;GO:0009506|plasmodesma;	GO:0008061|chitin binding;	.	.
evm.TU.contig564.49	19.33868231	19.78065337	29.09099703	28.13645335	20.2350915	26.33961582	43.60967583	48.86366624	44.40166643	31.77254621	35.39839544	37.65712935	EVM%20prediction%20contig564.49	protein_coding	chrcontig564:453526-462646:+	gi|747104677|ref|XP_011100583.1|	2812	0	PREDICTED: uncharacterized protein LOC105178745 [Sesamum indicum]	gi|747104676|ref|XM_011102281.1|	823	0	PREDICTED: Sesamum indicum uncharacterized LOC105178745 (LOC105178745), mRNA	Q8VZS6	119	1.00E-26	GBF-interacting protein 1	.	.	.	.	pfam06972	DUF1296	Protein of unknown function (DUF1296). This family represents a conserved region approximately 60 residues long within a number of plant proteins of unknown function. Structural modelling suggests this domain may bind nucleic acids.	GO:0043388|positive regulation of DNA binding;	GO:0005634|nucleus;	GO:0051082|unfolded protein binding;	.	.
evm.TU.contig193.25	84.79390152	105.1171441	143.8720443	206.7336209	142.969761	186.5217511	153.280915	160.7366394	133.2683191	240.5209198	211.7796992	221.0233296	EVM%20prediction%20contig193.25	protein_coding	chrcontig193:158379-160486:+	gi|747092103|ref|XP_011093803.1|	1048	5.00E-142	PREDICTED: 40S ribosomal protein S3-3-like [Sesamum indicum]	gi|747052882|ref|XM_011074273.1|	307	1.00E-158	PREDICTED: Sesamum indicum 40S ribosomal protein S3-3-like (LOC105157794), mRNA	Q9FJA6	390	6.00E-136	40S ribosomal protein S3-3	SPBC16G5.14c	309	7.00E-105	COG0092	pfam00189	Ribosomal_S3_C	Ribosomal protein S3, C-terminal domain. This family contains a central domain pfam00013, hence the amino and carboxyl terminal domains are stored separately. This is a minimal carboxyl-terminal domain. Some are much longer.	GO:0006281|DNA repair;GO:0009651|response to salt stress;GO:0006412|translation;	GO:0005829|cytosol;GO:0022626|cytosolic ribosome;GO:0022627|cytosolic small ribosomal subunit;GO:0016020|membrane;GO:0005730|nucleolus;GO:0005634|nucleus;GO:0009506|plasmodesma;	GO:0003684|damaged DNA binding;GO:0008534|oxidized purine nucleobase lesion DNA N-glycosylase activity;GO:0003723|RNA binding;GO:0003735|structural constituent of ribosome;	K02985	RP-S3e, RPS3; small subunit ribosomal protein S3e
evm.TU.contig233.222	0.319066626	0	0	0	0	0	0	0	0	0	0	0	EVM%20prediction%20contig233.222	protein_coding	chrcontig233:2335261-2335996:-	gi|848928947|ref|XP_012827969.1|	180	1.00E-14	PREDICTED: uncharacterized protein LOC105949220 [Erythranthe guttata]	.	.	.	.	.	.	.	.	.	.	.	.	pfam12711	Kinesin-relat_1	Kinesin motor. This family is closely related to Kinesin-related, pfam06548.	.	.	.	.	.
evm.TU.contig370.378	20.94764695	26.05735896	5.181431924	39.26103201	112.169465	48.09183949	179.4474338	142.707142	382.0892447	63.40365739	99.92260865	68.21973648	EVM%20prediction%20contig370.378	protein_coding	chrcontig370:2668395-2669483:+	gi|747049570|ref|XP_011070834.1|	1506	0	PREDICTED: AP2/ERF and B3 domain-containing transcription factor RAV1-like [Sesamum indicum]	gi|747049569|ref|XM_011072532.1|	465	0	PREDICTED: Sesamum indicum AP2/ERF and B3 domain-containing transcription factor RAV1-like (LOC105156414), mRNA	Q9C6M5	417	4.00E-143	AP2/ERF and B3 domain-containing transcription repressor TEM1	.	.	.	.	pfam02362	B3	B3 DNA binding domain. This is a family of plant transcription factors with various roles in development, the aligned region corresponds the B3 DNA binding domain as described in this domain is found in VP1/AB13 transcription factors. Some proteins also have a second AP2 DNA binding domain pfam00847 such as RAV1. DNA binding activity was demonstrated by.	GO:0009873|ethylene-activated signaling pathway;GO:0048573|photoperiodism, flowering;GO:0006351|transcription, DNA-templated;	GO:0005634|nucleus;	GO:0003677|DNA binding;GO:0003700|transcription factor activity, sequence-specific DNA binding;	K09287	RAV; RAV-like factor
evm.TU.contig370.379	20.47575394	25.41805422	25.06054416	143.4601895	75.08635622	137.5453159	128.6830614	111.6375058	235.3140054	83.79514538	97.5568656	86.14962213	EVM%20prediction%20contig370.379	protein_coding	chrcontig370:2674832-2682363:+	gi|848891950|ref|XP_012846075.1|	1616	0	PREDICTED: methionine aminopeptidase 1B, chloroplastic [Erythranthe guttata]	gi|747049567|ref|XM_011072531.1|	650	0	PREDICTED: Sesamum indicum methionine aminopeptidase 1B, chloroplastic (LOC105156413), mRNA	Q9FV52	509	1.00E-175	Methionine aminopeptidase 1B, chloroplastic	ML1576	266	1.00E-82	COG0024	pfam06351	Allene_ox_cyc	Allene oxide cyclase. This family consists of several plant specific allene oxide cyclase proteins (EC:5.3.99.6). The allene oxide cyclase (AOC)-catalysed step in jasmonate (JA) biosynthesis is important in the wound response of tomato.	GO:0031365|N-terminal protein amino acid modification;GO:0070084|protein initiator methionine removal;	GO:0009507|chloroplast;GO:0005739|mitochondrion;	GO:0046872|metal ion binding;GO:0070006|metalloaminopeptidase activity;	K01265	map; methionyl aminopeptidase [EC:3.4.11.18]
evm.TU.contig76.39	70.91924784	70.13281082	27.00922485	122.3175011	164.8969537	91.83207953	38.04300318	34.84128929	46.13065532	39.00600725	47.65222591	33.52237684	EVM%20prediction%20contig76.39	protein_coding	chrcontig76:342070-342999:+	gi|747042095|ref|XP_011076656.1|	728	2.00E-91	PREDICTED: uncharacterized protein LOC105160853 [Sesamum indicum]	gi|747042094|ref|XM_011078354.1|	273	1.00E-139	PREDICTED: Sesamum indicum uncharacterized LOC105160853 (LOC105160853), mRNA	.	.	.	.	.	.	.	.	pfam04261	Dyp_perox	Dyp-type peroxidase family. This family of dye-decolourising peroxidases lack a typical heme-binding region.	.	.	.	.	.
evm.TU.contig233.223	14.68494301	13.29782629	15.11967469	7.372105637	6.953043687	6.878085005	0.27052523	0.225766275	0.395723968	5.735137286	4.753198371	5.817828056	EVM%20prediction%20contig233.223	protein_coding	chrcontig233:2385940-2391068:+	gi|698521438|ref|XP_009757535.1|	2218	0	PREDICTED: LRR receptor-like serine/threonine-protein kinase ERL1 isoform X2 [Nicotiana sylvestris]	gi|848905382|ref|XM_012996712.1|	459	0	PREDICTED: Erythranthe guttatus LRR receptor-like serine/threonine-protein kinase ERL1 (LOC105971814), mRNA	Q6XAT2	488	1.00E-157	LRR receptor-like serine/threonine-protein kinase ERL2	MA2301_1	90.5	6.00E-19	COG4886	pfam00069	Pkinase	Protein kinase domain.	GO:0009553|embryo sac development;GO:0048481|ovule development;GO:0010103|stomatal complex morphogenesis;	GO:0016021|integral component of membrane;	GO:0005524|ATP binding;GO:0004674|protein serine/threonine kinase activity;	.	.
evm.TU.contig522.1427	16.05187848	12.56887269	18.63707535	0.151174824	0.060529841	0.259060913	0.898691663	1.145835288	1.669339732	0.933934866	1.64161095	0.966857477	EVM%20prediction%20contig522.1427	protein_coding	chrcontig522:9731726-9733007:-	gi|747070480|ref|XP_011082064.1|	240	2.00E-19	PREDICTED: ABC transporter F family member 4 [Sesamum indicum]	gi|747070483|ref|XM_011083764.1|	50	2.00E-15	PREDICTED: Sesamum indicum ABC transporter F family member 4 (LOC105164930), transcript variant X3, mRNA	.	.	.	.	.	.	.	.	pfam07839	CaM_binding	Plant calmodulin-binding domain. The sequences featured in this family are found repeated in a number of plant calmodulin-binding proteins and are thought to constitute the calmodulin-binding domains. Binding of the proteins to calmodulin depends on the presence of calcium ions. These proteins are thought to be involved in various processes, such as plant defence responses and stolonisation or tu…	.	.	.	.	.
evm.TU.contig593.69	10.1626872	6.953857975	3.871938246	13.91108112	39.19700957	20.35169049	12.46326831	11.51014588	12.98402282	1.523768162	1.280601479	1.457096403	EVM%20prediction%20contig593.69	protein_coding	chrcontig593:815821-818836:+	gi|747074210|ref|XP_011084087.1|	2011	0	PREDICTED: aluminum-activated malate transporter 12-like [Sesamum indicum]	gi|848867016|ref|XM_012978714.1|	528	0	PREDICTED: Erythranthe guttatus aluminum-activated malate transporter 12-like (LOC105955013), mRNA	O49696	582	0	Aluminum-activated malate transporter 12	.	.	.	.	pfam11744	ALMT	Aluminium activated malate transporter.	GO:0010118|stomatal movement;GO:0008272|sulfate transport;	GO:0012505|endomembrane system;GO:0016021|integral component of membrane;GO:0009705|plant-type vacuole membrane;GO:0005886|plasma membrane;	GO:0008509|anion transmembrane transporter activity;GO:0015140|malate transmembrane transporter activity;	.	.
evm.TU.contig520.6	87.64721788	80.88823989	160.1699487	201.1252531	88.1474919	187.9731418	419.3744044	366.4298839	410.711417	151.1997206	158.2028384	156.6059785	EVM%20prediction%20contig520.6	protein_coding	chrcontig520:109612-111626:-	gi|747073511|ref|XP_011083718.1|	704	8.00E-89	PREDICTED: formin-1 isoform X1 [Sesamum indicum]	gi|747073510|ref|XM_011085416.1|	184	3.00E-90	PREDICTED: Sesamum indicum formin-1 (LOC105166167), transcript variant X1, mRNA	.	.	.	.	.	.	.	.	pfam14200	RicinB_lectin_2	Ricin-type beta-trefoil lectin domain-like.	.	.	.	.	.
evm.TU.contig608.7	0	0	0.066527299	0	0	0	0	0	0	0	0.066656695	0	EVM%20prediction%20contig608.7	protein_coding	chrcontig608:58012-59101:+	gi|747059314|ref|XP_011076030.1|	828	6.00E-106	PREDICTED: transcription factor SPEECHLESS-like [Sesamum indicum]	gi|848904963|ref|XM_012996579.1|	118	2.00E-53	PREDICTED: Erythranthe guttatus transcription factor SPEECHLESS-like (LOC105971708), mRNA	Q700C7	232	9.00E-72	Transcription factor SPEECHLESS	.	.	.	.	pfam00010	HLH	Helix-loop-helix DNA-binding domain.	GO:0006355|regulation of transcription, DNA-templated;GO:0010374|stomatal complex development;GO:0006351|transcription, DNA-templated;	GO:0005634|nucleus;	GO:0003677|DNA binding;GO:0003700|transcription factor activity, sequence-specific DNA binding;	.	.
evm.TU.contig205.148	0.22089228	0.226244291	0.388928823	0	0	0	0	0	0	0	0	0	EVM%20prediction%20contig205.148	protein_coding	chrcontig205:2885588-2885899:-	.	.	.	.	.	.	.	.	.	.	.	.	.	.	.	.	pfam13017	Maelstrom	piRNA pathway germ-plasm component. Maelstrom is a germ-plasm component protein, that is shown to be functionally involved in the piRNA pathway. It is conserved throughout Eukaryota, though it appears to have been lost from all examined teleost fish species. The domain architecture shows that it is coupled with several DNA- and RNA- related domains such as HMG box, SR-25-like and HDAC_interact do…	.	.	.	.	.
evm.TU.contig205.142	3.869102671	2.724457563	1.703098846	1.047615012	0.755030116	0.646288804	2.906295261	0.649672161	1.735234722	0.215733492	0.853205691	0.634751307	EVM%20prediction%20contig205.142	protein_coding	chrcontig205:2773758-2774042:+	.	.	.	.	.	.	.	.	.	.	.	.	.	.	.	.	pfam15385	SARG	Specifically androgen-regulated gene protein. This family of proteins is found in eukaryotes, the function of this protein is still unknown but it is thought to be an androgen receptor. Protein expression is up-regulated in the presence of androgens, but not in the presence of glucocorticoids. SARG tends to be highly expressed in prostate tissue. Proteins in this family are typically between 340 …	.	.	.	.	.
evm.TU.contig205.143	414.298437	400.9281672	262.1873934	0.341418271	0.369097055	0.351043089	1.657535462	1.446811359	2.156021701	0.316384453	0.347575217	0.517164444	EVM%20prediction%20contig205.143	protein_coding	chrcontig205:2777437-2780108:+	gi|747051373|ref|XP_011071774.1|	1747	0	PREDICTED: uncharacterized protein LOC105157161 isoform X1 [Sesamum indicum]	gi|985453905|ref|XM_006482030.2|	52	2.00E-16	PREDICTED: Citrus sinensis myosin-binding protein 3 (LOC102619124), mRNA	F4HVS6	385	8.00E-125	Probable myosin-binding protein 6	.	.	.	.	pfam04576	Zein-binding	Zein-binding. This domain binds to zein proteins, pfam01559. Zein proteins are seed storage proteins.	.	GO:0016021|integral component of membrane;	.	.	.
evm.TU.contig205.140	223.0521155	182.0009627	274.2553203	826.1294994	540.6768512	628.9476414	5152.178395	5773.227443	5444.082035	573.4657196	828.9039135	693.7578613	EVM%20prediction%20contig205.140	protein_coding	chrcontig205:2724999-2727901:-	gi|823250131|ref|XP_012457663.1|	2676	0	PREDICTED: probable mediator of RNA polymerase II transcription subunit 37c isoform X2 [Gossypium raimondii]	gi|747094030|ref|XM_011096540.1|	997	0	PREDICTED: Sesamum indicum heat shock cognate 70 kDa protein 2 (LOC105174436), mRNA	P27322	972	0	Heat shock cognate 70 kDa protein 2	SPAC13G7.02c	743	0	COG0443	pfam00012	HSP70	Hsp70 protein. Hsp70 chaperones help to fold many proteins. Hsp70 assisted folding involves repeated cycles of substrate binding and release. Hsp70 activity is ATP dependent. Hsp70 proteins are made up of two regions: the amino terminus is the ATPase domain and the carboxyl terminus is the substrate binding region.	.	.	GO:0005524|ATP binding;	.	.
evm.TU.contig205.141	17.21203453	17.84493194	10.69970548	5.660965521	8.700933196	8.073669	13.99186273	15.41398527	15.7537556	12.72299817	12.64153386	11.80210382	EVM%20prediction%20contig205.141	protein_coding	chrcontig205:2763842-2768736:+	gi|747079912|ref|XP_011087186.1|	1378	0	PREDICTED: polynucleotide 5'-hydroxyl-kinase NOL9 [Sesamum indicum]	gi|747079911|ref|XM_011088884.1|	489	0	PREDICTED: Sesamum indicum polynucleotide 5'-hydroxyl-kinase NOL9 (LOC105168739), mRNA	Q8VYP6	391	2.00E-133	Polynucleotide 5'-hydroxyl-kinase NOL9	SPCC830.03	74.7	6.00E-14	COG1341	pfam06807	Clp1	Pre-mRNA cleavage complex II protein Clp1. This family consists of several pre-mRNA cleavage complex II Clp1 (or HeaB) proteins. Six different protein factors are required in vitro for 3' end formation of mammalian pre-mRNAs by endonucleolytic cleavage and polyadenylation. Clp1 is a subunit of cleavage complex IIA, which is required for cleavage, but not for polyadenylation of pre-mRNA.	GO:0000448|cleavage in ITS2 between 5.8S rRNA and LSU-rRNA of tricistronic rRNA transcript (SSU-rRNA, 5.8S rRNA, LSU-rRNA);GO:0006364|rRNA processing;	GO:0005730|nucleolus;GO:0005634|nucleus;	GO:0005524|ATP binding;GO:0051731|polynucleotide 5'-hydroxyl-kinase activity;	K06947	GRC3, NOL9; polynucleotide 5'-hydroxyl-kinase GRC3/NOL9 [EC:2.7.1.-]
evm.TU.contig205.146	3.42148042	2.753441154	14.63034381	0.423503941	0.339138823	0.508016613	0.34966825	0.145907459	0.292282444	0.363380883	0.143713725	0.14255644	EVM%20prediction%20contig205.146	protein_coding	chrcontig205:2857845-2860114:+	gi|848904190|ref|XP_012851770.1|	274	2.00E-24	PREDICTED: uncharacterized protein LOC105971463 [Erythranthe guttata]	.	.	.	.	.	.	.	.	.	.	.	.	pfam03004	Transposase_24	Plant transposase (Ptta/En/Spm family). Transposase proteins are necessary for efficient DNA transposition. This family includes various plant transposases from the Ptta and En/Spm families.	.	.	.	.	.
evm.TU.contig205.144	0	0.105988316	0.273301335	0.806946698	0	1.9359552	0.266503909	0.092670954	0.092819425	0.646228705	0.638943451	0.181085208	EVM%20prediction%20contig205.144	protein_coding	chrcontig205:2781032-2781697:+	gi|747080088|ref|XP_011087281.1|	806	5.00E-106	PREDICTED: germin-like protein subfamily T member 2 [Sesamum indicum]	.	.	.	.	Q10BU2	214	1.00E-67	Germin-like protein 3-7	.	.	.	.	pfam00190	Cupin_1	Cupin. This family represents the conserved barrel domain of the 'cupin' superfamily ('cupa' is the Latin term for a small barrel). This family contains 11S and 7S plant seed storage proteins, and germins. Plant seed storage proteins provide the major nitrogen source for the developing plant.	GO:0033609|oxalate metabolic process;	GO:0048046|apoplast;GO:0005618|cell wall;	GO:0030145|manganese ion binding;GO:0045735|nutrient reservoir activity;GO:0046564|oxalate decarboxylase activity;	.	.
evm.TU.contig205.145	2.04708093	1.630750927	4.60553339	1.379532639	0.473451228	1.215790819	0.781041159	0.814770367	0.612056802	6.696282164	5.015751278	4.975360908	EVM%20prediction%20contig205.145	protein_coding	chrcontig205:2852213-2852515:+	gi|848902215|ref|XP_012851083.1|	141	1.00E-08	PREDICTED: shikimate O-hydroxycinnamoyltransferase-like [Erythranthe guttata]	.	.	.	.	.	.	.	.	.	.	.	.	pfam00798	Arena_glycoprot	Arenavirus glycoprotein.	.	.	.	.	.
evm.TU.contig222.226	0.530141472	0.180995433	1.555715292	1.837355559	0	0.944575944	0	0	0	1.891816779	0.623496467	1.391570174	EVM%20prediction%20contig222.226	protein_coding	chrcontig222:2413827-2414452:-	gi|747091930|ref|XP_011093714.1|	419	1.00E-45	PREDICTED: protein FAR1-RELATED SEQUENCE 2 isoform X4 [Sesamum indicum]	gi|802562558|ref|XR_001046615.1|	74	2.00E-29	PREDICTED: Jatropha curcas protein FAR1-RELATED SEQUENCE 2 (LOC105629446), transcript variant X6, misc_RNA	Q3EBQ3	124	6.00E-32	Protein FAR1-RELATED SEQUENCE 2	.	.	.	.	pfam03101	FAR1	FAR1 DNA-binding domain. This domain contains a WRKY like fold and is therefore most likely a zinc binding DNA-binding domain.	GO:0010018|far-red light signaling pathway;GO:0042753|positive regulation of circadian rhythm;GO:0045893|positive regulation of transcription, DNA-templated;GO:0009585|red, far-red light phototransduction;	GO:0005634|nucleus;	GO:0003700|transcription factor activity, sequence-specific DNA binding;GO:0008270|zinc ion binding;	.	.
evm.TU.contig222.224	7.234527266	5.979849097	2.234729149	2.419354005	4.755438302	2.035274133	1.743318389	2.500579773	1.707672292	2.151375435	3.470567348	2.554201854	EVM%20prediction%20contig222.224	protein_coding	chrcontig222:2382945-2385238:-	gi|747087159|ref|XP_011091110.1|	225	5.00E-20	PREDICTED: 54S ribosomal protein L12, mitochondrial-like [Sesamum indicum]	.	.	.	.	.	.	.	.	.	.	.	.	pfam00542	Ribosomal_L12	Ribosomal protein L7/L12 C-terminal domain.	.	.	.	.	.
evm.TU.contig222.225	0	0	0.189012138	0	0.223451281	0.573807816	0	0	0	0.191539082	0	0	EVM%20prediction%20contig222.225	protein_coding	chrcontig222:2413441-2413813:-	gi|604314602|gb|EYU27308.1|	495	9.00E-58	hypothetical protein MIMGU_mgv1a022934mg, partial [Erythranthe guttata]	gi|645238868|ref|XM_008227657.1|	58	2.00E-20	PREDICTED: Prunus mume protein FAR-RED IMPAIRED RESPONSE 1 (LOC103325484), transcript variant X6, mRNA	Q3EBQ3	137	5.00E-37	Protein FAR1-RELATED SEQUENCE 2	.	.	.	.	pfam10551	MULE	MULE transposase domain. This domain was identified by Babu and colleagues.	GO:0010018|far-red light signaling pathway;GO:0042753|positive regulation of circadian rhythm;GO:0045893|positive regulation of transcription, DNA-templated;GO:0009585|red, far-red light phototransduction;	GO:0005634|nucleus;	GO:0003700|transcription factor activity, sequence-specific DNA binding;GO:0008270|zinc ion binding;	.	.
evm.TU.contig222.222	0	0	0	0.05769474	0	0	0	0	0	0	0	0	EVM%20prediction%20contig222.222	protein_coding	chrcontig222:2363872-2365733:+	gi|604314527|gb|EYU27264.1|	1000	4.00E-131	hypothetical protein MIMGU_mgv1a008654mg [Erythranthe guttata]	.	.	.	.	Q9LS10	208	5.00E-62	Probable S-adenosylmethionine-dependent methyltransferase At5g38100	.	.	.	.	pfam03492	Methyltransf_7	SAM dependent carboxyl methyltransferase. This family of plant methyltransferases contains enzymes that act on a variety of substrates including salicylic acid, jasmonic acid and 7-Methylxanthine. Caffeine is synthesized through sequential three-step methylation of xanthine derivatives at positions 7-N, 3-N, and 1-N. The protein 7-methylxanthine methyltransferase (designated as CaMXMT) catalyses …	.	.	GO:0008168|methyltransferase activity;	.	.
evm.TU.contig222.223	0	0	0	0	0.271696443	0	0	0	0.234158095	0.232894111	0.230268581	0.228414296	EVM%20prediction%20contig222.223	protein_coding	chrcontig222:2369808-2370564:+	gi|747069593|ref|XP_011081596.1|	184	3.00E-14	PREDICTED: copper-transporting ATPase PAA2, chloroplastic [Sesamum indicum]	gi|747069592|ref|XM_011083294.1|	88	3.00E-37	PREDICTED: Sesamum indicum copper-transporting ATPase PAA2, chloroplastic (LOC105164606), mRNA	B9DFX7	69.7	2.00E-13	Copper-transporting ATPase PAA2, chloroplastic	DR2453	49.7	3.00E-07	COG2217	pfam00122	E1-E2_ATPase	E1-E2 ATPase.	GO:0006825|copper ion transport;	GO:0009535|chloroplast thylakoid membrane;GO:0016021|integral component of membrane;	GO:0005524|ATP binding;GO:0005375|copper ion transmembrane transporter activity;GO:0004008|copper-exporting ATPase activity;GO:0046872|metal ion binding;	K01533	copB; Cu2+-exporting ATPase [EC:3.6.3.4]
evm.TU.contig222.220	0.303071202	0.248331464	0.480260394	0.577708542	0.25234076	0.37799653	0.364245448	0.054282195	0.108738324	1.189664905	0.534660558	1.007674679	EVM%20prediction%20contig222.220	protein_coding	chrcontig222:2348141-2350806:+	gi|747091900|ref|XP_011093698.1|	1357	0	PREDICTED: uncharacterized protein LOC105173599 [Sesamum indicum]	gi|747091901|ref|XR_848758.1|	323	3.00E-167	PREDICTED: Sesamum indicum uncharacterized LOC105173599 (LOC105173599), transcript variant X4, misc_RNA	F4K933	245	3.00E-74	Protein EFFECTOR OF TRANSCRIPTION 2	.	.	.	.	pfam07736	CM_1	Chorismate mutase type I. Chorismate mutase EC:5.4.99.5 catalyses the conversion of chorismate to prephenate in the pathway of tyrosine and phenylalanine biosynthesis. This enzyme is negatively regulated by tyrosine, tryptophan and phenylalanine.	GO:2000033|regulation of seed dormancy process;GO:0006355|regulation of transcription, DNA-templated;GO:0006351|transcription, DNA-templated;	GO:0005737|cytoplasm;GO:0005634|nucleus;	GO:0097100|supercoiled DNA binding;	.	.
evm.TU.contig222.221	1.022761515	2.175664275	1.731532431	3.476503241	1.883265758	3.364243088	1.688466547	1.620472228	1.199659279	2.87767792	2.637048411	2.202789925	EVM%20prediction%20contig222.221	protein_coding	chrcontig222:2351563-2354038:+	gi|747091903|ref|XP_011093699.1|	1288	7.00E-177	PREDICTED: serine acetyltransferase 5-like [Sesamum indicum]	gi|747091902|ref|XM_011095397.1|	493	0	PREDICTED: Sesamum indicum serine acetyltransferase 5-like (LOC105173601), mRNA	Q42538	445	6.00E-156	Serine acetyltransferase 5	cysE	263	7.00E-86	COG1045	pfam06426	SATase_N	Serine acetyltransferase, N-terminal. The N-terminal domain of serine acetyltransferase has a sequence that is conserved in plants and bacteria.	GO:0008652|cellular amino acid biosynthetic process;GO:0006535|cysteine biosynthetic process from serine;	GO:0005829|cytosol;	GO:0009001|serine O-acetyltransferase activity;	K00640	cysE; serine O-acetyltransferase [EC:2.3.1.30]
evm.TU.contig87.97	0	0.290486497	1.747778909	0.737210564	0	1.263321736	0	0	0	1.265103813	1.751178347	1.737076623	EVM%20prediction%20contig87.97	protein_coding	chrcontig87:813346-818696:+	gi|848927719|ref|XP_012827565.1|	272	4.00E-26	PREDICTED: G-type lectin S-receptor-like serine/threonine-protein kinase At4g27290 [Erythranthe guttata]	.	.	.	.	O81833	85.1	6.00E-19	G-type lectin S-receptor-like serine/threonine-protein kinase SD1-1	.	.	.	.	pfam08276	PAN_2	PAN-like domain.	GO:0006952|defense response;GO:0006468|protein phosphorylation;GO:0048544|recognition of pollen;	GO:0016021|integral component of membrane;GO:0005886|plasma membrane;GO:0009506|plasmodesma;	GO:0005524|ATP binding;GO:0005516|calmodulin binding;GO:0030246|carbohydrate binding;GO:0004674|protein serine/threonine kinase activity;GO:0031625|ubiquitin protein ligase binding;	.	.
evm.TU.contig61.147	44.48700392	33.70680813	17.65613387	7.029829304	16.0344028	9.258343577	14.24315336	16.00118471	14.22789184	12.93116826	11.25757509	12.20384954	EVM%20prediction%20contig61.147	protein_coding	chrcontig61:758095-759513:+	gi|747078414|ref|XP_011086367.1|	887	3.00E-117	PREDICTED: uncharacterized protein LOC105168118 [Sesamum indicum]	gi|747078413|ref|XM_011088065.1|	234	5.00E-118	PREDICTED: Sesamum indicum uncharacterized LOC105168118 (LOC105168118), mRNA	.	.	.	.	.	.	.	.	pfam08495	FIST	FIST N domain. The FIST N domain is a novel sensory domain, which is present in signal transduction proteins from Bacteria, Archaea and Eukarya. Chromosomal proximity of FIST-encoding genes to those coding for proteins involved in amino acid metabolizm and transport suggest that FIST domains bind small ligands, such as amino acids.	.	.	.	.	.
evm.TU.contig61.146	3.605080013	4.085239145	4.794408063	8.540073626	5.38857053	9.942489693	0.19754213	0.37780045	0.206403128	1.744956211	1.75911357	2.080514859	EVM%20prediction%20contig61.146	protein_coding	chrcontig61:754245-757604:+	gi|747107176|ref|XP_011101892.1|	2417	0	PREDICTED: uncharacterized protein LOC105179935 isoform X1 [Sesamum indicum]	gi|848858346|ref|XR_001172270.1|	854	0	PREDICTED: Erythranthe guttatus uncharacterized LOC105951253 (LOC105951253), transcript variant X2, misc_RNA	.	.	.	.	.	.	.	.	pfam01266	DAO	FAD dependent oxidoreductase. This family includes various FAD dependent oxidoreductases: Glycerol-3-phosphate dehydrogenase EC:1.1.99.5, Sarcosine oxidase beta subunit EC:1.5.3.1, D-alanine oxidase EC:1.4.99.1, D-aspartate oxidase EC:1.4.3.1.	.	.	.	.	.
evm.TU.contig195.289	490.2546372	477.0522472	599.8393677	540.4887602	379.6584587	557.2998069	2086.339031	1873.721146	1831.77503	1094.888961	1123.295688	1037.603316	EVM%20prediction%20contig195.289	protein_coding	chrcontig195:2499519-2500845:-	gi|661882967|emb|CDP13175.1|	967	3.00E-131	unnamed protein product [Coffea canephora]	gi|296788278|gb|HM051059.1|	420	0	Salvia miltiorrhiza ADP-ribosylation factor mRNA, partial cds	P51823	374	7.00E-132	ADP-ribosylation factor 2	.	.	.	.	pfam00025	Arf	ADP-ribosylation factor family. Pfam combines a number of different Prosite families together	GO:0006886|intracellular protein transport;GO:0006471|protein ADP-ribosylation;GO:0007264|small GTPase mediated signal transduction;GO:0016192|vesicle-mediated transport;	GO:0005794|Golgi apparatus;	GO:0005525|GTP binding;	K07937	ARF1; ADP-ribosylation factor 1
evm.TU.contig195.288	159.7621878	124.1551648	69.46339709	3150.143313	3031.247024	3123.431283	55.44739385	41.45856238	58.43561153	399.4905599	325.1420365	277.6795803	EVM%20prediction%20contig195.288	protein_coding	chrcontig195:2491460-2493569:-	gi|253740263|gb|ACT34765.1|	1552	0	galactinol synthase [Salvia miltiorrhiza]	gi|747050066|ref|XM_011072789.1|	451	0	PREDICTED: Sesamum indicum galactinol synthase 1-like (LOC105156611), mRNA	Q9XGN4	558	0	Galactinol synthase 1	SPBC4C3.08	61.6	7.00E-10	COG5597	pfam01501	Glyco_transf_8	Glycosyl transferase family 8. This family includes enzymes that transfer sugar residues to donor molecules. Members of this family are involved in lipopolysaccharide biosynthesis and glycogen synthesis. This family includes Lipopolysaccharide galactosyltransferase, lipopolysaccharide glucosyltransferase 1, and glycogenin glucosyltransferase.	GO:0052576|carbohydrate storage;GO:0070417|cellular response to cold;GO:0006012|galactose metabolic process;GO:0008152|metabolic process;GO:0010325|raffinose family oligosaccharide biosynthetic process;	GO:0005737|cytoplasm;	GO:0047216|inositol 3-alpha-galactosyltransferase activity;GO:0046872|metal ion binding;	.	.
evm.TU.contig323.27	16.65082581	18.28544941	19.79316065	13.80983975	12.55700927	10.82784246	12.53601334	14.27348204	14.29635002	25.45947871	25.68297945	27.2291089	EVM%20prediction%20contig323.27	protein_coding	chrcontig323:382775-384322:+	gi|747073856|ref|XP_011083903.1|	2545	0	PREDICTED: 3-ketoacyl-CoA synthase 4 [Sesamum indicum]	gi|747073855|ref|XM_011085601.1|	849	0	PREDICTED: Sesamum indicum 3-ketoacyl-CoA synthase 4 (LOC105166293), mRNA	Q9LN49	902	0	3-ketoacyl-CoA synthase 4	BS_bcsA	70.5	2.00E-12	COG3424	pfam08392	FAE1_CUT1_RppA	FAE1/Type III polyketide synthase-like protein. The members of this family are described as 3-ketoacyl-CoA synthases, type III polyketide synthases, fatty acid elongases and fatty acid condensing enzymes, and are found in both prokaryotic and eukaryotic (mainly plant) species. The region featured in this family contains the active site residues, as well as motifs involved in substrate binding.	GO:0006633|fatty acid biosynthetic process;	GO:0016021|integral component of membrane;	.	K15397	KCS; 3-ketoacyl-CoA synthase [EC:2.3.1.199]
evm.TU.contig323.26	0.076321585	0.234512354	0	0	0	0	0	0	0	0	0	0	EVM%20prediction%20contig323.26	protein_coding	chrcontig323:359548-361617:+	gi|848903771|ref|XP_012851620.1|	992	4.00E-132	PREDICTED: uncharacterized protein LOC105971319 isoform X1 [Erythranthe guttata]	.	.	.	.	.	.	.	.	.	.	.	.	pfam01797	Y1_Tnp	Transposase IS200 like. Transposases are needed for efficient transposition of the insertion sequence or transposon DNA. This family includes transposases for IS200 from Escherichia coli.	.	.	.	.	.
evm.TU.contig323.21	1.946847212	1.595213982	2.827973985	30.78478858	16.51361773	25.75570423	0.083564785	0.261520573	0	2.952623645	3.262788713	2.555142975	EVM%20prediction%20contig323.21	protein_coding	chrcontig323:258494-260349:-	gi|747073443|ref|XP_011083682.1|	811	3.00E-106	PREDICTED: uncharacterized protein LOC105166140 isoform X1 [Sesamum indicum]	gi|747073445|ref|XM_011085381.1|	340	6.00E-177	PREDICTED: Sesamum indicum uncharacterized LOC105166140 (LOC105166140), transcript variant X3, mRNA	.	.	.	.	.	.	.	.	pfam08192	Peptidase_S64	Peptidase family S64. This family of fungal proteins is involved in the processing of membrane bound transcription factor Stp1. The processing causes the signalling domain of Stp1 to be passed to the nucleus where several permease genes are induced. The permeases are important for uptake of amino acids, and processing of tp1 only occurs in an amino acid-rich environment. This family is predicted …	.	.	.	.	.
evm.TU.contig323.20	9.356701557	10.15554919	13.64679129	41.38238508	27.90628029	45.9081135	0.119886257	0.062531768	0.062631952	3.613044203	2.402072253	3.910119503	EVM%20prediction%20contig323.20	protein_coding	chrcontig323:254265-256394:+	gi|747073441|ref|XP_011083680.1|	1490	0	PREDICTED: uncharacterized protein LOC105166139 [Sesamum indicum]	gi|747073440|ref|XM_011085378.1|	626	0	PREDICTED: Sesamum indicum uncharacterized LOC105166139 (LOC105166139), mRNA	A8LHA4	68.6	1.00E-11	Putative S-adenosyl-L-methionine-dependent methyltransferase Franean1_4929	all7332	70.5	5.00E-13	COG3315	pfam04072	LCM	Leucine carboxyl methyltransferase. Family of leucine carboxyl methyltransferases EC:2.1.1.-. This family may need divides a the full alignment contains a significantly shorter mouse sequence.	.	.	GO:0008168|methyltransferase activity;	.	.
evm.TU.contig323.23	13.33436804	13.10075773	24.37123704	35.41401408	22.74022093	42.57792773	5.350255134	4.250878047	3.835169801	26.57196911	28.41383542	29.3263781	EVM%20prediction%20contig323.23	protein_coding	chrcontig323:307951-319152:+	gi|747073438|ref|XP_011083679.1|	2756	0	PREDICTED: 5'-nucleotidase domain-containing protein 4 [Sesamum indicum]	gi|747073437|ref|XM_011085377.1|	1140	0	PREDICTED: Sesamum indicum 5'-nucleotidase domain-containing protein 4 (LOC105166137), mRNA	Q5RA22	222	2.00E-62	Cytosolic purine 5'-nucleotidase	.	.	.	.	pfam05761	5_nucleotid	5' nucleotidase family. This family of eukaryotic proteins includes 5' nucleotidase enzymes, such as purine 5'-nucleotidase EC:3.1.3.5.	GO:0009117|nucleotide metabolic process;	GO:0005737|cytoplasm;	GO:0008253|5'-nucleotidase activity;GO:0046872|metal ion binding;GO:0000166|nucleotide binding;	K01081	E3.1.3.5; 5'-nucleotidase [EC:3.1.3.5]
evm.TU.contig195.281	0.722002195	0.840335937	1.877970603	4.720253924	3.381456307	3.946978051	2.225688361	2.380584419	2.472709478	5.270061027	4.457999736	3.560652572	EVM%20prediction%20contig195.281	protein_coding	chrcontig195:2425552-2434345:-	gi|848923872|ref|XP_012858172.1|	1729	0	PREDICTED: putative pentatricopeptide repeat-containing protein At1g12700, mitochondrial [Erythranthe guttata]	.	.	.	.	Q9SXD1	386	1.00E-122	Pentatricopeptide repeat-containing protein At1g62670, mitochondrial	.	.	.	.	pfam13041	PPR_2	PPR repeat family. This repeat has no known function. It is about 35 amino acids long and is found in up to 18 copies in some proteins. The family appears to be greatly expanded in plants and fungi. The repeat has been called PPR.	GO:0000966|RNA 5'-end processing;	GO:0005739|mitochondrion;	GO:0003723|RNA binding;	.	.
evm.TU.contig195.280	101.9156817	115.1460033	157.2686732	6.987518868	5.818483834	7.957336739	16.93548477	12.22867763	14.15035377	20.52334566	19.38507196	20.77515876	EVM%20prediction%20contig195.280	protein_coding	chrcontig195:2421935-2425081:+	gi|747060854|ref|XP_011076874.1|	2543	0	PREDICTED: uncharacterized protein LOC105161020 isoform X2 [Sesamum indicum]	gi|747060853|ref|XM_011078572.1|	446	0	PREDICTED: Sesamum indicum uncharacterized LOC105161020 (LOC105161020), transcript variant X2, mRNA	.	.	.	.	.	.	.	.	pfam10358	NT-C2	N-terminal C2 in EEIG1 and EHBP1 proteins. This version of the C2 domain was initally identified in the vertebrate estrogen early-induced gene 1 (EEIG1), and its Drosophila ortholog required for uptake of dsRNA via the endocytotic machinery to induce RNAi silencing. It is also in C.elegans ortholog Sym-3 (SYnthetic lethal with Mec-3) and the mammalian protein EHBP1 (EH domain Binding Protein-1) t…	.	.	.	.	.
evm.TU.contig195.283	0.470754039	0.385727971	0.414432352	0.108768772	0.195977762	0.363463876	0.080824956	0.028105125	0	5.151668643	4.373844748	4.585760243	EVM%20prediction%20contig195.283	protein_coding	chrcontig195:2448341-2450850:+	gi|747060815|ref|XP_011076853.1|	1840	0	PREDICTED: uncharacterized protein LOC105161004 [Sesamum indicum]	gi|747060814|ref|XM_011078551.1|	130	1.00E-59	PREDICTED: Sesamum indicum uncharacterized LOC105161004 (LOC105161004), mRNA	Q9SVD0	317	3.00E-94	Protein SMAX1-LIKE 3	MTH284	60.8	9.00E-09	COG0542	pfam14532	Sigma54_activ_2	Sigma-54 interaction domain.	GO:0019538|protein metabolic process;GO:0006355|regulation of transcription, DNA-templated;GO:0006351|transcription, DNA-templated;	.	.	.	.
evm.TU.contig195.282	6.812122801	5.938020499	8.931866978	4.960473604	6.637278415	5.939604778	2.675127567	4.088630793	3.120138143	7.628935171	4.60246603	5.199487576	EVM%20prediction%20contig195.282	protein_coding	chrcontig195:2441385-2445678:-	gi|747060849|ref|XP_011076872.1|	1344	0	PREDICTED: 7-methylguanosine phosphate-specific 5'-nucleotidase A [Sesamum indicum]	gi|848924962|ref|XM_013003062.1|	465	0	PREDICTED: Erythranthe guttatus 7-methylguanosine phosphate-specific 5'-nucleotidase (LOC105977709), mRNA	Q5ZID6	182	7.00E-53	Cytosolic 5'-nucleotidase 3A	.	.	.	.	pfam05822	UMPH-1	Pyrimidine 5'-nucleotidase (UMPH-1). This family consists of several eukaryotic pyrimidine 5'-nucleotidase proteins. P5'N-1, also known as uridine monophosphate hydrolase-1 (UMPH-1), is a member of a large functional group of enzymes, characterized by the ability to dephosphorylate nucleic acids. P5'N-1 catalyses the dephosphorylation of pyrimidine nucleoside monophosphates to the corresponding n…	GO:0009117|nucleotide metabolic process;	GO:0005737|cytoplasm;GO:0005783|endoplasmic reticulum;GO:0005739|mitochondrion;	GO:0008253|5'-nucleotidase activity;GO:0000287|magnesium ion binding;GO:0000166|nucleotide binding;GO:0016740|transferase activity;	K01081	E3.1.3.5; 5'-nucleotidase [EC:3.1.3.5]
evm.TU.contig195.285	52.82668165	50.54600995	66.38365784	38.78463626	22.71568767	38.02618133	95.03753911	95.83593445	82.77726087	63.24255936	67.39792538	63.18630735	EVM%20prediction%20contig195.285	protein_coding	chrcontig195:2461491-2469805:-	gi|848925124|ref|XP_012858565.1|	2376	0	PREDICTED: exocyst complex component EXO70A1-like [Erythranthe guttata]	gi|747060818|ref|XM_011078553.1|	957	0	PREDICTED: Sesamum indicum exocyst complex component EXO70A1-like (LOC105161006), mRNA	Q9LZD3	785	0	Exocyst complex component EXO70A1	.	.	.	.	pfam03081	Exo70	Exo70 exocyst complex subunit. The Exo70 protein forms one subunit of the exocyst complex. First discovered in S. cerevisiae, Exo70 and other exocyst proteins have been observed in several other eukaryotes, including humans. In S. cerevisiae, the exocyst complex is involved in the late stages of exocytosis, and is localized at the tip of the bud, the major site of exocytosis in yeast. Exo70 inter…	GO:0006887|exocytosis;	GO:0005618|cell wall;GO:0005856|cytoskeleton;GO:0005829|cytosol;GO:0000145|exocyst;GO:0005576|extracellular region;GO:0009524|phragmoplast;GO:0005886|plasma membrane;	.	K07195	EXOC7, EXO70; exocyst complex component 7
evm.TU.contig323.28	9.197367603	10.64526099	21.24096014	29.5532759	13.13508407	33.06863717	14.09169323	15.06959483	12.46713187	15.26982574	12.76936435	14.47088633	EVM%20prediction%20contig323.28	protein_coding	chrcontig323:406103-411455:-	gi|747073430|ref|XP_011083675.1|	1920	0	PREDICTED: sugar transporter ERD6-like 6 [Sesamum indicum]	gi|747073429|ref|XM_011085373.1|	862	0	PREDICTED: Sesamum indicum sugar transporter ERD6-like 6 (LOC105166133), mRNA	Q9FRL3	655	0	Sugar transporter ERD6-like 6	.	.	.	.	pfam00083	Sugar_tr	Sugar (and other) transporter.	GO:0042593|glucose homeostasis;GO:0046323|glucose import;GO:0035428|hexose transmembrane transport;GO:0010030|positive regulation of seed germination;	GO:0005794|Golgi apparatus;GO:0005887|integral component of plasma membrane;GO:0009705|plant-type vacuole membrane;GO:0005774|vacuolar membrane;	GO:0005355|glucose transmembrane transporter activity;GO:0005351|sugar:proton symporter activity;	.	.
evm.TU.contig195.287	716.6789145	600.2777652	116.0110368	70.05822278	480.8214098	104.5045603	31.67829143	23.08382384	83.96503642	264.2522945	226.0113323	295.9673747	EVM%20prediction%20contig195.287	protein_coding	chrcontig195:2484348-2485109:+	gi|747078793|ref|XP_011086573.1|	624	4.00E-77	PREDICTED: uncharacterized protein LOC105168262 [Sesamum indicum]	gi|747078792|ref|XM_011088271.1|	111	1.00E-49	PREDICTED: Sesamum indicum uncharacterized LOC105168262 (LOC105168262), mRNA	.	.	.	.	.	.	.	.	pfam07816	DUF1645	Protein of unknown function (DUF1645). These sequences are derived from a number of hypothetical plant proteins. The region in question is approximately 270 amino acids long. Some members of this family are annotated as yeast pheromone receptor proteins AR781 but no literature was found to support this.	.	.	.	.	.
evm.TU.contig195.286	45.98603928	17.93702975	25.1023427	0	0	0	0	0.036219986	0	0.036082186	0	0	EVM%20prediction%20contig195.286	protein_coding	chrcontig195:2477107-2479959:+	gi|848884707|ref|XP_012842615.1|	2101	0	PREDICTED: inositol transporter 4-like [Erythranthe guttata]	gi|955721458|ref|XM_004976133.3|	127	4.00E-58	PREDICTED: Setaria italica probable inositol transporter 2 (LOC101771289), mRNA	O23492	681	0	Inositol transporter 4	.	.	.	.	pfam00083	Sugar_tr	Sugar (and other) transporter.	GO:0046323|glucose import;GO:0035428|hexose transmembrane transport;	GO:0005887|integral component of plasma membrane;GO:0005886|plasma membrane;	GO:0005355|glucose transmembrane transporter activity;GO:0005351|sugar:proton symporter activity;	K08150	SLC2A13, ITR; MFS transporter, SP family, solute carrier family 2 (myo-inositol transporter), member 13
evm.TU.contig522.658	5.603121246	3.730271719	2.219740112	1.213700318	0.874730013	0.499166149	25.97438099	19.8202828	20.60591232	19.99481149	20.51075266	16.17841747	EVM%20prediction%20contig522.658	protein_coding	chrcontig522:3991354-3992195:+	gi|225448071|ref|XP_002275987.1|	153	9.00E-13	PREDICTED: basic blue protein [Vitis vinifera]	.	.	.	.	P00303	57	2.00E-10	Basic blue protein	.	.	.	.	pfam02298	Cu_bind_like	Plastocyanin-like domain. This family represents a domain found in flowering plants related to the copper binding protein plastocyanin. Some members of this family may not bind copper due to the lack of key residues.	GO:0055114|oxidation-reduction process;	.	GO:0009055|electron carrier activity;GO:0046872|metal ion binding;	.	.
evm.TU.contig522.659	2.643694905	2.707749129	4.25352316	2.369605383	1.423171846	3.492182226	1.95647711	3.020631807	3.18901024	6.750232489	6.27207755	5.902515465	EVM%20prediction%20contig522.659	protein_coding	chrcontig522:3998869-4000020:-	gi|848900489|ref|XP_012850407.1|	784	3.00E-101	PREDICTED: thaumatin-like protein [Erythranthe guttata]	gi|488468933|gb|KC559753.1|	33	3.00E-06	Ziziphus jujuba pathogenesis-related thaumatin-like protein mRNA, complete cds	P50699	159	1.00E-45	Thaumatin-like protein	.	.	.	.	pfam00314	Thaumatin	Thaumatin family.	GO:0055114|oxidation-reduction process;	.	GO:0009055|electron carrier activity;GO:0046872|metal ion binding;	.	.
evm.TU.contig522.654	9.391395044	13.17054814	9.79415728	9.889749261	6.917152219	6.435789974	11.41106046	9.833612166	10.49735156	16.88555542	15.03842106	14.03239526	EVM%20prediction%20contig522.654	protein_coding	chrcontig522:3964381-3966483:+	gi|747040697|ref|XP_011093950.1|	499	1.00E-61	PREDICTED: uncharacterized protein LOC105173744 [Sesamum indicum]	.	.	.	.	.	.	.	.	.	.	.	.	pfam04237	YjbR	YjbR. YjbR has a CyaY-like fold	.	.	.	.	.
evm.TU.contig522.655	16.0413497	16.73427598	10.2864968	9.09438204	12.3668726	9.703617814	8.075527935	9.488387238	9.592407459	16.25440279	12.66477198	12.99598582	EVM%20prediction%20contig522.655	protein_coding	chrcontig522:3976274-3978421:-	gi|747081023|ref|XP_011087781.1|	683	4.00E-87	PREDICTED: partner of Y14 and mago-like [Sesamum indicum]	gi|747081022|ref|XM_011089479.1|	360	0	PREDICTED: Sesamum indicum partner of Y14 and mago-like (LOC105169162), mRNA	Q7Q6B5	60.8	5.00E-10	Partner of Y14 and mago	.	.	.	.	pfam09282	Mago-bind	Mago binding. Members of this family adopt a structure consisting of a small globular all-beta-domain, with a three-stranded beta-sheet and a contiguous beta-hairpin. They bind to Mago alpha-helices via extensive electrostatic interactions and at a beta2-beta3 loop via hydrophobic interactions.	GO:0000184|nuclear-transcribed mRNA catabolic process, nonsense-mediated decay;	GO:0005737|cytoplasm;GO:0035145|exon-exon junction complex;	.	K14294	WIBG, PYM; partner of Y14 and mago
evm.TU.contig522.656	8.024430127	7.890100292	13.28102656	7.469223197	4.008742733	8.210834801	10.19523737	9.034030717	8.390431363	14.35854951	12.05302052	12.87873661	EVM%20prediction%20contig522.656	protein_coding	chrcontig522:3978876-3984695:+	gi|848930391|ref|XP_012828431.1|	1898	0	PREDICTED: sterol 3-beta-glucosyltransferase [Erythranthe guttata]	gi|747081018|ref|XM_011089476.1|	699	0	PREDICTED: Sesamum indicum sterol 3-beta-glucosyltransferase UGT80B1 (LOC105169161), transcript variant X1, mRNA	Q54IL5	89.7	2.00E-17	UDP-sugar-dependent glycosyltransferase 52	YLR189c_2	86.3	3.00E-17	COG1819	pfam04101	Glyco_tran_28_C	Glycosyltransferase family 28 C-terminal domain. The glycosyltransferase family 28 includes monogalactosyldiacylglycerol synthase (EC 2.4.1.46) and UDP-N-acetylglucosamine transferase (EC 2.4.1.-). Structural analysis suggests the C-terminal domain contains the UDP-GlcNAc binding site.	GO:0009813|flavonoid biosynthetic process;GO:0052696|flavonoid glucuronidation;GO:0030259|lipid glycosylation;GO:0016126|sterol biosynthetic process;GO:0016125|sterol metabolic process;	GO:0043231|intracellular membrane-bounded organelle;	GO:0051507|beta-sitosterol UDP-glucosyltransferase activity;GO:0051505|cholesterol UDP-glucosyltransferase activity;GO:0051506|ergosterol UDP-glucosyltransferase activity;GO:0046872|metal ion binding;GO:0051508|stigmasterol UDP-glucosyltransferase activity;GO:0051509|tomatidine UDP-glucosyltransferase activity;	K05841	E2.4.1.173; sterol 3beta-glucosyltransferase [EC:2.4.1.173]
evm.TU.contig522.657	1.148639855	0	0	0	0.398488117	0	0.328688155	0.342882529	3.777750592	5.806826503	6.416817801	5.695129786	EVM%20prediction%20contig522.657	protein_coding	chrcontig522:3991058-3991237:+	gi|729376159|ref|XP_010549226.1|	126	6.00E-08	PREDICTED: LOW QUALITY PROTEIN: basic blue protein-like [Tarenaya hassleriana]	.	.	.	.	Q8LG89	48.9	9.00E-08	Basic blue protein	.	.	.	.	pfam02298	Cu_bind_like	Plastocyanin-like domain. This family represents a domain found in flowering plants related to the copper binding protein plastocyanin. Some members of this family may not bind copper due to the lack of key residues.	GO:0048653|anther development;GO:0055114|oxidation-reduction process;GO:0009856|pollination;	GO:0046658|anchored component of plasma membrane;GO:0048046|apoplast;GO:0031012|extracellular matrix;GO:0005578|proteinaceous extracellular matrix;	GO:0009055|electron carrier activity;GO:0046872|metal ion binding;	.	.
evm.TU.contig522.650	62.72347974	63.05352119	66.92197749	29.3538195	30.42389612	33.17071234	88.69040485	88.87977478	86.99630959	66.31986911	66.76753945	62.3340048	EVM%20prediction%20contig522.650	protein_coding	chrcontig522:3918078-3920531:+	gi|747089481|ref|XP_011092380.1|	1634	0	PREDICTED: WD-40 repeat-containing protein MSI1 [Sesamum indicum]	gi|747081042|ref|XM_011089491.1|	426	0	PREDICTED: Sesamum indicum WD-40 repeat-containing protein MSI1-like (LOC105169165), transcript variant X3, mRNA	O22466	628	0	WD-40 repeat-containing protein MSI1	.	.	.	.	pfam12265	CAF1C_H4-bd	Histone-binding protein RBBP4 or subunit C of CAF1 complex. The CAF-1 complex is a conserved heterotrimeric protein complex that promotes histone H3 and H4 deposition onto newly synthesized DNA during replication or DNA repair; specifically it facilitates replication-dependent nucleosome assembly with the major histone H3 (H3.1). This domain is an alpha helix which sits just upstream of the WD40 …	GO:0008283|cell proliferation;GO:0009793|embryo development ending in seed dormancy;GO:0031507|heterochromatin assembly;GO:0048366|leaf development;GO:0009555|pollen development;GO:0045787|positive regulation of cell cycle;GO:0009909|regulation of flower development;GO:0006349|regulation of gene expression by genetic imprinting;GO:2000653|regulation of genetic imprinting;GO:0010214|seed coat deve…	GO:0009507|chloroplast;GO:0005677|chromatin silencing complex;	.	K10752	RBBP4, HAT2, CAF1, MIS16; histone-binding protein RBBP4
evm.TU.contig522.651	71.34641053	77.98499679	70.09994082	61.81780288	61.49028016	57.29318135	66.85998071	69.46855801	61.59436663	42.26680984	46.56792037	46.79212326	EVM%20prediction%20contig522.651	protein_coding	chrcontig522:3925892-3926998:+	gi|747081031|ref|XP_011087786.1|	1376	0	PREDICTED: uncharacterized protein LOC105169164 isoform X3 [Sesamum indicum]	gi|747081036|ref|XM_011089487.1|	517	0	PREDICTED: Sesamum indicum uncharacterized LOC105169164 (LOC105169164), transcript variant X6, mRNA	.	.	.	.	.	.	.	.	pfam07800	DUF1644	Protein of unknown function (DUF1644). This family consists of sequences found in a number of hypothetical plant proteins of unknown function. The region of interest contains nine highly conserved cysteine residues and is approximately 160 amino acids in length, and is probably a zinc-binding domain.	.	.	.	.	.
evm.TU.contig522.652	2.105077026	1.827981759	5.710745727	3.39014061	1.274050653	3.964741491	10.19457085	10.49138576	10.42609906	7.889635962	6.922735917	7.847987613	EVM%20prediction%20contig522.652	protein_coding	chrcontig522:3927825-3940308:-	gi|747081685|ref|XP_011088127.1|	6910	0	PREDICTED: separase [Sesamum indicum]	gi|747081684|ref|XM_011089825.1|	1379	0	PREDICTED: Sesamum indicum separase (LOC105169434), mRNA	Q5IBC5	1087	0	Separase	SPCC5E4.04	114	3.00E-24	COG5155	pfam03568	Peptidase_C50	Peptidase family C50.	GO:0051304|chromosome separation;GO:0000911|cytokinesis by cell plate formation;GO:0009793|embryo development ending in seed dormancy;GO:0009960|endosperm development;GO:0006887|exocytosis;GO:0051307|meiotic chromosome separation;GO:0007067|mitotic nuclear division;GO:1901970|positive regulation of mitotic sister chromatid separation;GO:0045876|positive regulation of sister chromatid cohesion;GO:…	GO:0005737|cytoplasm;GO:0005874|microtubule;GO:0072686|mitotic spindle;GO:0005634|nucleus;	GO:0004197|cysteine-type endopeptidase activity;GO:0008233|peptidase activity;	K02365	ESP1; separase [EC:3.4.22.49]
evm.TU.contig507.208	9.744467241	9.291642399	6.786983156	8.502827245	9.818603602	9.925611582	8.08395191	9.251650233	7.750421976	12.58607334	11.71396327	11.75544808	EVM%20prediction%20contig507.208	protein_coding	chrcontig507:2052368-2073536:+	gi|747067586|ref|XP_011080521.1|	5410	0	PREDICTED: indole-3-acetaldehyde oxidase [Sesamum indicum]	gi|747067585|ref|XM_011082219.1|	830	0	PREDICTED: Sesamum indicum indole-3-acetaldehyde oxidase (LOC105163763), mRNA	Q7G191	1538	0	Benzaldehyde dehydrogenase (NAD(+))	RSc2096	333	6.00E-97	COG4631	pfam02738	Ald_Xan_dh_C2	Molybdopterin-binding domain of aldehyde dehydrogenase.	GO:0009688|abscisic acid biosynthetic process;GO:0009851|auxin biosynthetic process;GO:0019760|glucosinolate metabolic process;GO:0009115|xanthine catabolic process;	GO:0005829|cytosol;	GO:0051537|2 iron, 2 sulfur cluster binding;GO:0018488|aryl-aldehyde oxidase activity;GO:0018479|benzaldehyde dehydrogenase (NAD+) activity;GO:0009055|electron carrier activity;GO:0050660|flavin adenine dinucleotide binding;GO:0050302|indole-3-acetaldehyde oxidase activity;GO:0005506|iron ion binding;GO:0016614|oxidoreductase activity, acting on CH-OH group of donors;GO:0004854|xanthine dehydroge…	.	.
evm.TU.contig507.209	6.701892448	9.176835502	11.48462522	17.91732195	15.88979137	19.34833408	3.876571683	4.172361513	3.857581089	9.687813693	7.492170879	9.313316765	EVM%20prediction%20contig507.209	protein_coding	chrcontig507:2074594-2079830:-	gi|747067090|ref|XP_011080247.1|	2821	0	PREDICTED: DNA topoisomerase 6 subunit B isoform X1 [Sesamum indicum]	gi|747067089|ref|XM_011081945.1|	753	0	PREDICTED: Sesamum indicum DNA topoisomerase 6 subunit B (LOC105163545), transcript variant X1, mRNA	Q9C5V6	948	0	DNA topoisomerase 6 subunit B	APE0706	248	4.00E-72	COG1389	pfam09239	Topo-VIb_trans	Topoisomerase VI B subunit, transducer. Members of this family adopt a structure consisting of a four-stranded beta-sheet backed by three alpha-helices, the last of which is over 50 amino acids long and extends from the body of the protein by several turns. This domain has been proposed to mediate intersubunit communication by structurally transducing signals from the ATP binding and hydrolysis d…	GO:0000902|cell morphogenesis;GO:0042023|DNA endoreduplication;GO:0006265|DNA topological change;GO:0007389|pattern specification process;GO:0009741|response to brassinosteroid;GO:0042254|ribosome biogenesis;GO:0006412|translation;GO:0010026|trichome differentiation;	GO:0005829|cytosol;GO:0009330|DNA topoisomerase complex (ATP-hydrolyzing);GO:0005634|nucleus;GO:0015935|small ribosomal subunit;	GO:0005524|ATP binding;GO:0003677|DNA binding;GO:0003918|DNA topoisomerase type II (ATP-hydrolyzing) activity;GO:0042802|identical protein binding;	.	.
evm.TU.contig507.204	1.672649619	0.642441126	2.231805442	3.328769883	1.87683823	2.84053365	1.166674678	1.310677246	0.867370598	1.818640703	1.590660781	1.852260641	EVM%20prediction%20contig507.204	protein_coding	chrcontig507:1976655-1981622:-	gi|747067572|ref|XP_011080513.1|	3410	0	PREDICTED: probable inactive receptor kinase At5g10020 [Sesamum indicum]	gi|747067571|ref|XM_011082211.1|	1056	0	PREDICTED: Sesamum indicum probable inactive receptor kinase At5g10020 (LOC105163759), mRNA	Q0WR59	595	0	Probable inactive receptor kinase At5g10020	SPy1625_1	54.3	7.00E-07	COG0515	pfam07714	Pkinase_Tyr	Protein tyrosine kinase.	.	GO:0005829|cytosol;GO:0016021|integral component of membrane;GO:0005886|plasma membrane;	GO:0005524|ATP binding;GO:0004672|protein kinase activity;	.	.
evm.TU.contig507.205	61.26079229	76.98991299	109.8306965	149.6617143	68.84151469	112.2485263	15.52829444	17.4962761	17.7842018	146.0476872	138.3038739	166.3448719	EVM%20prediction%20contig507.205	protein_coding	chrcontig507:1992088-1993752:-	gi|747067574|ref|XP_011080514.1|	2292	0	PREDICTED: protein ETHYLENE INSENSITIVE 3 [Sesamum indicum]	gi|747067575|ref|XM_011082213.1|	411	0	PREDICTED: Sesamum indicum protein ETHYLENE INSENSITIVE 3 (LOC105163760), transcript variant X2, mRNA	O24606	652	0	Protein ETHYLENE INSENSITIVE 3	.	.	.	.	pfam04873	EIN3	Ethylene insensitive 3. Ethylene insensitive 3 (EIN3) proteins are a family of plant DNA-binding proteins that regulate transcription in response to the gaseous plant hormone ethylene, and are essential for ethylene-mediated responses including the triple response, cell growth inhibition, and accelerated senescence.	GO:0071281|cellular response to iron ion;GO:0042742|defense response to bacterium;GO:0009873|ethylene-activated signaling pathway;GO:0006355|regulation of transcription, DNA-templated;GO:0009723|response to ethylene;GO:0001666|response to hypoxia;GO:0010182|sugar mediated signaling pathway;GO:0006351|transcription, DNA-templated;	GO:0005634|nucleus;	GO:0003700|transcription factor activity, sequence-specific DNA binding;GO:0044212|transcription regulatory region DNA binding;GO:0000976|transcription regulatory region sequence-specific DNA binding;	K14514	EIN3; ethylene-insensitive protein 3
evm.TU.contig507.206	8.278485444	0.847906531	4.190620472	1.972536373	3.446383714	1.106260114	19.54362	23.35308039	17.82132957	41.91254741	48.74225755	59.03377775	EVM%20prediction%20contig507.206	protein_coding	chrcontig507:2024551-2025923:-	gi|747067578|ref|XP_011080517.1|	362	2.00E-40	PREDICTED: inactive protein RESTRICTED TEV MOVEMENT 2 [Sesamum indicum]	.	.	.	.	P29830	50.1	1.00E-07	17.6 kDa class II heat shock protein	BS_yocM	49.3	8.00E-08	COG0071	pfam00011	HSP20	Hsp20/alpha crystallin family.	GO:0009408|response to heat;	GO:0005737|cytoplasm;	.	K13993	HSP20; HSP20 family protein
evm.TU.contig507.207	4.404634801	4.469966355	9.783082093	5.882123337	3.133231104	7.469931423	2.428302989	2.352228434	2.645965874	7.246140785	6.29117257	6.488010652	EVM%20prediction%20contig507.207	protein_coding	chrcontig507:2029365-2038577:+	gi|747067582|ref|XP_011080519.1|	3948	0	PREDICTED: uncharacterized protein LOC105163762 isoform X2 [Sesamum indicum]	gi|747067581|ref|XM_011082217.1|	1375	0	PREDICTED: Sesamum indicum uncharacterized LOC105163762 (LOC105163762), transcript variant X2, mRNA	G5E8P0	102	1.00E-20	Gamma-tubulin complex component 6	.	.	.	.	pfam04130	Spc97_Spc98	Spc97 / Spc98 family. The spindle pole body (SPB) functions as the microtubule-organizing centre in yeast. Members of this family are spindle pole body (SBP) components such as Spc97 and Spc98 that form a complex with gamma-tubulin. This family of proteins includes the grip motif 1 and grip moti 2. Members of this family all form components of the gamma-tubulin complex, GCP.	GO:0051298|centrosome duplication;GO:0031122|cytoplasmic microtubule organization;GO:0051415|interphase microtubule nucleation by interphase microtubule organizing center;GO:0007126|meiotic nuclear division;GO:0007020|microtubule nucleation;GO:0090307|mitotic spindle assembly;	GO:0005813|centrosome;GO:0000923|equatorial microtubule organizing center;GO:0070062|extracellular exosome;GO:0008274|gamma-tubulin ring complex;GO:0016020|membrane;GO:0005874|microtubule;GO:0000922|spindle pole;	GO:0043015|gamma-tubulin binding;GO:0008017|microtubule binding;GO:0005200|structural constituent of cytoskeleton;	K16573	TUBGCP6, GCP6; gamma-tubulin complex component 6
evm.TU.contig507.200	67.93031403	71.06260188	38.00210984	34.05734447	62.37624476	34.24722592	52.32503364	58.01351184	54.09051984	39.08864709	39.24717509	39.84969846	EVM%20prediction%20contig507.200	protein_coding	chrcontig507:1935061-1943460:-	gi|747085553|ref|XP_011090242.1|	2533	0	PREDICTED: serrate RNA effector molecule-like [Sesamum indicum]	gi|848848578|ref|XM_012994882.1|	1021	0	PREDICTED: Erythranthe guttatus serrate RNA effector molecule (LOC105970063), mRNA	Q9ZVD0	722	0	Serrate RNA effector molecule	.	.	.	.	pfam12066	DUF3546	Domain of unknown function (DUF3546). This presumed domain is functionally uncharacterized. This domain is found in eukaryotes. This domain is typically between 93 to 114 amino acids in length. This domain has two completely conserved Y residues that may be functionally important.	GO:0006397|mRNA processing;GO:0031053|primary miRNA processing;GO:0010267|production of ta-siRNAs involved in RNA interference;GO:2000011|regulation of adaxial/abaxial pattern formation;GO:0000381|regulation of alternative mRNA splicing, via spliceosome;GO:0048509|regulation of meristem development;GO:0006355|regulation of transcription, DNA-templated;GO:0008380|RNA splicing;GO:0048367|shoot syst…	GO:0009507|chloroplast;GO:0005829|cytosol;GO:0005846|nuclear cap binding complex;GO:0010445|nuclear dicing body;GO:0016607|nuclear speck;GO:0005730|nucleolus;GO:0005634|nucleus;	GO:0003677|DNA binding;GO:0046872|metal ion binding;GO:0003700|transcription factor activity, sequence-specific DNA binding;	.	.
evm.TU.contig507.201	26.78681361	33.1894842	49.40246991	31.50934726	22.64766441	34.37308213	72.20986871	88.1697933	73.80470268	29.27811682	31.60814133	29.36167298	EVM%20prediction%20contig507.201	protein_coding	chrcontig507:1957474-1961694:+	gi|747067564|ref|XP_011080509.1|	2758	0	PREDICTED: uncharacterized protein LOC105163756 [Sesamum indicum]	gi|747067567|ref|XM_011082209.1|	912	0	PREDICTED: Sesamum indicum uncharacterized LOC105163756 (LOC105163756), transcript variant X3, mRNA	.	.	.	.	.	.	.	.	pfam04782	DUF632	Protein of unknown function (DUF632). This plant protein may be a leucine zipper, but there is no experimental evidence for this.	.	.	.	.	.
evm.TU.contig507.202	71.35872508	69.29539417	61.19146816	37.03875492	46.41729714	35.30914838	371.0202993	295.4818457	609.4217438	256.2961303	233.8111749	281.7745532	EVM%20prediction%20contig507.202	protein_coding	chrcontig507:1964532-1965350:-	gi|747067570|ref|XP_011080512.1|	841	1.00E-109	PREDICTED: uncharacterized protein LOC105163758 [Sesamum indicum]	gi|848848574|ref|XM_012994770.1|	373	0	PREDICTED: Erythranthe guttatus protein YLS9 (LOC105969964), mRNA	Q9FNH6	62	4.00E-10	NDR1/HIN1-Like protein 3	.	.	.	.	pfam03168	LEA_2	Late embryogenesis abundant protein. Different types of LEA proteins are expressed at different stages of late embryogenesis in higher plant seed embryos and under conditions of dehydration stress. The function of these proteins is unknown. This family represents a group of LEA proteins that appear to be distinct from those in pfam02987. The family DUF1511, pfam07427, has now been merged into thi…	GO:0042742|defense response to bacterium;GO:0009816|defense response to bacterium, incompatible interaction;GO:0051607|defense response to virus;GO:0009617|response to bacterium;GO:0009751|response to salicylic acid;GO:0009611|response to wounding;	GO:0046658|anchored component of plasma membrane;GO:0005794|Golgi apparatus;GO:0016021|integral component of membrane;GO:0005886|plasma membrane;GO:0009506|plasmodesma;GO:0005774|vacuolar membrane;	GO:0004871|signal transducer activity;	.	.
evm.TU.contig99.16	1.286991435	2.89998284	0.73645906	6.077340866	16.34136143	7.280555011	18.11927978	16.42378503	16.68097664	7.290825169	4.824675039	5.968203236	EVM%20prediction%20contig99.16	protein_coding	chrcontig99:107282-108624:-	gi|747054600|ref|XP_011073514.1|	1324	6.00E-180	PREDICTED: 1-aminocyclopropane-1-carboxylate oxidase homolog 1-like [Sesamum indicum]	gi|685371779|ref|XM_009121297.1|	45	9.00E-13	PREDICTED: Brassica rapa 1-aminocyclopropane-1-carboxylate oxidase homolog 5-like (LOC103844509), mRNA	Q8H1S4	410	2.00E-140	1-aminocyclopropane-1-carboxylate oxidase homolog 3	PA4191	104	2.00E-24	COG3491	pfam03171	2OG-FeII_Oxy	2OG-Fe(II) oxygenase superfamily. This family contains members of the 2-oxoglutarate (2OG) and Fe(II)-dependent oxygenase superfamily. This family includes the C-terminal of prolyl 4-hydroxylase alpha subunit. The holoenzyme has the activity EC:1.14.11.2 catalyzing the reaction: Procollagen L-proline + 2-oxoglutarate + O2 <=> procollagen trans- 4-hydroxy-L-proline + succinate + CO2. The full enzy…	.	.	GO:0046872|metal ion binding;GO:0016491|oxidoreductase activity;	.	.
evm.TU.contig126.308	1.780306184	2.331900915	2.064626629	1.468378418	1.656902901	1.662275351	3.717947978	3.847847164	2.748478618	2.748914098	3.186011192	3.924232499	EVM%20prediction%20contig126.308	protein_coding	chrcontig126:3532704-3537465:-	gi|747066428|ref|XP_011079894.1|	4300	0	PREDICTED: coiled-coil domain-containing protein 150 [Sesamum indicum]	gi|747066429|ref|XM_011081593.1|	1495	0	PREDICTED: Sesamum indicum coiled-coil domain-containing protein 150 (LOC105163298), transcript variant X2, mRNA	F4HZB5	563	1.00E-171	Protein NETWORKED 1D	.	.	.	.	pfam01576	Myosin_tail_1	Myosin tail. The myosin molecule is a multi-subunit complex made up of two heavy chains and four light chains it is a fundamental contractile protein found in all eukaryote cell types. This family consists of the coiled-coil myosin heavy chain tail region. The coiled-coil is composed of the tail from two molecules of myosin. These can then assemble into the macromolecular thick filament. The coil…	GO:0006310|DNA recombination;GO:0006302|double-strand break repair;	GO:0005886|plasma membrane;	GO:0003677|DNA binding;	.	.
evm.TU.contig87.153	2.74302055	2.107111006	1.207420824	0	0	0	0.147173801	0	0	0	0	0.150003418	EVM%20prediction%20contig87.153	protein_coding	chrcontig87:1361924-1362727:+	gi|848874465|ref|XP_012837771.1|	372	1.00E-40	PREDICTED: uncharacterized protein LOC105958305 [Erythranthe guttata]	gi|848874464|ref|XM_012982317.1|	183	6.00E-90	PREDICTED: Erythranthe guttatus uncharacterized LOC105958305 (LOC105958305), mRNA	.	.	.	.	.	.	.	.	pfam02485	Branch	Core-2/I-Branching enzyme. This is a family of two different beta-1,6-N-acetylglucosaminyltransferase enzymes, I-branching enzyme and core-2 branching enzyme. I-branching enzyme is responsible for the production of the blood group I-antigen during embryonic development. Core-2 branching enzyme forms crucial side-chain branches in O-glycans.	.	.	.	.	.
evm.TU.contig126.302	2.103944289	1.688992031	2.653187714	2.463451141	3.195795789	2.076975982	2.147863188	3.46277406	2.193203539	2.942305799	2.257088075	2.437926845	EVM%20prediction%20contig126.302	protein_coding	chrcontig126:3419047-3420341:-	gi|747066445|ref|XP_011079903.1|	1481	0	PREDICTED: uncharacterized protein LOC105163303 [Sesamum indicum]	gi|971554477|ref|XM_006349649.2|	65	8.00E-24	PREDICTED: Solanum tuberosum uncharacterized LOC102597865 (LOC102597865), mRNA	.	.	.	.	.	.	.	.	pfam03171	2OG-FeII_Oxy	2OG-Fe(II) oxygenase superfamily. This family contains members of the 2-oxoglutarate (2OG) and Fe(II)-dependent oxygenase superfamily. This family includes the C-terminal of prolyl 4-hydroxylase alpha subunit. The holoenzyme has the activity EC:1.14.11.2 catalyzing the reaction: Procollagen L-proline + 2-oxoglutarate + O2 <=> procollagen trans- 4-hydroxy-L-proline + succinate + CO2. The full enzy…	.	.	.	.	.
evm.TU.contig126.303	30.12143186	35.82725299	29.17553679	6.885457576	12.171344	7.976102003	5.243122224	5.593853955	5.478309015	24.79794577	20.38607405	30.24177679	EVM%20prediction%20contig126.303	protein_coding	chrcontig126:3420857-3426287:-	gi|747066439|ref|XP_011079900.1|	2451	0	PREDICTED: serine/threonine-protein kinase Nek2 [Sesamum indicum]	gi|747066442|ref|XM_011081600.1|	830	0	PREDICTED: Sesamum indicum serine/threonine-protein kinase Nek2 (LOC105163302), transcript variant X3, mRNA	Q2QMH1	617	0	Serine/threonine-protein kinase Nek2	.	.	.	.	pfam00069	Pkinase	Protein kinase domain.	GO:0006468|protein phosphorylation;	.	GO:0005524|ATP binding;GO:0004674|protein serine/threonine kinase activity;	K08857	NEK; NIMA (never in mitosis gene a)-related kinase [EC:2.7.11.1]
evm.TU.contig126.300	1.660684128	1.700920932	0	0.479630969	0	0.24657605	1.663241264	1.735068222	1.489584023	10.37080283	10.49802786	7.265225808	EVM%20prediction%20contig126.300	protein_coding	chrcontig126:3412897-3413228:-	gi|848849919|ref|XP_012832013.1|	330	7.00E-35	PREDICTED: cell wall protein IFF7 [Erythranthe guttata]	gi|848849918|ref|XM_012976559.1|	135	2.00E-63	PREDICTED: Erythranthe guttatus cell wall protein IFF7 (LOC105952954), mRNA	Q8W4K5	87.8	4.00E-20	VAN3-binding protein	.	.	.	.	pfam08458	PH_2	Plant pleckstrin homology-like region. This family describes a pleckstrin homology (PH)-like region found in several plant proteins of unknown function.	GO:0009734|auxin-activated signaling pathway;GO:0010305|leaf vascular tissue pattern formation;GO:0010087|phloem or xylem histogenesis;GO:0009733|response to auxin;	.	.	.	.
evm.TU.contig126.301	2.333579842	2.92125811	0.365224358	0.179726277	1.727081681	0.508180436	0.712281328	0.464400717	2.976926385	24.38080653	34.39786375	30.67248229	EVM%20prediction%20contig126.301	protein_coding	chrcontig126:3413250-3415943:-	gi|747066447|ref|XP_011079904.1|	1060	4.00E-137	PREDICTED: LOW QUALITY PROTEIN: uncharacterized protein LOC105163304 [Sesamum indicum]	gi|848849918|ref|XM_012976559.1|	371	0	PREDICTED: Erythranthe guttatus cell wall protein IFF7 (LOC105952954), mRNA	Q8W4K5	246	5.00E-74	VAN3-binding protein	.	.	.	.	pfam05703	Auxin_canalis	Auxin canalisation. This domain is frequently found at the N-terminus of proteins containing pfam08458 at the C-terminus. It is a component of the auto-regulatory loop which enables auxin canalisation by recruitment of the PIN1 auxin efflux protein to the cell membrane.	GO:0009734|auxin-activated signaling pathway;GO:0010305|leaf vascular tissue pattern formation;GO:0010087|phloem or xylem histogenesis;GO:0009733|response to auxin;	.	.	.	.
evm.TU.contig126.306	163.7999132	186.1453485	110.9084441	48.61864154	22.95730928	40.90028302	252.8432371	212.0935855	192.3954784	108.7504936	128.6570159	91.57559381	EVM%20prediction%20contig126.306	protein_coding	chrcontig126:3519797-3526401:+	gi|747066437|ref|XP_011079899.1|	2780	0	PREDICTED: sulfate transporter 3.1 [Sesamum indicum]	gi|747066436|ref|XM_011081597.1|	917	0	PREDICTED: Sesamum indicum sulfate transporter 3.1 (LOC105163301), mRNA	Q9SV13	927	0	Sulfate transporter 3.1	aq_1268	234	9.00E-67	COG0659	pfam00916	Sulfate_transp	Sulfate transporter family. Mutations in human SLC26A2 lead to several human diseases.	GO:0008272|sulfate transport;	GO:0009507|chloroplast;GO:0005887|integral component of plasma membrane;	GO:0008271|secondary active sulfate transmembrane transporter activity;GO:0015116|sulfate transmembrane transporter activity;GO:0015293|symporter activity;	K17471	SULTR3; sulfate transporter 3
evm.TU.contig126.307	2.665352151	7.279816292	7.989156708	4.728737373	5.614059106	5.710074651	1.63436099	2.216422981	1.024603375	7.020277735	7.165042267	6.49655689	EVM%20prediction%20contig126.307	protein_coding	chrcontig126:3528591-3530117:+	gi|747066435|ref|XP_011079898.1|	1631	0	PREDICTED: putative nuclease HARBI1 isoform X2 [Sesamum indicum]	gi|747066434|ref|XM_011081596.1|	608	0	PREDICTED: Sesamum indicum putative nuclease HARBI1 (LOC105163300), transcript variant X2, mRNA	Q96MB7	100	1.00E-22	Putative nuclease HARBI1	.	.	.	.	pfam13359	DDE_Tnp_4	DDE superfamily endonuclease. This family of proteins are related to pfam00665 and are probably endonucleases of the DDE superfamily. Transposase proteins are necessary for efficient DNA transposition. This domain is a member of the DDE superfamily, which contain three carboxylate residues that are believed to be responsible for coordinating metal ions needed for catalysis. The catalytic activity…	.	GO:0005813|centrosome;GO:0005737|cytoplasm;GO:0005634|nucleus;	GO:0046872|metal ion binding;GO:0004518|nuclease activity;	.	.
evm.TU.contig126.304	0	0	0.121103586	0	0	0	0	0	0	0	0	0	EVM%20prediction%20contig126.304	protein_coding	chrcontig126:3447865-3451337:-	.	.	.	.	.	.	.	.	.	.	.	.	.	.	.	.	pfam02714	DUF221	Domain of unknown function DUF221. This family consists of hypothetical transmembrane proteins none of which have any function, the aligned region is at 538 residues at maximum length.	.	.	.	.	.
evm.TU.contig126.305	0.09612049	0.098449398	0.592343479	0.749548816	0.100038858	0.599417091	1.155221966	0.688634369	0.775954857	0.51451084	0.678280675	0.588716345	EVM%20prediction%20contig126.305	protein_coding	chrcontig126:3514544-3517155:-	gi|22296816|gb|AAM94368.1|	805	2.00E-104	protein phosphatase 2A regulatory A subunit, partial [Lolium perenne]	gi|747042189|ref|XM_011078831.1|	350	0	PREDICTED: Sesamum indicum serine/threonine-protein phosphatase 2A 65 kDa regulatory subunit A beta isoform (LOC105161209), mRNA	Q38950	315	2.00E-102	Serine/threonine-protein phosphatase 2A 65 kDa regulatory subunit A beta isoform	.	.	.	.	pfam00443	UCH	Ubiquitin carboxyl-terminal hydrolase.	GO:0042325|regulation of phosphorylation;GO:0046686|response to cadmium ion;	GO:0005829|cytosol;GO:0005886|plasma membrane;	GO:0008601|protein phosphatase type 2A regulator activity;	K03456	PPP2R1; serine/threonine-protein phosphatase 2A regulatory subunit A
evm.TU.contig39.58	25.92117748	13.71500149	27.47043794	177.1197658	53.70000293	104.189589	14.97552448	13.86198889	12.01093285	67.84068459	72.71069088	74.81240009	EVM%20prediction%20contig39.58	protein_coding	chrcontig39:595905-596761:+	gi|848855822|ref|XP_012853860.1|	361	2.00E-39	PREDICTED: acyl-CoA-binding domain-containing protein 3-like [Erythranthe guttata]	.	.	.	.	Q9STX1	97.1	1.00E-22	Acyl-CoA-binding domain-containing protein 3	.	.	.	.	pfam00887	ACBP	Acyl CoA binding protein.	GO:0006810|transport;	GO:0005615|extracellular space;	GO:0000062|fatty-acyl-CoA binding;GO:0008289|lipid binding;	.	.
evm.TU.contig39.51	2.352635848	1.204818994	1.035581565	14.56879069	16.63567862	12.76031057	7.484585688	8.489440941	6.392798099	1.358081322	3.478997603	1.574132258	EVM%20prediction%20contig39.51	protein_coding	chrcontig39:464802-466653:-	gi|985567398|ref|NP_001306621.1|	1264	6.00E-172	peroxidase 73 precursor [Sesamum indicum]	gi|848893251|ref|XM_012991223.1|	251	3.00E-127	PREDICTED: Erythranthe guttatus peroxidase 51-like (LOC105966630), mRNA	Q43873	424	1.00E-146	Peroxidase 73	.	.	.	.	pfam00141	peroxidase	Peroxidase.	GO:0042744|hydrogen peroxide catabolic process;GO:0006979|response to oxidative stress;	GO:0005576|extracellular region;	GO:0020037|heme binding;GO:0046872|metal ion binding;GO:0004601|peroxidase activity;	K00430	E1.11.1.7; peroxidase [EC:1.11.1.7]
evm.TU.contig39.50	0.204657435	0	0.135128945	3.058849176	4.36650676	2.962756765	0	0	0	0	0	0	EVM%20prediction%20contig39.50	protein_coding	chrcontig39:458335-459681:+	gi|747102380|ref|XP_011099354.1|	1983	0	PREDICTED: scarecrow-like protein 32 [Sesamum indicum]	gi|848856214|ref|XM_013000145.1|	474	0	PREDICTED: Erythranthe guttatus uncharacterized LOC105974979 (LOC105974979), mRNA	Q9SN22	528	0	Scarecrow-like protein 32	.	.	.	.	pfam03514	GRAS	GRAS domain family. Proteins in the GRAS (GAI, RGA, SCR) family are known as major players in gibberellin (GA) signaling, which regulates various aspects of plant growth and development. Mutation of the SCARECROW (SCR) gene results in a radial pattern defect, loss of a ground tissue layer, in the root. The PAT1 protein is involved in phytochrome A signal transduction. A sequence, structure and ev…	GO:0006355|regulation of transcription, DNA-templated;GO:0006351|transcription, DNA-templated;	GO:0005634|nucleus;	GO:0043565|sequence-specific DNA binding;GO:0003700|transcription factor activity, sequence-specific DNA binding;	.	.
evm.TU.contig39.53	0.121549191	0.248988426	0.107006872	0.737210564	1.265041641	2.273979124	0.208690892	0	0	1.518124576	0.750505006	0.31905489	EVM%20prediction%20contig39.53	protein_coding	chrcontig39:545135-545788:+	gi|747102374|ref|XP_011099351.1|	461	7.00E-55	PREDICTED: uncharacterized protein LOC105177798 [Sesamum indicum]	gi|747102373|ref|XM_011101049.1|	168	2.00E-81	PREDICTED: Sesamum indicum uncharacterized LOC105177798 (LOC105177798), mRNA	.	.	.	.	.	.	.	.	pfam15076	DUF4543	Domain of unknown function (DUF4543). This family of proteins is found in eukaryotes. Proteins in this family are typically between and 90 amino acids in length. The human member of this family is C17orf67.	.	.	.	.	.
evm.TU.contig39.55	0.178776631	0	0	0	0	0.15926702	0	0	0	0	0	0.078211899	EVM%20prediction%20contig39.55	protein_coding	chrcontig39:573327-578641:+	.	.	.	.	.	.	.	.	.	.	.	.	.	.	.	.	pfam06705	SF-assemblin	SF-assemblin/beta giardin. This family consists of several eukaryotic SF-assemblin and related beta giardin proteins. During mitosis the SF-assemblin-based cytoskeleton is reorganized; it divides in prophase and is reduced to two dot-like structures at each spindle pole in metaphase. During anaphase, the two dots present at each pole are connected again. In telophase there is an asymmetrical outg…	.	.	.	.	.
evm.TU.contig39.54	0.037846453	0.077526874	0.266547595	2.098681802	1.063510296	2.731022704	0.454856754	0.237249856	0.475259922	1.215500072	0.433982302	1.390805995	EVM%20prediction%20contig39.54	protein_coding	chrcontig39:550139-553331:-	gi|747102321|ref|XP_011099322.1|	2578	0	PREDICTED: BTB/POZ domain-containing protein At5g67385 [Sesamum indicum]	gi|747102320|ref|XM_011101020.1|	539	0	PREDICTED: Sesamum indicum BTB/POZ domain-containing protein At5g67385 (LOC105177772), mRNA	Q66GP0	805	0	BTB/POZ domain-containing protein At5g67385	.	.	.	.	pfam03000	NPH3	NPH3 family. Phototropism of Arabidopsis thaliana seedlings in response to a blue light source is initiated by nonphototropic hypocotyl 1 (NPH1), a light-activated serine-threonine protein kinase. Mutations in NPH3 disrupt early signaling occurring downstream of the NPH1 photoreceptor. The NPH3 gene encodes a NPH1-interacting protein. NPH3 is a member of a large protein family, apparently specifi…	GO:0016567|protein ubiquitination;	.	.	.	.
evm.TU.contig39.57	0.344591957	0.235294062	0.606728964	2.985702783	2.390928702	1.330277788	0.591638678	0.514323794	0.309088685	0.307420227	0.303954527	0.10050229	EVM%20prediction%20contig39.57	protein_coding	chrcontig39:586016-588566:-	gi|747102325|ref|XP_011099324.1|	564	1.00E-69	PREDICTED: uncharacterized protein LOC105177773 isoform X2 [Sesamum indicum]	.	.	.	.	.	.	.	.	.	.	.	.	pfam10416	IBD	Transcription-initiator DNA-binding domain IBD. In Trichomonas vaginalis, thought to be the earliest extant eukaryote, the sole initiator element for control of the start of transcription is Inr, and this is recognized by the initiator binding protein IBP39. IBP39 contains an N-terminal Inr binding domain, IBD, connected via a flexible, proteolytically sensitive, linker (residues 127-145) to a C-…	.	.	.	.	.
evm.TU.contig39.56	1.170312305	2.885681896	1.526362174	4.882281281	6.721667482	6.487276294	0.148839919	0.155267561	0.11663724	1.392091592	0.955831847	0.986060207	EVM%20prediction%20contig39.56	protein_coding	chrcontig39:582433-585280:+	gi|747102329|ref|XP_011099326.1|	2480	0	PREDICTED: uncharacterized protein LOC105177775 [Sesamum indicum]	gi|747102328|ref|XM_011101024.1|	1036	0	PREDICTED: Sesamum indicum uncharacterized LOC105177775 (LOC105177775), mRNA	Q9SZV0	840	0	Ribonuclease III domain-containing protein RNC1, chloroplastic	L0326	51.2	2.00E-06	COG0571	pfam00636	Ribonuclease_3	Ribonuclease III domain.	GO:0006397|mRNA processing;GO:0031054|pre-miRNA processing;GO:0031053|primary miRNA processing;GO:0030422|production of siRNA involved in RNA interference;GO:0090502|RNA phosphodiester bond hydrolysis, endonucleolytic;GO:0008380|RNA splicing;	GO:0009507|chloroplast;GO:0030529|ribonucleoprotein complex;GO:0005634|nucleus;	GO:0003725|double-stranded RNA binding;GO:0004525|ribonuclease III activity;	.	.
evm.TU.contig60.24	20.03282605	19.9579785	21.18736065	9.656141937	9.677568555	11.75565994	10.85844796	12.06211756	14.59585456	25.49636006	22.43473893	22.8523065	EVM%20prediction%20contig60.24	protein_coding	chrcontig60:510045-513739:-	gi|747056838|ref|XP_011074697.1|	1167	5.00E-157	PREDICTED: prostaglandin E synthase 2-like [Sesamum indicum]	gi|848870186|ref|XM_012980247.1|	324	7.00E-168	PREDICTED: Erythranthe guttatus prostaglandin E synthase 2-like (LOC105956402), mRNA	Q7ZUC7	219	5.00E-66	Prostaglandin E synthase 2	.	.	.	.	pfam13417	GST_N_3	Glutathione S-transferase, N-terminal domain.	GO:0045454|cell redox homeostasis;GO:0001516|prostaglandin biosynthetic process;	GO:0000139|Golgi membrane;GO:0016021|integral component of membrane;	GO:0009055|electron carrier activity;GO:0043295|glutathione binding;GO:0020037|heme binding;GO:0016829|lyase activity;GO:0050220|prostaglandin-E synthase activity;GO:0015035|protein disulfide oxidoreductase activity;	K05309	PTGES2; microsomal prostaglandin-E synthase 2 [EC:5.3.99.3]
evm.TU.contig520.1	0	0	0.295245238	0	0	0	0.287902033	0.150167531	0.150408119	0.149596217	0	0	EVM%20prediction%20contig520.1	protein_coding	chrcontig520:1499-2682:+	gi|747056487|ref|XP_011074508.1|	617	1.00E-76	PREDICTED: lysophospholipid acyltransferase LPEAT1-like isoform X1 [Sesamum indicum]	gi|747073524|ref|XM_011085424.1|	260	1.00E-132	PREDICTED: Sesamum indicum lysophospholipid acyltransferase LPEAT1-like (LOC105166172), transcript variant X1, mRNA	Q8L7R3	194	4.00E-59	Lysophospholipid acyltransferase LPEAT1	.	.	.	.	pfam01553	Acyltransferase	Acyltransferase. This family contains acyltransferases involved in phospholipid biosynthesis and other proteins of unknown function. This family also includes tafazzin, the Barth syndrome gene.	GO:0008654|phospholipid biosynthetic process;GO:0006644|phospholipid metabolic process;	GO:0005783|endoplasmic reticulum;GO:0005789|endoplasmic reticulum membrane;GO:0016021|integral component of membrane;GO:0005634|nucleus;	GO:0050200|plasmalogen synthase activity;	K13510	LPCAT1_2; lysophosphatidylcholine acyltransferase / lyso-PAF acetyltransferase [EC:2.3.1.23 2.3.1.67]
evm.TU.contig78.71	24.92251789	28.2179226	25.14977378	22.401952	26.73252386	20.08821411	3.929703398	4.706726973	1.976950997	15.3521048	13.08537326	12.90582917	EVM%20prediction%20contig78.71	protein_coding	chrcontig78:630347-632654:+	gi|747061240|ref|XP_011077081.1|	914	1.00E-120	PREDICTED: uncharacterized protein LOC105161170 [Sesamum indicum]	gi|747061239|ref|XM_011078779.1|	289	2.00E-148	PREDICTED: Sesamum indicum uncharacterized LOC105161170 (LOC105161170), mRNA	.	.	.	.	.	.	.	.	pfam08317	Spc7	Spc7 kinetochore protein. This domain is found in cell division proteins which are required for kinetochore-spindle association.	.	.	.	.	.
evm.TU.contig199.23	0.413924272	0.105988316	0.819904005	0.448303721	0	0.553130057	0.266503909	0	0.18563885	0.461591932	0	0.181085208	EVM%20prediction%20contig199.23	protein_coding	chrcontig199:526293-528259:+	gi|747073668|ref|XP_011083800.1|	464	1.00E-54	PREDICTED: uncharacterized protein LOC105166224 [Sesamum indicum]	.	.	.	.	.	.	.	.	.	.	.	.	pfam13905	Thioredoxin_8	Thioredoxin-like. Thioredoxins are small enzymes that participate in redox reactions, via the reversible oxidation of an active centre disulfide bond.	.	.	.	.	.
evm.TU.contig168.112	1.90091807	1.118475296	1.887126472	2.733389872	4.588225854	2.774414671	1.319382029	1.195259522	1.342286542	2.345342104	3.317813504	2.441780998	EVM%20prediction%20contig168.112	protein_coding	chrcontig168:1388826-1392585:-	gi|747075841|ref|XP_011084970.1|	1115	3.00E-142	PREDICTED: uncharacterized protein LOC105167094 [Sesamum indicum]	gi|747075840|ref|XM_011086668.1|	231	6.00E-116	PREDICTED: Sesamum indicum uncharacterized LOC105167094 (LOC105167094), mRNA	.	.	.	.	.	.	.	.	pfam09742	Dymeclin	Dyggve-Melchior-Clausen syndrome protein. Dymeclin (Dyggve-Melchior-Clausen syndrome protein) contains a large number of leucine and isoleucine residues and a total of 17 repeated dileucine motifs. It is characteristically about 700 residues long and present in plants and animals. Mutations in the gene coding for this protein in humans give rise to the disorder Dyggve-Melchior-Clausen syndrome (D…	.	.	.	.	.
evm.TU.contig522.543	66.66492893	53.27775634	48.21869605	22.291078	22.08514523	23.19830474	62.3880568	59.75685718	70.23977196	52.32565892	60.51483416	49.40221575	EVM%20prediction%20contig522.543	protein_coding	chrcontig522:3253205-3255811:-	gi|747090492|ref|XP_011092937.1|	1592	0	PREDICTED: isocitrate dehydrogenase [NAD] regulatory subunit 1, mitochondrial [Sesamum indicum]	gi|747096346|ref|XM_011097788.1|	653	0	PREDICTED: Sesamum indicum derlin-2.2 (LOC105175363), mRNA	Q8LFC0	574	0	Isocitrate dehydrogenase [NAD] regulatory subunit 1, mitochondrial	SPAC11G7.03	300	7.00E-98	COG0473	pfam00180	Iso_dh	Isocitrate/isopropylmalate dehydrogenase.	GO:0006102|isocitrate metabolic process;GO:0006099|tricarboxylic acid cycle;	GO:0005739|mitochondrion;	GO:0004449|isocitrate dehydrogenase (NAD+) activity;GO:0000287|magnesium ion binding;GO:0051287|NAD binding;GO:0008270|zinc ion binding;	K00030	IDH3; isocitrate dehydrogenase (NAD+) [EC:1.1.1.41]
evm.TU.contig60.25	197.8411174	178.4269829	340.1807776	135.6254938	90.01767041	136.9530398	170.9761443	177.6298763	166.9490102	159.1405223	143.9571775	145.4720513	EVM%20prediction%20contig60.25	protein_coding	chrcontig60:576190-578905:+	gi|747073204|ref|XP_011083559.1|	2259	0	PREDICTED: tubulin beta chain-like [Sesamum indicum]	gi|747073203|ref|XM_011085257.1|	834	0	PREDICTED: Sesamum indicum tubulin beta chain-like (LOC105166044), mRNA	P46263	850	0	Tubulin beta-1 chain	ECU03g0820i	706	0	COG5023	pfam03953	Tubulin_C	Tubulin C-terminal domain. This family includes the tubulin alpha, beta and gamma chains. Members of this family are involved in polymer formation. Tubulins are GTPases. FtsZ can polymerize into tubes, sheets, and rings in vitro and is ubiquitous in eubacteria and archaea. Tubulin is the major component of microtubules. (The FtsZ GTPases have been split into their won family).	GO:0007017|microtubule-based process;	GO:0005737|cytoplasm;GO:0005874|microtubule;	GO:0005525|GTP binding;GO:0003924|GTPase activity;GO:0005200|structural constituent of cytoskeleton;	.	.
evm.TU.contig522.1489	3.482756413	6.311094382	15.68415009	11.14198123	2.439723165	12.8880916	11.44179757	11.51605463	9.191558556	13.98179456	10.45674468	12.13059714	EVM%20prediction%20contig522.1489	protein_coding	chrcontig522:10157809-10160457:-	gi|747070667|ref|XP_011082165.1|	1572	0	PREDICTED: alkylated DNA repair protein alkB homolog 8 isoform X2 [Sesamum indicum]	gi|747070666|ref|XM_011083863.1|	627	0	PREDICTED: Sesamum indicum alkylated DNA repair protein alkB homolog 8 (LOC105164991), transcript variant X4, mRNA	Q07G10	150	5.00E-39	Alkylated DNA repair protein alkB homolog 8	AGc894	106	4.00E-26	COG3145	pfam13532	2OG-FeII_Oxy_2	2OG-Fe(II) oxygenase superfamily.	GO:0055114|oxidation-reduction process;GO:0030488|tRNA methylation;GO:0002098|tRNA wobble uridine modification;	GO:0005737|cytoplasm;GO:0005829|cytosol;GO:0005634|nucleus;	GO:0008198|ferrous iron binding;GO:0005506|iron ion binding;GO:0000166|nucleotide binding;GO:0016706|oxidoreductase activity, acting on paired donors, with incorporation or reduction of molecular oxygen, 2-oxoglutarate as one donor, and incorporation of one atom each of oxygen into both donors;GO:0016300|tRNA (uracil) methyltransferase activity;GO:0000049|tRNA binding;GO:0008270|zinc ion binding;	K10770	ALKBH8; alkylated DNA repair protein alkB homolog 8 [EC:1.14.11.- 2.1.1.229]
evm.TU.contig522.1488	12.71862285	11.50875683	10.98454038	4.166096907	7.138706851	4.882316769	9.15789802	11.09673843	8.687563933	15.09810765	14.00060614	14.32515766	EVM%20prediction%20contig522.1488	protein_coding	chrcontig522:10148505-10157356:+	gi|747070648|ref|XP_011082155.1|	2505	0	PREDICTED: beta-amylase 8 isoform X1 [Sesamum indicum]	gi|747070647|ref|XM_011083853.1|	1074	0	PREDICTED: Sesamum indicum beta-amylase 8 (LOC105164988), transcript variant X1, mRNA	Q9FH80	725	0	Beta-amylase 8	.	.	.	.	pfam01373	Glyco_hydro_14	Glycosyl hydrolase family 14. This family are beta amylases.	GO:0000272|polysaccharide catabolic process;GO:0048831|regulation of shoot system development;	GO:0005737|cytoplasm;GO:0005634|nucleus;	GO:0016161|beta-amylase activity;GO:0003700|transcription factor activity, sequence-specific DNA binding;	.	.
evm.TU.contig522.1487	246.9123469	188.8528195	401.6195399	0.31345961	0	0.053716042	0.155285742	0	0.054083759	0	0.212741577	0.052757108	EVM%20prediction%20contig522.1487	protein_coding	chrcontig522:10142543-10147327:-	gi|848873582|ref|XP_012837348.1|	957	1.00E-123	PREDICTED: pectin acetylesterase 8-like [Erythranthe guttata]	.	.	.	.	Q6DBP4	312	3.00E-101	Pectin acetylesterase 8	.	.	.	.	pfam03283	PAE	Pectinacetylesterase.	GO:0071555|cell wall organization;	GO:0005576|extracellular region;GO:0009505|plant-type cell wall;	GO:0052793|pectin acetylesterase activity;	.	.
evm.TU.contig522.1486	1.833962794	1.186356617	3.229089724	0	0	0	0	0	0	0	0	0	EVM%20prediction%20contig522.1486	protein_coding	chrcontig522:10139157-10142461:+	gi|747070854|ref|XP_011082269.1|	620	3.00E-75	PREDICTED: uncharacterized protein At4g15970-like [Sesamum indicum]	gi|848911634|ref|XM_012998770.1|	160	7.00E-77	PREDICTED: Erythranthe guttatus topless-related protein 1-like (LOC105973731), mRNA	Q0J7U6	165	1.00E-44	Protein TPR2	.	.	.	.	pfam03407	Nucleotid_trans	Nucleotide-diphospho-sugar transferase. Proteins in this family have been been predicted to be nucleotide-diphospho-sugar transferases.	GO:0006355|regulation of transcription, DNA-templated;GO:0006351|transcription, DNA-templated;	GO:0005634|nucleus;	.	.	.
evm.TU.contig522.1485	3.534276478	6.23428712	2.420001566	0	0	0	0	0	0	0	0	0	EVM%20prediction%20contig522.1485	protein_coding	chrcontig522:10137616-10139146:+	gi|848873643|ref|XP_012837376.1|	319	5.00E-33	PREDICTED: uncharacterized protein At4g15970-like [Erythranthe guttata]	.	.	.	.	P0C042	85.9	2.00E-19	Uncharacterized protein At4g15970	.	.	.	.	pfam03407	Nucleotid_trans	Nucleotide-diphospho-sugar transferase. Proteins in this family have been been predicted to be nucleotide-diphospho-sugar transferases.	GO:0070475|rRNA base methylation;	GO:0005737|cytoplasm;	GO:0071424|rRNA (cytosine-N4-)-methyltransferase activity;	.	.
evm.TU.contig522.1484	1.862659225	3.462285001	3.036681501	4.243941894	0.358998304	4.056287086	4.145616364	3.274373705	3.217740062	3.138825136	6.085175724	4.889300611	EVM%20prediction%20contig522.1484	protein_coding	chrcontig522:10128904-10131759:+	gi|747070854|ref|XP_011082269.1|	1318	6.00E-179	PREDICTED: uncharacterized protein At4g15970-like [Sesamum indicum]	.	.	.	.	P0C042	302	2.00E-98	Uncharacterized protein At4g15970	.	.	.	.	pfam03407	Nucleotid_trans	Nucleotide-diphospho-sugar transferase. Proteins in this family have been been predicted to be nucleotide-diphospho-sugar transferases.	GO:0070475|rRNA base methylation;	GO:0005737|cytoplasm;	GO:0071424|rRNA (cytosine-N4-)-methyltransferase activity;	.	.
evm.TU.contig522.1483	0	0	0	0.07317899	0.087901791	0.225725869	0	0	0	0	0	0	EVM%20prediction%20contig522.1483	protein_coding	chrcontig522:10124926-10126233:+	gi|747070854|ref|XP_011082269.1|	997	2.00E-131	PREDICTED: uncharacterized protein At4g15970-like [Sesamum indicum]	gi|747070853|ref|XM_011083967.1|	211	4.00E-105	PREDICTED: Sesamum indicum uncharacterized protein At4g15970-like (LOC105165094), mRNA	P0C042	268	3.00E-86	Uncharacterized protein At4g15970	.	.	.	.	pfam03407	Nucleotid_trans	Nucleotide-diphospho-sugar transferase. Proteins in this family have been been predicted to be nucleotide-diphospho-sugar transferases.	GO:0070475|rRNA base methylation;	GO:0005737|cytoplasm;	GO:0071424|rRNA (cytosine-N4-)-methyltransferase activity;	.	.
evm.TU.contig522.1482	13.09202416	5.819100465	51.32187652	138.6907099	16.710792	130.0569351	52.8021616	54.19756111	51.62556527	154.0406727	159.0586416	157.1293873	EVM%20prediction%20contig522.1482	protein_coding	chrcontig522:10121898-10122176:+	gi|747070587|ref|XP_011082122.1|	167	4.00E-13	PREDICTED: uncharacterized protein LOC105164967 [Sesamum indicum]	.	.	.	.	.	.	.	.	.	.	.	.	pfam05024	Gpi1	N-acetylglucosaminyl transferase component (Gpi1). Glycosylphosphatidylinositol (GPI) represents an important anchoring molecule for cell surface proteins.The first step in its synthesis is the transfer of N-acetylglucosamine (GlcNAc) from UDP-N-acetylglucosamine to phosphatidylinositol (PI). This chemically simple step is genetically complex because three or four genes are required in both yeast…	.	.	.	.	.
evm.TU.contig522.1481	4.918881263	6.75432367	13.32424391	12.36432211	7.369686116	12.90550035	13.50328277	14.86093222	13.09081488	14.37038863	13.63623449	12.01297965	EVM%20prediction%20contig522.1481	protein_coding	chrcontig522:10118901-10121534:-	gi|848873645|ref|XP_012837377.1|	1627	0	PREDICTED: probable methyltransferase-like protein 15 homolog [Erythranthe guttata]	gi|747070584|ref|XM_011083819.1|	578	0	PREDICTED: Sesamum indicum probable methyltransferase-like protein 15 (LOC105164966), mRNA	Q6MEG4	247	2.00E-76	Ribosomal RNA small subunit methyltransferase H	RP569	204	1.00E-60	COG0275	pfam01795	Methyltransf_5	MraW methylase family. Members of this family are probably SAM dependent methyltransferases based on Escherichia coli rsmH. This family appears to be related to pfam01596.	GO:0070475|rRNA base methylation;	GO:0005737|cytoplasm;	GO:0071424|rRNA (cytosine-N4-)-methyltransferase activity;	K03438	mraW, rsmH; 16S rRNA (cytosine1402-N4)-methyltransferase [EC:2.1.1.199]
evm.TU.contig197.260	0	0	0.69340453	10.23669526	3.688861426	17.89296716	2.028475468	11.28573354	18.01545477	18.9722197	8.337038467	28.60008034	EVM%20prediction%20contig197.260	protein_coding	chrcontig197:3772489-3772663:-	gi|848873842|ref|XP_012837473.1|	188	1.00E-15	PREDICTED: putative leucine-rich repeat receptor-like serine/threonine-protein kinase At2g24130 [Erythranthe guttata]	.	.	.	.	C0LGP4	46.6	5.00E-06	Probable LRR receptor-like serine/threonine-protein kinase At3g47570	.	.	.	.	pfam08414	NADPH_Ox	Respiratory burst NADPH oxidase. This domain is found in plant proteins such as respiratory burst NADPH oxidase proteins which produce reactive oxygen species as a defence mechanism. It tends to occur to the N-terminus of an EF-hand (pfam00036), which suggests a direct regulatory effect of Ca2+ on the activity of the NADPH oxidase in plants.	.	GO:0016021|integral component of membrane;GO:0005886|plasma membrane;	GO:0005524|ATP binding;GO:0004674|protein serine/threonine kinase activity;	.	.
evm.TU.contig69.77	0.629391702	0.107440211	0.831135567	0.545333842	0.218349653	0.280353591	0.090051549	0	0.188181848	0.842247196	0.462640072	0.917829136	EVM%20prediction%20contig69.77	protein_coding	chrcontig69:860955-862173:+	gi|747076022|ref|XP_011085067.1|	930	7.00E-125	PREDICTED: uncharacterized protein LOC105167167 [Sesamum indicum]	gi|747076021|ref|XM_011086765.1|	320	7.00E-166	PREDICTED: Sesamum indicum uncharacterized LOC105167167 (LOC105167167), mRNA	.	.	.	.	.	.	.	.	pfam00652	Ricin_B_lectin	Ricin-type beta-trefoil lectin domain.	.	.	.	.	.
evm.TU.contig76.37	130.7571156	215.1682809	185.5802009	16.39945763	20.75145666	28.31747588	975.3976028	1064.229738	874.3905057	451.3985885	427.4480021	388.482438	EVM%20prediction%20contig76.37	protein_coding	chrcontig76:333900-334827:+	gi|747042091|ref|XP_011076634.1|	595	6.00E-76	PREDICTED: universal stress protein A-like protein [Sesamum indicum]	.	.	.	.	Q8LGG8	93.6	1.00E-22	Universal stress protein A-like protein	SSO2778	72	2.00E-15	COG0589	pfam00582	Usp	Universal stress protein family. The universal stress protein UspA is a small cytoplasmic bacterial protein whose expression is enhanced when the cell is exposed to stress agents. UspA enhances the rate of cell survival during prolonged exposure to such conditions, and may provide a general "stress endurance" activity. The crystal structure of Haemophilus influenzae UspA reveals an alpha/beta fol…	GO:0006950|response to stress;	GO:0005886|plasma membrane;	GO:0016208|AMP binding;	.	.
evm.TU.contig300.99	80.77193503	73.48910438	26.13459617	15.72379243	35.80934311	12.98971637	127.5129937	130.8590037	122.6945647	37.99470685	47.55939942	38.36525787	EVM%20prediction%20contig300.99	protein_coding	chrcontig300:1003912-1004568:+	gi|604298037|gb|EYU18125.1|	531	7.00E-64	hypothetical protein MIMGU_mgv1a011855mg [Erythranthe guttata]	.	.	.	.	.	.	.	.	.	.	.	.	pfam13034	DUF3895	Protein of unknown function (DUF3895). This family of proteins is functionally uncharacterized. This family of proteins is found in bacteria. Proteins in this family are approximately 110 amino acids in length. There are two completely conserved residues (Y and L) that may be functionally important.	.	.	.	.	.
evm.TU.contig300.98	0.195790884	0	0.114910789	0.056547401	0	0.058141512	0	0	0.117079047	0.232894111	0.172701436	0.571035741	EVM%20prediction%20contig300.98	protein_coding	chrcontig300:998973-1001020:+	gi|848931567|ref|XP_012828813.1|	1235	7.00E-167	PREDICTED: protein CHROMOSOME TRANSMISSION FIDELITY 7 [Erythranthe guttata]	gi|747093454|ref|XM_011096230.1|	411	0	PREDICTED: Sesamum indicum protein CHROMOSOME TRANSMISSION FIDELITY 7 (LOC105174204), mRNA	A7UL74	294	2.00E-95	Protein CHROMOSOME TRANSMISSION FIDELITY 7	.	.	.	.	pfam13880	Acetyltransf_13	ESCO1/2 acetyl-transferase.	GO:0048653|anther development;GO:0051301|cell division;GO:0080186|developmental vegetative growth;GO:0000724|double-strand break repair via homologous recombination;GO:0009793|embryo development ending in seed dormancy;GO:0009553|embryo sac development;GO:0034089|establishment of meiotic sister chromatid cohesion;GO:0060772|leaf phyllotactic patterning;GO:0045132|meiotic chromosome segregation;GO…	GO:0005737|cytoplasm;GO:0005634|nucleus;	GO:0016407|acetyltransferase activity;GO:0046872|metal ion binding;	K11268	ESCO, ECO1; N-acetyltransferase [EC:2.3.1.-]
evm.TU.contig300.97	3.089445128	3.867477116	8.810355454	11.55386901	4.424592195	11.6678653	7.865847561	9.789887394	8.218679971	7.467602439	7.942413322	7.855351429	EVM%20prediction%20contig300.97	protein_coding	chrcontig300:991738-997929:+	gi|747092893|ref|XP_011094232.1|	3098	0	PREDICTED: uncharacterized protein LOC105173986 [Sesamum indicum]	gi|747092896|ref|XR_848800.1|	1081	0	PREDICTED: Sesamum indicum uncharacterized LOC105173986 (LOC105173986), transcript variant X4, misc_RNA	Q9NXF1	80.1	6.00E-14	Testis-expressed sequence 10 protein	.	.	.	.	pfam12333	Ipi1_N	Rix1 complex component involved in 60S ribosome maturation. This domain family is found in eukaryotes, and is typically between 91 and 105 amino acids in length. This family is the N terminal of Ipi1, a component of the Rix1 complex which works in conjunction with Rea1 to mature the 60S ribosome.	GO:0000470|maturation of LSU-rRNA;GO:0030174|regulation of DNA-dependent DNA replication initiation;GO:0006364|rRNA processing;	GO:0005737|cytoplasm;GO:0016021|integral component of membrane;GO:0071339|MLL1 complex;GO:0031965|nuclear membrane;GO:0005730|nucleolus;GO:0005654|nucleoplasm;GO:0030687|preribosome, large subunit precursor;GO:0097344|Rix1 complex;	GO:0003682|chromatin binding;	K14827	IPI1, TEX10; pre-rRNA-processing protein IPI1
evm.TU.contig300.96	16.673372	12.16280859	18.61957031	32.67898729	31.58146196	39.76146695	5.799025551	7.201733408	6.780475232	59.21217278	54.76146912	55.09448775	EVM%20prediction%20contig300.96	protein_coding	chrcontig300:985691-988866:+	gi|747092898|ref|XP_011094233.1|	3044	0	PREDICTED: probable receptor protein kinase TMK1 [Sesamum indicum]	gi|828301906|ref|XM_004494191.2|	290	1.00E-148	PREDICTED: Cicer arietinum probable receptor protein kinase TMK1 (LOC101502630), mRNA	P43298	639	0	Receptor protein kinase TMK1	.	.	.	.	pfam07714	Pkinase_Tyr	Protein tyrosine kinase.	GO:0007165|signal transduction;	GO:0005576|extracellular region;GO:0016021|integral component of membrane;GO:0005886|plasma membrane;	GO:0005524|ATP binding;GO:0004675|transmembrane receptor protein serine/threonine kinase activity;	K00924	E2.7.1.-
evm.TU.contig300.95	283.4306137	289.7885745	277.274261	178.0219899	161.1548047	155.1326278	966.0870538	1007.184033	879.8100138	286.0383292	355.7978538	293.5014938	EVM%20prediction%20contig300.95	protein_coding	chrcontig300:978885-979577:+	gi|747092900|ref|XP_011094234.1|	1076	3.00E-146	PREDICTED: uncharacterized protein LOC105173988 [Sesamum indicum]	gi|694319889|ref|XM_009350744.1|	221	8.00E-111	PREDICTED: Pyrus x bretschneideri uncharacterized LOC103940595 (LOC103940595), mRNA	.	.	.	.	.	.	.	.	pfam04970	LRAT	Lecithin retinol acyltransferase. The full-length members of this family are representatives of a novel class II tumor-suppressor family, designated as H-REV107-like. This domain is the catalytic N-terminal proline-rich region of the protein. The downstream region is a putative C-terminal transmembrane domain which is found to be crucial for cellular localisation, but not necessary for the enzyme…	.	.	.	.	.
evm.TU.contig300.93	0	0.101858901	0	0	0	0	0	0	0	0	0.350885457	0	EVM%20prediction%20contig300.93	protein_coding	chrcontig300:961465-962157:-	gi|747092902|ref|XP_011094235.1|	692	2.00E-82	PREDICTED: digalactosyldiacylglycerol synthase 1, chloroplastic [Sesamum indicum]	gi|848931358|ref|XM_012973288.1|	283	3.00E-145	PREDICTED: Erythranthe guttatus digalactosyldiacylglycerol synthase 1, chloroplastic (LOC105949973), mRNA	Q6DW74	140	4.00E-36	Digalactosyldiacylglycerol synthase 1, chloroplastic	.	.	.	.	pfam08326	ACC_central	Acetyl-CoA carboxylase, central region. The region featured in this family is found in various eukaryotic acetyl-CoA carboxylases, N-terminal to the catalytic domain (pfam01039). This enzyme (EC:6.4.1.2) is involved in the synthesis of long-chain fatty acids, as it catalyses the rate-limiting step in this process.	GO:0009877|nodulation;	GO:0009707|chloroplast outer membrane;GO:0043661|peribacteroid membrane;	GO:0046481|digalactosyldiacylglycerol synthase activity;	.	.
evm.TU.contig300.92	27.5611976	28.38668312	37.35802111	76.44359672	69.35616234	81.89068253	84.72752295	86.01479433	85.95924817	74.89075404	81.10886675	77.65351227	EVM%20prediction%20contig300.92	protein_coding	chrcontig300:956790-961057:-	gi|848931359|ref|XP_012828742.1|	3160	0	PREDICTED: digalactosyldiacylglycerol synthase 1, chloroplastic [Erythranthe guttata]	gi|747092901|ref|XM_011095933.1|	699	0	PREDICTED: Sesamum indicum digalactosyldiacylglycerol synthase 1, chloroplastic (LOC105173989), mRNA	Q6DW74	1014	0	Digalactosyldiacylglycerol synthase 1, chloroplastic	.	.	.	.	pfam00534	Glycos_transf_1	Glycosyl transferases group 1. Mutations in this domain of human PIGA lead to disease (Paroxysmal Nocturnal haemoglobinuria). Members of this family transfer activated sugars to a variety of substrates, including glycogen, Fructose-6-phosphate and lipopolysaccharides. Members of this family transfer UDP, ADP, GDP or CMP linked sugars. The eukaryotic glycogen synthases may be distant members of th…	GO:0009877|nodulation;	GO:0009707|chloroplast outer membrane;GO:0043661|peribacteroid membrane;	GO:0046481|digalactosyldiacylglycerol synthase activity;	.	.
evm.TU.contig300.91	0	0	0	0.084520956	0	0.086903661	0	0	0	0.174052499	0	0.042676132	EVM%20prediction%20contig300.91	protein_coding	chrcontig300:952810-955879:+	gi|747062577|ref|XP_011077806.1|	1325	2.00E-176	PREDICTED: aluminum-activated malate transporter 8-like [Sesamum indicum]	gi|848870454|ref|XM_012980369.1|	187	1.00E-91	PREDICTED: Erythranthe guttatus aluminum-activated malate transporter 8-like (LOC105956519), mRNA	Q9SRM9	384	1.00E-126	Aluminum-activated malate transporter 8	.	.	.	.	pfam11744	ALMT	Aluminium activated malate transporter.	.	GO:0016021|integral component of membrane;GO:0009705|plant-type vacuole membrane;	GO:0015140|malate transmembrane transporter activity;	.	.
evm.TU.contig273.264	47.60809927	45.69658368	30.12356084	30.74750059	47.66127609	33.55316039	34.4603581	33.29569826	27.87220771	23.75765085	21.19682889	23.53869432	EVM%20prediction%20contig273.264	protein_coding	chrcontig273:1785864-1794177:-	gi|747092764|ref|XP_011094162.1|	812	2.00E-91	PREDICTED: nucleolin-like isoform X1 [Sesamum indicum]	gi|747092763|ref|XM_011095860.1|	211	1.00E-104	PREDICTED: Sesamum indicum nucleolin-like (LOC105173938), transcript variant X1, mRNA	Q1DXH0	79.7	6.00E-14	Polyadenylate-binding protein, cytoplasmic and nuclear	.	.	.	.	pfam00076	RRM_1	RNA recognition motif. (a.k.a. RRM, RBD, or RNP domain). The RRM motif is probably diagnostic of an RNA binding protein. RRMs are found in a variety of RNA binding proteins, including various hnRNP proteins, proteins implicated in regulation of alternative splicing, and protein components of snRNPs. The motif also appears in a few single stranded DNA binding proteins. The RRM structure consists o…	GO:0006397|mRNA processing;GO:0051028|mRNA transport;GO:0006417|regulation of translation;	GO:0005737|cytoplasm;GO:0005634|nucleus;	GO:0000166|nucleotide binding;GO:0003723|RNA binding;	K13126	PABPC; polyadenylate-binding protein
evm.TU.contig273.265	0.112611751	0	1.487080794	0.683003905	0	0.200645217	3.673573492	4.941542337	1.515140612	8.438986613	9.337165222	13.89296367	EVM%20prediction%20contig273.265	protein_coding	chrcontig273:1810727-1811645:-	gi|747093443|ref|XP_011094526.1|	385	4.00E-43	PREDICTED: uncharacterized protein LOC105174197 [Sesamum indicum]	.	.	.	.	.	.	.	.	.	.	.	.	pfam00011	HSP20	Hsp20/alpha crystallin family.	.	.	.	.	.
evm.TU.contig273.266	0	0	0.031949919	0	0	0	0.093465826	0.130002855	0.097658352	0.032377064	0.096036186	0	EVM%20prediction%20contig273.266	protein_coding	chrcontig273:1818782-1821415:+	gi|747092789|ref|XP_011094175.1|	2686	0	PREDICTED: lysosomal beta glucosidase-like [Sesamum indicum]	gi|747083300|ref|XM_011090709.1|	220	8.00E-110	PREDICTED: Sesamum indicum lysosomal beta glucosidase-like (LOC105170098), transcript variant X2, mRNA	A7LXU3	296	1.00E-87	Beta-glucosidase BoGH3B	CC0797	468	5.00E-153	COG1472	pfam00933	Glyco_hydro_3	Glycosyl hydrolase family 3 N terminal domain.	GO:0085030|mutualism;GO:2000899|xyloglucan catabolic process;	GO:0042597|periplasmic space;	GO:0008422|beta-glucosidase activity;	.	.
evm.TU.contig273.267	105.6897841	99.92358229	119.1789036	43.16990171	41.99650739	49.10465959	298.2524852	297.8402336	250.0139426	87.23547989	110.1341729	86.21008152	EVM%20prediction%20contig273.267	protein_coding	chrcontig273:1824348-1830239:+	gi|747062479|ref|XP_011077753.1|	1254	4.00E-171	PREDICTED: syntaxin-132-like [Sesamum indicum]	gi|747062478|ref|XM_011079451.1|	604	0	PREDICTED: Sesamum indicum syntaxin-132-like (LOC105161677), mRNA	Q9SRV7	427	1.00E-148	Putative syntaxin-131	SPCC825.03c	75.1	8.00E-15	COG5074	pfam00804	Syntaxin	Syntaxin. Syntaxins are the prototype family of SNARE proteins. They usually consist of three main regions - a C-terminal transmembrane region, a central SNARE domain which is characteristic of and conserved in all syntaxins (pfam05739), and an N-terminal domain that is featured in this entry. This domain varies between syntaxin isoforms; in syntaxin 1A it is found as three alpha-helices with a l…	GO:0006887|exocytosis;GO:0006886|intracellular protein transport;GO:0048278|vesicle docking;GO:0006906|vesicle fusion;	GO:0012505|endomembrane system;GO:0016021|integral component of membrane;GO:0005886|plasma membrane;GO:0031201|SNARE complex;	GO:0000149|SNARE binding;	K08486	STX1B_2_3; syntaxin 1B/2/3
evm.TU.contig273.260	14.20001375	18.12297308	28.20929703	19.90468522	13.38610568	23.18134059	32.80499251	38.88221305	30.47541078	19.49979431	22.3621346	20.94610841	EVM%20prediction%20contig273.260	protein_coding	chrcontig273:1728706-1731659:-	gi|848921175|ref|XP_012857345.1|	1222	6.00E-166	PREDICTED: ELMO domain-containing protein A [Erythranthe guttata]	gi|747065077|ref|XM_011080850.1|	424	0	PREDICTED: Sesamum indicum ELMO domain-containing protein A (LOC105162734), mRNA	Q54YW1	122	4.00E-29	ELMO domain-containing protein A	.	.	.	.	pfam04727	ELMO_CED12	ELMO/CED-12 family. This family represents a conserved domain which is found in a number of eukaryotic proteins including CED-12, ELMO I and ELMO II. ELMO1 is a component of signalling pathways that regulate phagocytosis and cell migration and is the mammalian orthologue of the C. elegans gene, ced-12. CED-12 is required for the engulfment of dying cells and cell migration. In mammalian cells, EL…	GO:0048870|cell motility;GO:0030837|negative regulation of actin filament polymerization;GO:0050764|regulation of phagocytosis;GO:0030587|sorocarp development;	GO:0005737|cytoplasm;	GO:0045159|myosin II binding;	.	.
evm.TU.contig273.261	0.464096911	0.47534154	0	0	0	0	0	0	0	0	0	0	EVM%20prediction%20contig273.261	protein_coding	chrcontig273:1735943-1736239:-	.	.	.	.	.	.	.	.	.	.	.	.	.	.	.	.	pfam00200	Disintegrin	Disintegrin.	.	.	.	.	.
evm.TU.contig273.262	180.7833172	133.7735824	184.2628999	211.3898359	163.4633631	192.2343579	694.3129623	695.5322872	677.9506557	678.973289	641.4789674	879.4081609	EVM%20prediction%20contig273.262	protein_coding	chrcontig273:1770670-1774152:+	gi|113473614|gb|ABI35986.1|	3704	0	methionine synthase [Phelipanche ramosa]	gi|974781|emb|Z49150.1|	1582	0	C.blumei kinetoplast met gene for cobalamine-independent methionine synthase	Q42662	1406	0	5-methyltetrahydropteroyltriglutamate--homocysteine methyltransferase	XF2272	755	0	COG0620	pfam01717	Meth_synt_2	Cobalamin-independent synthase, Catalytic domain. This is a family of vitamin-B12 independent methionine synthases or 5-methyltetrahydropteroyltriglutamate--homocysteine methyltransferases, EC:2.1.1.14 from bacteria and plants. Plants are the only higher eukaryotes that have the required enzymes for methionine synthesis. This enzyme catalyses the last step in the production of methionine by trans…	GO:0009086|methionine biosynthetic process;	GO:0005737|cytoplasm;	GO:0003871|5-methyltetrahydropteroyltriglutamate-homocysteine S-methyltransferase activity;GO:0008270|zinc ion binding;	.	.
evm.TU.contig273.263	136.5388845	116.4838543	250.3185457	198.4002311	101.074147	192.0259744	411.7515509	399.0222792	402.9503617	658.4929675	654.2177578	818.0148282	EVM%20prediction%20contig273.263	protein_coding	chrcontig273:1780419-1783896:+	gi|113473614|gb|ABI35986.1|	3379	0	methionine synthase [Phelipanche ramosa]	gi|747092753|ref|XM_011095854.1|	1108	0	PREDICTED: Sesamum indicum 5-methyltetrahydropteroyltriglutamate--homocysteine methyltransferase (LOC105173934), mRNA	Q42662	1260	0	5-methyltetrahydropteroyltriglutamate--homocysteine methyltransferase	RSp0676	691	0	COG0620	pfam01717	Meth_synt_2	Cobalamin-independent synthase, Catalytic domain. This is a family of vitamin-B12 independent methionine synthases or 5-methyltetrahydropteroyltriglutamate--homocysteine methyltransferases, EC:2.1.1.14 from bacteria and plants. Plants are the only higher eukaryotes that have the required enzymes for methionine synthesis. This enzyme catalyses the last step in the production of methionine by trans…	GO:0009086|methionine biosynthetic process;	GO:0005737|cytoplasm;	GO:0003871|5-methyltetrahydropteroyltriglutamate-homocysteine S-methyltransferase activity;GO:0008270|zinc ion binding;	.	.
evm.TU.contig336.6	3.981951499	5.270586995	5.6088722	0.477712445	0.255032395	0.109150998	1.104392199	2.90764385	1.263829289	0.382567393	0.648436325	1.018423209	EVM%20prediction%20contig336.6	protein_coding	chrcontig336:47772-49740:+	gi|747077106|ref|XP_011085659.1|	1750	0	PREDICTED: GDSL esterase/lipase At2g23540 [Sesamum indicum]	gi|747077105|ref|XM_011087357.1|	473	0	PREDICTED: Sesamum indicum GDSL esterase/lipase At2g23540 (LOC105167584), mRNA	O80470	566	0	GDSL esterase/lipase At2g23540	all3634	67.8	9.00E-12	COG3240	pfam00657	Lipase_GDSL	GDSL-like Lipase/Acylhydrolase.	GO:0016042|lipid catabolic process;	GO:0005576|extracellular region;	GO:0016788|hydrolase activity, acting on ester bonds;	.	.
evm.TU.contig336.5	7.004820101	9.077464917	2.895500702	2.545189258	6.219027661	2.527471879	2.176885483	1.686307522	1.576408593	4.658900338	5.049299253	4.832897022	EVM%20prediction%20contig336.5	protein_coding	chrcontig336:32764-35508:-	gi|747102165|ref|XP_011099236.1|	4053	0	PREDICTED: uncharacterized protein LOC105177698 [Sesamum indicum]	gi|747076850|ref|XM_011087212.1|	1363	0	PREDICTED: Sesamum indicum uncharacterized LOC105167468 (LOC105167468), mRNA	Q16P90	81.3	2.00E-14	Molybdenum cofactor sulfurase 3	MA1950	128	3.00E-30	COG0520	pfam12348	CLASP_N	CLASP N terminal. This region is found at the N terminal of CLIP-associated proteins (CLASPs). CLASPs are widely conserved microtubule plus-end-tracking proteins that regulate the stability of dynamic microtubules. In yeast, Drosophila, and Xenopus, a single CLASP orthologue is present. In mammals, a second paralogue (CLASP2) exists which has some functional overlap with CLASP1.	GO:0006777|Mo-molybdopterin cofactor biosynthetic process;GO:0043545|molybdopterin cofactor metabolic process;	.	GO:0016829|lyase activity;GO:0008265|Mo-molybdopterin cofactor sulfurase activity;GO:0030151|molybdenum ion binding;GO:0030170|pyridoxal phosphate binding;GO:0016740|transferase activity;	K15631	ABA3; molybdenum cofactor sulfurtransferase [EC:2.8.1.9]
evm.TU.contig273.268	8.86502129	10.34903344	8.140070471	8.424389595	7.837484126	11.03964969	11.70184384	12.89010671	17.10034217	24.91677079	20.768124	23.01961173	EVM%20prediction%20contig273.268	protein_coding	chrcontig273:1830893-1832749:+	gi|848871242|ref|XP_012836200.1|	1044	2.00E-141	PREDICTED: protein-lysine N-methyltransferase n6amt2 [Erythranthe guttata]	gi|697123783|ref|XM_009617596.1|	175	3.00E-85	PREDICTED: Nicotiana tomentosiformis N(6)-adenine-specific DNA methyltransferase 2 (LOC104108531), transcript variant X1, mRNA	Q8WVE0	192	3.00E-59	Protein-lysine N-methyltransferase N6AMT2	.	.	.	.	pfam10237	N6-adenineMlase	Probable N6-adenine methyltransferase. This is a protein of approximately 200 residues which is conserved from plants to humans. It contains a highly conserved QFW motif close to the N-terminus and a DPPF motif in the centre. The DPPF motif is characteristic of N-6 adenine-specific DNA methylases, and this family is found in eukaryotes.	.	GO:0005737|cytoplasm;GO:0070062|extracellular exosome;	GO:0003676|nucleic acid binding;GO:0016279|protein-lysine N-methyltransferase activity;	.	.
evm.TU.contig273.269	35.04324982	31.10667264	51.07492409	28.72443678	16.26757785	34.09316885	25.02168421	27.34757995	23.44982758	35.13374018	29.63495312	30.41836875	EVM%20prediction%20contig273.269	protein_coding	chrcontig273:1834011-1839016:+	gi|747062485|ref|XP_011077757.1|	1616	0	PREDICTED: uncharacterized protein At3g58460 isoform X2 [Sesamum indicum]	gi|747062484|ref|XM_011079455.1|	638	0	PREDICTED: Sesamum indicum uncharacterized protein At3g58460 (LOC105161679), transcript variant X2, mRNA	Q8LB17	544	0	Rhomboid-like protein 15	STM3524	54.7	1.00E-07	COG0705	pfam01694	Rhomboid	Rhomboid family. This family contains integral membrane proteins that are related to Drosophila rhomboid protein. Members of this family are found in bacteria and eukaryotes. Rhomboid promotes the cleavage of the membrane-anchored TGF-alpha-like growth factor Spitz, allowing it to activate the Drosophila EGF receptor. Analysis has shown that Rhomboid-1 is an intramembrane serine protease.4] (EC:3…	.	GO:0016021|integral component of membrane;	GO:0004252|serine-type endopeptidase activity;	.	.
evm.TU.contig336.1	14.95270818	11.13818046	14.83913048	14.84017951	7.922603982	15.01633552	15.52030458	16.79921505	13.65598923	12.85465247	13.3092515	10.58544833	EVM%20prediction%20contig336.1	protein_coding	chrcontig336:1859-3457:+	gi|747076861|ref|XP_011085520.1|	407	4.00E-47	PREDICTED: RNA polymerase-associated protein RTF1 homolog [Sesamum indicum]	gi|848868805|ref|XM_012979577.1|	146	3.00E-69	PREDICTED: Erythranthe guttatus uncharacterized LOC105955782 (LOC105955782), mRNA	.	.	.	.	.	.	.	.	pfam12061	DUF3542	Protein of unknown function (DUF3542). This family of proteins is functionally uncharacterized. This protein is found in eukaryotes and viruses. Proteins in this family are typically between 516 to 1283 amino acids in length. This protein is found associated with pfam00931.	.	.	.	.	.
evm.TU.contig317.133	31.69138878	41.95604966	34.11327508	1.199077423	0.720159248	1.849320372	75.55867457	76.83873552	63.55558498	19.87737208	23.43745754	23.12763549	EVM%20prediction%20contig317.133	protein_coding	chrcontig317:1673980-1675831:+	gi|747077546|ref|XP_011085896.1|	706	2.00E-92	PREDICTED: universal stress protein A-like protein [Sesamum indicum]	gi|567203703|ref|XM_006408258.1|	74	3.00E-29	Eutrema salsugineum hypothetical protein (EUTSA_v10021680mg) mRNA, complete cds	Q8LGG8	69.7	9.00E-14	Universal stress protein A-like protein	SSO2778	54.3	3.00E-09	COG0589	pfam00582	Usp	Universal stress protein family. The universal stress protein UspA is a small cytoplasmic bacterial protein whose expression is enhanced when the cell is exposed to stress agents. UspA enhances the rate of cell survival during prolonged exposure to such conditions, and may provide a general "stress endurance" activity. The crystal structure of Haemophilus influenzae UspA reveals an alpha/beta fol…	GO:0006950|response to stress;	GO:0005886|plasma membrane;	GO:0016208|AMP binding;	.	.
evm.TU.contig317.132	0.323560523	0.198840053	0.341819135	0	0	0	0	0	0	0	0	0	EVM%20prediction%20contig317.132	protein_coding	chrcontig317:1640481-1642021:+	gi|604329423|gb|EYU34754.1|	1128	4.00E-150	hypothetical protein MIMGU_mgv11b006645mg [Erythranthe guttata]	gi|778703759|ref|XM_004142759.2|	45	9.00E-13	PREDICTED: Cucumis sativus GDSL esterase/lipase At3g27950 (LOC101206048), mRNA	Q9LY84	371	1.00E-124	GDSL esterase/lipase At5g14450	.	.	.	.	pfam00657	Lipase_GDSL	GDSL-like Lipase/Acylhydrolase.	GO:0016042|lipid catabolic process;	GO:0005576|extracellular region;GO:0009505|plant-type cell wall;GO:0009506|plasmodesma;	GO:0016788|hydrolase activity, acting on ester bonds;	.	.
evm.TU.contig317.131	1.767138239	0.361990865	0.933429175	0	0	0	0	0	0	0	0	0	EVM%20prediction%20contig317.131	protein_coding	chrcontig317:1623109-1623354:+	gi|658047657|ref|XP_008359513.1|	171	2.00E-13	PREDICTED: benzyl alcohol O-benzoyltransferase-like, partial [Malus domestica]	.	.	.	.	Q8GT20	60.1	1.00E-10	Benzyl alcohol O-benzoyltransferase	.	.	.	.	pfam02458	Transferase	Transferase family. This family includes a number of transferase enzymes. These include anthranilate N-hydroxycinnamoyl/benzoyltransferase that catalyses the first committed reaction of phytoalexin biosynthesis. Deacetylvindoline 4-O-acetyltransferase EC:2.3.1.107 catalyses the last step in vindoline biosynthesis is also a member of this family. The motif HXXXD is probably part of the active site…	.	.	GO:0016747|transferase activity, transferring acyl groups other than amino-acyl groups;	.	.
[truncated: 26,972 more rows]
