# Supplementary material for: Whole genome and transcriptome reveal flavone accumulation in Scutellaria baicalensis roots
Source: Front Plant Sci. 2022 Oct 17;13:1000469. doi: 10.3389/fpls.2022.1000469 (PMC9618734; doi:10.3389/fpls.2022.1000469)
Supplement: Supplementary file 6 [file Table_3.xls]

Supplementary Table S3 Annotation of transcript datasets of FPKM in S. baicalensis germplasms.
name	White-R1	White-R2	White-R3	Pink-R1	Pink-R2	Pink-R3	Purple-R1	Purple-R2	Purple-R3	GeneName	Biotype	Position	NR:Seq-id	NR:Score	NR:Evalue	NR:Description	NT:Seq-id	NT:Score	NT:Evalue	NT:Description	Uniprot:UniProtKB-AC	Uniprot:Score	Uniprot:Evalue	Uniprot:Description	COG:gene	COG:Score	COG:Eval	COG:num	Pfam:pfam_ID	Pfam:pfam_Name	Pfam:pfam_Description	GO:biological_process	GO:cellular_component	GO:molecular_function	KEGG:KO	KEGG:Description
evm.TU.contig591.127	47.41529495	52.77621806	52.57674075	39.4877518	45.55216624	44.04567146	40.16742124	38.54718268	35.35438997	EVM%20prediction%20contig591.127	protein_coding	chrcontig591:2121379-2127395:+	gi|747048916|ref|XP_011070485.1|	854	9.00E-111	PREDICTED: uncharacterized protein LOC105156132 [Sesamum indicum]	gi|747048915|ref|XM_011072183.1|	338	1.00E-175	PREDICTED: Sesamum indicum uncharacterized LOC105156132 (LOC105156132), mRNA	.	.	.	.	.	.	.	.	pfam12579	DUF3755	Protein of unknown function (DUF3755). This domain family is found in eukaryotes, and is approximately 40 amino acids in length. There is a single completely conserved residue N that may be functionally important.	.	.	.	.	.
evm.TU.contig366.2	0.180558579	0	0.174224238	0	0.284564384	0.281532445	0	0.55160005	0	EVM%20prediction%20contig366.2	protein_coding	chrcontig366:45790-47130:-	gi|848876634|ref|XP_012838773.1|	448	2.00E-54	PREDICTED: transcription elongation factor SPT4 homolog 2-like [Erythranthe guttata]	gi|747056233|ref|XM_011076073.1|	206	1.00E-102	PREDICTED: Sesamum indicum transcription elongation factor SPT4 homolog 2-like (LOC105159119), transcript variant X2, mRNA	Q8LCQ3	165	2.00E-51	Transcription elongation factor SPT4 homolog 1	ECU08g1660	78.2	5.00E-18	COG5204	pfam06093	Spt4	Spt4/RpoE2 zinc finger. This family consists of several eukaryotic transcription elongation Spt4 proteins as well as archaebacterial RpoE2. Three transcription-elongation factors Spt4, Spt5, and Spt6 are conserved among eukaryotes and are essential for transcription via the modulation of chromatin structure. Spt4 and Spt5 are tightly associated in a complex, while the physical association of the …	GO:0032786|positive regulation of DNA-templated transcription, elongation;GO:0006351|transcription, DNA-templated;	GO:0005634|nucleus;	GO:0008270|zinc ion binding;	K15171	SUPT4H1, SPT4; transcription elongation factor SPT4
evm.TU.contig139.211	23.92660403	24.97692999	25.04217842	14.09545505	18.09417378	17.97660227	12.47736961	12.673717	11.83924466	EVM%20prediction%20contig139.211	protein_coding	chrcontig139:2626114-2627058:+	gi|747080561|ref|XP_011087534.1|	1179	1.00E-150	PREDICTED: FACT complex subunit SPT16-like [Sesamum indicum]	gi|747080560|ref|XM_011089232.1|	469	0	PREDICTED: Sesamum indicum FACT complex subunit SPT16-like (LOC105168991), mRNA	Q7X923	347	7.00E-110	FACT complex subunit SPT16	SPBP8B7.19	105	4.00E-24	COG5406	pfam08644	SPT16	FACT complex subunit (SPT16/CDC68). Proteins in this family are subunits the FACT complex. The FACT complex plays a role in transcription initiation and promotes binding of TATA-binding protein (TBP) to a TATA box in chromatin.	GO:0006281|DNA repair;GO:0006260|DNA replication;GO:0006355|regulation of transcription, DNA-templated;GO:0006351|transcription, DNA-templated;	GO:0005694|chromosome;GO:0005634|nucleus;	.	.	.
evm.TU.contig522.1586	55.3884257	62.33024092	60.02771003	65.40471549	63.86539578	73.98034657	43.16949075	49.06769506	43.2926313	EVM%20prediction%20contig522.1586	protein_coding	chrcontig522:10928279-10930705:-	gi|848911507|ref|XP_012854179.1|	836	1.00E-109	PREDICTED: uncharacterized protein LOC105973692 [Erythranthe guttata]	gi|747105549|ref|XM_011102750.1|	333	5.00E-173	PREDICTED: Sesamum indicum uncharacterized LOC105179150 (LOC105179150), mRNA	.	.	.	.	.	.	.	.	pfam00169	PH	PH domain. PH stands for pleckstrin homology.	.	.	.	.	.
evm.TU.contig62.123	0	0	0	0.096898428	0.049389114	0	0	0.191471875	0	EVM%20prediction%20contig62.123	protein_coding	chrcontig62:1316368-1317600:+	gi|848855194|ref|XP_012851472.1|	905	3.00E-114	PREDICTED: UDP-glucose 6-dehydrogenase 1 [Erythranthe guttata]	gi|747101206|ref|XM_011100422.1|	314	3.00E-162	PREDICTED: Sesamum indicum UDP-glucose 6-dehydrogenase 1 (LOC105177312), transcript variant X2, mRNA	Q96558	334	2.00E-108	UDP-glucose 6-dehydrogenase 1	aq_024	93.2	7.00E-20	COG1004	pfam03720	UDPG_MGDP_dh_C	UDP-glucose/GDP-mannose dehydrogenase family, UDP binding domain. The UDP-glucose/GDP-mannose dehydrogenaseses are a small group of enzymes which possesses the ability to catalyse the NAD-dependent 2-fold oxidation of an alcohol to an acid without the release of an aldehyde intermediate.	GO:0005975|carbohydrate metabolic process;GO:0006024|glycosaminoglycan biosynthetic process;GO:0006065|UDP-glucuronate biosynthetic process;	GO:0005829|cytosol;GO:0005634|nucleus;	GO:0051287|NAD binding;GO:0003979|UDP-glucose 6-dehydrogenase activity;	K00012	UGDH, ugd; UDPglucose 6-dehydrogenase [EC:1.1.1.22]
evm.TU.contig139.210	11.40183028	12.12441693	12.83547088	8.650567457	8.652001265	10.53515946	5.275221744	9.353087181	9.076919065	EVM%20prediction%20contig139.210	protein_coding	chrcontig139:2625561-2626048:+	gi|747080561|ref|XP_011087534.1|	532	1.00E-60	PREDICTED: FACT complex subunit SPT16-like [Sesamum indicum]	gi|747080560|ref|XM_011089232.1|	155	2.00E-74	PREDICTED: Sesamum indicum FACT complex subunit SPT16-like (LOC105168991), mRNA	Q7X923	160	1.00E-44	FACT complex subunit SPT16	SPBP8B7.19	73.2	9.00E-15	COG5406	pfam00557	Peptidase_M24	Metallopeptidase family M24. This family contains metallopeptidases. It also contains non-peptidase homologues such as the N terminal domain of Spt16 which is a histone H3-H4 binding module.	GO:0006281|DNA repair;GO:0006260|DNA replication;GO:0006355|regulation of transcription, DNA-templated;GO:0006351|transcription, DNA-templated;	GO:0005694|chromosome;GO:0005634|nucleus;	.	.	.
evm.TU.contig139.213	89.47015542	99.74703849	99.75626424	194.5474304	296.9939126	211.1899826	721.2152408	642.5000015	833.525932	EVM%20prediction%20contig139.213	protein_coding	chrcontig139:2629629-2633515:+	gi|848870591|ref|XP_012835887.1|	1657	0	PREDICTED: ATP-citrate synthase alpha chain protein 2 [Erythranthe guttata]	gi|848870590|ref|XM_012980433.1|	324	8.00E-168	PREDICTED: Erythranthe guttatus ATP-citrate synthase alpha chain protein 2 (LOC105956582), mRNA	Q2QZ86	625	0	ATP-citrate synthase alpha chain protein 2	SPAC22A12.16	218	2.00E-64	COG0045	pfam08442	ATP-grasp_2	ATP-grasp domain.	GO:0006085|acetyl-CoA biosynthetic process;GO:0006633|fatty acid biosynthetic process;	GO:0009346|citrate lyase complex;GO:0005829|cytosol;	GO:0005524|ATP binding;GO:0003878|ATP citrate synthase activity;	.	.
evm.TU.contig451.28	16.12389613	16.88060753	15.49625388	19.31673789	25.96845152	17.62865835	22.23300512	21.43995571	20.08404672	EVM%20prediction%20contig451.28	protein_coding	chrcontig451:457019-462646:-	gi|747098266|ref|XP_011097134.1|	1565	0	PREDICTED: protein AAR2 homolog [Sesamum indicum]	gi|747098265|ref|XM_011098832.1|	602	0	PREDICTED: Sesamum indicum protein AAR2 homolog (LOC105176126), mRNA	Q08DJ7	145	7.00E-38	Protein AAR2 homolog	.	.	.	.	pfam05282	AAR2	AAR2 protein. This family consists of several eukaryotic AAR2-like proteins. The yeast protein AAR2 is involved in splicing pre-mRNA of the a1 cistron and other genes that are important for cell growth.	GO:0000244|spliceosomal tri-snRNP complex assembly;	.	.	.	.
evm.TU.contig451.26	38.38471886	43.03975816	38.9827776	38.05245713	38.79066353	38.52184137	39.2873423	42.0366858	41.5359579	EVM%20prediction%20contig451.26	protein_coding	chrcontig451:406693-425468:+	gi|747098260|ref|XP_011097131.1|	5234	0	PREDICTED: protease Do-like 7 [Sesamum indicum]	gi|747098259|ref|XM_011098829.1|	2205	0	PREDICTED: Sesamum indicum protease Do-like 7 (LOC105176123), mRNA	Q8RY22	1648	0	Protease Do-like 7	SPBC1685.05	384	2.00E-114	COG0265	pfam12812	PDZ_1	PDZ-like domain. PDZ domains are found in diverse signalling proteins in bacteria, yeasts, plants, insects and vertebrates. this is a family of PDZ-like domains from bacteria, plants and fungi.	GO:0010205|photoinhibition;	GO:0009507|chloroplast;GO:0005829|cytosol;	GO:0008233|peptidase activity;GO:0004252|serine-type endopeptidase activity;	.	.
evm.TU.contig451.27	34.93437496	32.28298429	41.19965668	33.00586115	80.9176367	66.57535274	55.23042395	59.02120532	67.84968742	EVM%20prediction%20contig451.27	protein_coding	chrcontig451:434231-434449:+	gi|657978750|ref|XP_008381318.1|	308	5.00E-35	PREDICTED: uncharacterized protein LOC103444176 [Malus domestica]	gi|848863584|ref|XM_012977104.1|	96	7.00E-42	PREDICTED: Erythranthe guttatus uncharacterized LOC105953442 (LOC105953442), mRNA	.	.	.	.	.	.	.	.	pfam04286	DUF445	Protein of unknown function (DUF445). Predicted to be a membrane protein.	.	.	.	.	.
evm.TU.contig451.23	31.55148402	31.08353221	33.90421073	17.99385136	23.77625813	21.07172888	12.44351651	14.2392344	14.48631755	EVM%20prediction%20contig451.23	protein_coding	chrcontig451:382111-390274:+	gi|747098254|ref|XP_011097127.1|	794	1.00E-98	PREDICTED: double-stranded RNA-binding protein 4-like isoform X2 [Sesamum indicum]	.	.	.	.	Q0DJA3	114	3.00E-26	Double-stranded RNA-binding protein 3	.	.	.	.	pfam00035	dsrm	Double-stranded RNA binding motif. Sequences gathered for seed by HMM_iterative_training Putative motif shared by proteins that bind to dsRNA. At least some DSRM proteins seem to bind to specific RNA targets. Exemplified by Staufen, which is involved in localisation of at least five different mRNAs in the early Drosophila embryo. Also by interferon-induced protein kinase in humans, which is part …	GO:0031054|pre-miRNA processing;GO:0031053|primary miRNA processing;GO:0030422|production of siRNA involved in RNA interference;GO:0090502|RNA phosphodiester bond hydrolysis, endonucleolytic;	GO:0005634|nucleus;	GO:0003725|double-stranded RNA binding;GO:0004525|ribonuclease III activity;	.	.
evm.TU.contig451.21	0	0	0	0	0.205039657	0	0.191199362	0.099362299	0.101688166	EVM%20prediction%20contig451.21	protein_coding	chrcontig451:358721-364078:+	.	.	.	.	.	.	.	.	.	.	.	.	.	.	.	.	pfam08996	zf-DNA_Pol	DNA Polymerase alpha zinc finger. The DNA Polymerase alpha zinc finger domain adopts an alpha-helix-like structure, followed by three turns, all of which involve proline. The resulting motif is a helix-turn-helix motif, in contrast to other zinc finger domains, which show anti-parallel sheet and helix conformation. Zinc binding occurs due to the presence of four cysteine residues positioned to bi…	.	.	.	.	.
evm.TU.contig233.33	0.745457285	0.564295169	0.239768404	0	0	0.06457443	0	0.126519197	0.129480751	EVM%20prediction%20contig233.33	protein_coding	chrcontig233:192479-193735:+	gi|747059350|ref|XP_011076051.1|	1569	0	PREDICTED: uncharacterized protein LOC105160395 [Sesamum indicum]	gi|747059355|ref|XM_011077753.1|	605	0	PREDICTED: Sesamum indicum uncharacterized LOC105160395 (LOC105160395), transcript variant X4, mRNA	.	.	.	.	.	.	.	.	pfam05699	Dimer_Tnp_hAT	hAT family C-terminal dimerization region. This dimerization region is found at the C terminus of the transposases of elements belonging to the Activator superfamily (hAT element superfamily). The isolated dimerization region forms extremely stable dimers in vitro.	.	.	.	.	.
evm.TU.contig233.32	1.238943036	0.602905689	1.942652621	1.316867115	0.732225789	1.207373611	1.707000317	1.182789686	1.331523999	EVM%20prediction%20contig233.32	protein_coding	chrcontig233:190536-191762:+	gi|747059350|ref|XP_011076051.1|	497	4.00E-56	PREDICTED: uncharacterized protein LOC105160395 [Sesamum indicum]	gi|747059355|ref|XM_011077753.1|	207	4.00E-103	PREDICTED: Sesamum indicum uncharacterized LOC105160395 (LOC105160395), transcript variant X4, mRNA	.	.	.	.	.	.	.	.	pfam02892	zf-BED	BED zinc finger.	.	.	.	.	.
evm.TU.contig233.31	0.410840361	0.359868348	0.277499105	0.88924012	3.755463192	3.747479719	2.717043566	3.137756795	4.20667886	EVM%20prediction%20contig233.31	protein_coding	chrcontig233:178924-181026:-	gi|747059332|ref|XP_011076041.1|	2568	0	PREDICTED: probable inactive receptor kinase At4g23740 [Sesamum indicum]	gi|747059337|ref|XM_011077742.1|	841	0	PREDICTED: Sesamum indicum probable inactive receptor kinase At4g23740 (LOC105160392), transcript variant X4, mRNA	Q9SUQ3	677	0	Probable inactive receptor kinase At4g23740	.	.	.	.	pfam00069	Pkinase	Protein kinase domain.	.	GO:0016021|integral component of membrane;GO:0005886|plasma membrane;	GO:0005524|ATP binding;GO:0004672|protein kinase activity;	.	.
evm.TU.contig233.30	0	0	0	0	0.055160125	0.054572412	0.051436785	0.106922473	0.109425309	EVM%20prediction%20contig233.30	protein_coding	chrcontig233:173578-174828:-	gi|747059348|ref|XP_011076050.1|	736	2.00E-90	PREDICTED: probably inactive receptor-like protein kinase At5g41680 [Sesamum indicum]	.	.	.	.	Q9SUQ3	184	1.00E-50	Probable inactive receptor kinase At4g23740	.	.	.	.	pfam00069	Pkinase	Protein kinase domain.	.	GO:0016021|integral component of membrane;GO:0005886|plasma membrane;	GO:0005524|ATP binding;GO:0004672|protein kinase activity;	.	.
evm.TU.contig233.37	0.087617995	0.341099704	0.338176751	0.067730024	0.138087932	0	0.386300752	0.267669865	0.136967734	EVM%20prediction%20contig233.37	protein_coding	chrcontig233:260945-261826:+	gi|747059362|ref|XP_011076059.1|	951	8.00E-115	PREDICTED: ABC transporter C family member 10 [Sesamum indicum]	gi|764581086|ref|XM_004300800.2|	55	2.00E-18	PREDICTED: Fragaria vesca subsp. vesca ABC transporter C family member 10-like (LOC101301977), transcript variant X1, mRNA	Q9LYS2	143	3.00E-36	ABC transporter C family member 10	.	.	.	.	pfam12612	TFCD_C	Tubulin folding cofactor D C terminal. This domain family is found in eukaryotes, and is typically between 182 and 199 amino acids in length. The family is found in association with pfam02985. There is a single completely conserved residue R that may be functionally important. Tubulin folding cofactor D does not co-polymerize with microtubules either in vivo or in vitro, but instead modulates mic…	.	GO:0016021|integral component of membrane;GO:0005774|vacuolar membrane;	GO:0005524|ATP binding;GO:0042626|ATPase activity, coupled to transmembrane movement of substances;GO:0008559|xenobiotic-transporting ATPase activity;	.	.
evm.TU.contig233.36	7.393264682	5.226245158	6.082583955	10.34734695	13.73703757	10.79973201	5.718651615	4.279483165	6.812799896	EVM%20prediction%20contig233.36	protein_coding	chrcontig233:227183-230975:-	gi|747059360|ref|XP_011076057.1|	1441	0	PREDICTED: probable beta-1,3-galactosyltransferase 11 [Sesamum indicum]	gi|747059359|ref|XM_011077755.1|	555	0	PREDICTED: Sesamum indicum probable beta-1,3-galactosyltransferase 11 (LOC105160398), mRNA	Q94F27	429	2.00E-148	Hydroxyproline O-galactosyltransferase HPGT1	.	.	.	.	pfam01762	Galactosyl_T	Galactosyltransferase. This family includes the galactosyltransferases UDP-galactose:2-acetamido-2-deoxy-D-glucose3beta-galactosyltransferase and UDP-Gal:beta-GlcNAc beta 1,3-galactosyltranferase. Specific galactosyltransferases transfer galactose to GlcNAc terminal chains in the synthesis of the lacto-series oligosaccharides types 1 and 2.	GO:0006486|protein glycosylation;	GO:0005768|endosome;GO:0005794|Golgi apparatus;GO:0000139|Golgi membrane;GO:0016021|integral component of membrane;GO:0005802|trans-Golgi network;	GO:1990714|hydroxyproline O-galactosyltransferase activity;	.	.
evm.TU.contig233.35	17.88025585	17.84453068	14.62117131	41.93364975	40.95606843	36.03063269	11.35724211	11.91996892	11.48837008	EVM%20prediction%20contig233.35	protein_coding	chrcontig233:196992-198957:-	gi|848866650|ref|XP_012833988.1|	452	8.00E-53	PREDICTED: probable receptor-like protein kinase At5g39020, partial [Erythranthe guttata]	.	.	.	.	P93604	115	2.00E-28	Rust resistance kinase Lr10	.	.	.	.	pfam07714	Pkinase_Tyr	Protein tyrosine kinase.	.	GO:0016021|integral component of membrane;GO:0005886|plasma membrane;	GO:0005524|ATP binding;GO:0004674|protein serine/threonine kinase activity;	.	.
evm.TU.contig233.34	31.59207341	29.32813868	33.29764862	0.469637429	0.382998605	0.568376822	0.803578451	0.185601275	0.284918729	EVM%20prediction%20contig233.34	protein_coding	chrcontig233:194286-195686:-	gi|747059358|ref|XP_011076056.1|	672	7.00E-86	PREDICTED: uncharacterized protein LOC105160397 [Sesamum indicum]	gi|848905339|ref|XM_012996700.1|	212	8.00E-106	PREDICTED: Erythranthe guttatus uncharacterized LOC105971803 (LOC105971803), mRNA	.	.	.	.	.	.	.	.	pfam06346	Drf_FH1	Formin Homology Region 1. This region is found in some of the Diaphanous related formins (Drfs). It consists of low complexity repeats of around 12 residues.	.	.	.	.	.
evm.TU.contig420.115	36.74758126	31.86969689	25.83899652	54.00034434	44.95581361	61.66620926	261.6336423	239.2526261	259.0721466	EVM%20prediction%20contig420.115	protein_coding	chrcontig420:628985-631235:+	gi|747046638|ref|XP_011100620.1|	1470	0	PREDICTED: probable choline kinase 1 [Sesamum indicum]	gi|747046641|ref|XM_011102330.1|	459	0	PREDICTED: Sesamum indicum probable choline kinase 1 (LOC105178768), transcript variant X3, mRNA	Q9M9H6	458	2.00E-159	Probable choline kinase 1	SPAC13G7.12c	131	3.00E-33	COG0510	pfam01633	Choline_kinase	Choline/ethanolamine kinase. Choline kinase catalyses the committed step in the synthesis of phosphatidylcholine by the CDP-choline pathway. This alignment covers the protein kinase portion of the protein. The divergence of this family makes it very difficult to create a model that specifically predicts choline/ethanolamine kinases only.	GO:0008654|phospholipid biosynthetic process;GO:0009611|response to wounding;	.	GO:0005524|ATP binding;GO:0004103|choline kinase activity;	K14156	CHK; choline/ethanolamine kinase [EC:2.7.1.32 2.7.1.82]
evm.TU.contig420.114	0.390836685	0.449545885	0.239988881	2.004995544	1.90389927	1.689712429	1.566516153	1.655307367	1.471883603	EVM%20prediction%20contig420.114	protein_coding	chrcontig420:614484-623799:-	gi|848857821|ref|XP_012829848.1|	3062	0	PREDICTED: exocyst complex component SEC6 [Erythranthe guttata]	gi|747046214|ref|XM_011099970.1|	852	0	PREDICTED: Sesamum indicum exocyst complex component SEC6 (LOC105176965), mRNA	Q94AI6	1142	0	Exocyst complex component SEC6	YIL068c	68.2	5.00E-11	COG5173	pfam06046	Sec6	Exocyst complex component Sec6. Sec6 is a component of the multiprotein exocyst complex. Sec6 interacts with Sec8, Sec10 and Exo70.These exocyst proteins localize to regions of active exocytosis-at the growing ends of interphase cells and in the medial region of cells undergoing cytokinesis-in an F-actin-dependent and exocytosis- independent manner.	GO:0051601|exocyst localization;GO:0006887|exocytosis;	GO:0005618|cell wall;GO:0005856|cytoskeleton;GO:0005829|cytosol;GO:0000145|exocyst;GO:0005576|extracellular region;GO:0009524|phragmoplast;GO:0005886|plasma membrane;	GO:0000149|SNARE binding;	K06110	EXOC3, SEC6L1; exocyst complex component 3
evm.TU.contig233.38	1.083947378	0.475766542	0.430673115	0.328591204	0.468952087	0.198838096	1.483688119	2.142684021	1.11303235	EVM%20prediction%20contig233.38	protein_coding	chrcontig233:261883-268031:+	gi|747059362|ref|XP_011076059.1|	5232	0	PREDICTED: ABC transporter C family member 10 [Sesamum indicum]	gi|747059369|ref|XM_011077761.1|	1640	0	PREDICTED: Sesamum indicum ABC transporter C family member 10 (LOC105160399), transcript variant X5, mRNA	Q9LYS2	1636	0	ABC transporter C family member 10	YDR135c	674	0	COG1132	pfam00664	ABC_membrane	ABC transporter transmembrane region. This family represents a unit of six transmembrane helices. Many members of the ABC transporter family (pfam00005) have two such regions.	.	GO:0016021|integral component of membrane;GO:0005774|vacuolar membrane;	GO:0005524|ATP binding;GO:0042626|ATPase activity, coupled to transmembrane movement of substances;GO:0008559|xenobiotic-transporting ATPase activity;	.	.
evm.TU.contig420.110	112.9988824	109.2693497	107.6738576	109.9538128	22.59102035	119.6540987	56.49475009	77.98809964	58.43929294	EVM%20prediction%20contig420.110	protein_coding	chrcontig420:568809-576704:-	gi|747046632|ref|XP_011100590.1|	5268	0	PREDICTED: protein GIGANTEA-like [Sesamum indicum]	gi|747046631|ref|XM_011102288.1|	2139	0	PREDICTED: Sesamum indicum protein GIGANTEA-like (LOC105178750), mRNA	Q9SQI2	1639	0	Protein GIGANTEA	.	.	.	.	pfam05287	PMG	PMG protein. This family consists of several mouse anagen-specific protein mKAP13 (PMG1 and PMG2). PMG1 and 2 contain characteristic repeats reminiscent of the keratin-associated proteins (KAPs). Both genes are expressed in growing hair follicles in skin as well as in sebaceous and eccrine sweat glands. Interestingly, expression is also detected in the mammary epithelium where it is limited to th…	GO:0030154|cell differentiation;GO:0007623|circadian rhythm;GO:0009908|flower development;GO:0048578|positive regulation of long-day photoperiodism, flowering;GO:0009585|red, far-red light phototransduction;GO:0042752|regulation of circadian rhythm;GO:0006355|regulation of transcription, DNA-templated;GO:0009637|response to blue light;GO:0009409|response to cold;GO:0010218|response to far red lig…	GO:0005737|cytoplasm;GO:0005654|nucleoplasm;GO:0005634|nucleus;	.	K12124	GI; GIGANTEA
evm.TU.contig420.113	11.36924617	14.6246498	13.96231606	15.18030513	14.72298648	17.41735806	13.20337817	15.36251538	15.90854861	EVM%20prediction%20contig420.113	protein_coding	chrcontig420:609026-612707:-	gi|848908028|ref|XP_012853025.1|	1088	1.00E-145	PREDICTED: probable S-adenosylmethionine carrier 2, chloroplastic [Erythranthe guttata]	gi|848908027|ref|XM_012997571.1|	483	0	PREDICTED: Erythranthe guttatus probable S-adenosylmethionine carrier 2, chloroplastic (LOC105972605), mRNA	F4HT41	355	1.00E-119	Probable S-adenosylmethionine carrier 2, chloroplastic	.	.	.	.	pfam00153	Mito_carr	Mitochondrial carrier protein.	GO:0006412|translation;GO:0055085|transmembrane transport;	GO:0031969|chloroplast membrane;GO:0016021|integral component of membrane;	GO:0003735|structural constituent of ribosome;	K15111	SLC25A26; solute carrier family 25 (mitochondrial S-adenosylmethionine transporter), member 26
evm.TU.contig420.112	14.42542675	6.634126853	8.030397164	13.05042937	15.23980909	18.29065762	31.6255511	37.22876028	33.08213277	EVM%20prediction%20contig420.112	protein_coding	chrcontig420:601483-604641:-	gi|747046715|ref|XP_011100941.1|	1158	5.00E-154	PREDICTED: tryptophan aminotransferase-related protein 4-like [Sesamum indicum]	gi|848908023|ref|XM_012997569.1|	251	3.00E-127	PREDICTED: Erythranthe guttatus tryptophan aminotransferase-related protein 4-like (LOC105972604), transcript variant X1, mRNA	Q9FE98	340	3.00E-112	Tryptophan aminotransferase-related protein 3	.	.	.	.	pfam04864	Alliinase_C	Allinase. Allicin is a thiosulphinate that gives rise to dithiines, allyl sulphides and ajoenes, the three groups of active compounds in Allium species. Allicin is synthesized from sulfoxide cysteine derivatives by alliinase (EC:4.4.1.4), whose C-S lyase activity cleaves C(beta)-S(gamma) bonds. It is thought that this enzyme forms part of a primitive plant defence system.	.	GO:0016021|integral component of membrane;	GO:0016846|carbon-sulfur lyase activity;GO:0008483|transaminase activity;	.	.
evm.TU.contig509.122	0.128157665	0.124730489	1.360278127	2.773898285	76.04523041	7.09387059	8.852245092	6.362153143	5.509373761	EVM%20prediction%20contig509.122	protein_coding	chrcontig509:1297922-1298923:-	gi|747094434|ref|XP_011095052.1|	546	9.00E-68	PREDICTED: uncharacterized protein LOC105174597 [Sesamum indicum]	.	.	.	.	O26373	72	4.00E-15	UPF0098 protein MTH_273	MTH273	72	1.00E-15	COG1881	pfam01161	PBP	Phosphatidylethanolamine-binding protein.	GO:0009409|response to cold;GO:0009651|response to salt stress;GO:0010228|vegetative to reproductive phase transition of meristem;	GO:0005829|cytosol;	.	K06910	K06910; uncharacterized protein
evm.TU.contig509.123	39.17926279	36.05423868	40.92953221	68.23393511	95.67560476	98.15633156	40.6517158	38.86031106	53.28866642	EVM%20prediction%20contig509.123	protein_coding	chrcontig509:1303340-1306489:-	gi|747094432|ref|XP_011095051.1|	2911	0	PREDICTED: receptor-like protein 12 [Sesamum indicum]	gi|747094429|ref|XM_011096748.1|	749	0	PREDICTED: Sesamum indicum receptor-like protein 12 (LOC105174595), mRNA	Q9C9H7	256	2.00E-70	Receptor-like protein 12	alr0124_1	58.5	6.00E-08	COG4886	pfam13855	LRR_8	Leucine rich repeat.	.	GO:0016021|integral component of membrane;GO:0005886|plasma membrane;	.	.	.
evm.TU.contig509.120	5.226603896	6.419100946	7.204635137	8.272878841	11.08105625	8.537550724	11.33895347	9.599262056	11.28296518	EVM%20prediction%20contig509.120	protein_coding	chrcontig509:1290897-1294319:+	gi|747094438|ref|XP_011095054.1|	573	2.00E-70	PREDICTED: nudix hydrolase 15, mitochondrial-like [Sesamum indicum]	.	.	.	.	Q8GYB1	142	2.00E-39	Nudix hydrolase 15, mitochondrial	mll2727	66.6	6.00E-13	COG0494	pfam00293	NUDIX	NUDIX domain.	GO:0015937|coenzyme A biosynthetic process;GO:0006753|nucleoside phosphate metabolic process;GO:0006104|succinyl-CoA metabolic process;	GO:0005739|mitochondrion;	GO:0010945|CoA pyrophosphatase activity;GO:0008893|guanosine-3',5'-bis(diphosphate) 3'-diphosphatase activity;GO:0016787|hydrolase activity;GO:0046872|metal ion binding;	.	.
evm.TU.contig509.121	15.97100819	14.54108037	17.64775377	16.8261698	19.28397974	17.67273	22.14662211	20.85415921	27.18124673	EVM%20prediction%20contig509.121	protein_coding	chrcontig509:1295765-1297218:-	gi|747094436|ref|XP_011095053.1|	644	3.00E-80	PREDICTED: BAG family molecular chaperone regulator 4-like [Sesamum indicum]	.	.	.	.	Q8RX71	115	1.00E-29	BAG family molecular chaperone regulator 4	.	.	.	.	pfam02179	BAG	BAG domain. Domain present in Hsp70 regulators.	GO:0009409|response to cold;GO:0009651|response to salt stress;GO:0010228|vegetative to reproductive phase transition of meristem;	GO:0005829|cytosol;	.	.	.
evm.TU.contig509.126	0	0	0	0.084197154	0	0.084916058	0	0	0	EVM%20prediction%20contig509.126	protein_coding	chrcontig509:1320279-1322090:-	gi|604335014|gb|EYU38992.1|	1229	8.00E-162	hypothetical protein MIMGU_mgv1a004940mg [Erythranthe guttata]	gi|848925363|ref|XM_013003184.1|	35	4.00E-07	PREDICTED: Erythranthe guttatus hexose carrier protein HEX6-like (LOC105977803), mRNA	Q41144	455	8.00E-154	Sugar carrier protein C	.	.	.	.	pfam00083	Sugar_tr	Sugar (and other) transporter.	GO:0008643|carbohydrate transport;	GO:0016021|integral component of membrane;	GO:0022891|substrate-specific transmembrane transporter activity;GO:0015293|symporter activity;	.	.
evm.TU.contig509.127	62.01879311	83.15571738	80.02316646	148.983252	274.5379503	168.8135438	151.211246	136.190295	155.4258308	EVM%20prediction%20contig509.127	protein_coding	chrcontig509:1337683-1340248:-	gi|848862853|ref|XP_012832203.1|	2825	0	PREDICTED: pyruvate decarboxylase 1 [Erythranthe guttata]	gi|747094417|ref|XM_011096740.1|	978	0	PREDICTED: Sesamum indicum pyruvate decarboxylase 1 (LOC105174592), mRNA	O82647	1010	0	Pyruvate decarboxylase 1	SPAC186.09	455	6.00E-152	COG3961	pfam02776	TPP_enzyme_N	Thiamine pyrophosphate enzyme, N-terminal TPP binding domain.	GO:0034059|response to anoxia;	GO:0005829|cytosol;GO:0016020|membrane;	GO:0000287|magnesium ion binding;GO:0004737|pyruvate decarboxylase activity;GO:0030976|thiamine pyrophosphate binding;	K01568	E4.1.1.1, pdc; pyruvate decarboxylase [EC:4.1.1.1]
evm.TU.contig509.124	6.353801849	7.115197906	6.057032036	6.39097686	6.153017702	7.310919306	5.315796826	5.261920236	6.880949587	EVM%20prediction%20contig509.124	protein_coding	chrcontig509:1308292-1311970:+	gi|747094422|ref|XP_011095045.1|	2612	0	PREDICTED: transcription factor bHLH140 isoform X2 [Sesamum indicum]	gi|747094425|ref|XM_011096745.1|	428	0	PREDICTED: Sesamum indicum transcription factor bHLH140 (LOC105174593), transcript variant X4, mRNA	Q9M041	747	0	Transcription factor bHLH140	.	.	.	.	pfam13671	AAA_33	AAA domain. This family of domains contain only a P-loop motif, that is characteristic of the AAA superfamily. Many of the proteins in this family are just short fragments so there is no Walker B motif.	GO:0006281|DNA repair;GO:0006260|DNA replication;GO:0009150|purine ribonucleotide metabolic process;GO:0006355|regulation of transcription, DNA-templated;GO:0006790|sulfur compound metabolic process;GO:0006351|transcription, DNA-templated;	GO:0005634|nucleus;	GO:0047627|adenylylsulfatase activity;GO:0005524|ATP binding;GO:0033699|DNA 5'-adenosine monophosphate hydrolase activity;GO:0003677|DNA binding;GO:0046872|metal ion binding;GO:0003700|transcription factor activity, sequence-specific DNA binding;	K10863	APTX; aprataxin [EC:3.-.-.-]
evm.TU.contig354.8	0.067522125	0.131432913	0.097729979	32.46567229	28.12053058	31.29524004	15.70365717	16.68270854	17.17876959	EVM%20prediction%20contig354.8	protein_coding	chrcontig354:67884-76136:-	gi|747062093|ref|XP_011077538.1|	3101	0	PREDICTED: AMP deaminase-like isoform X1 [Sesamum indicum]	gi|747062094|ref|XM_011079237.1|	543	0	PREDICTED: Sesamum indicum AMP deaminase-like (LOC105161528), transcript variant X2, mRNA	O80452	1023	0	AMP deaminase	SPBC106.04	473	6.00E-153	COG1816	pfam00962	A_deaminase	Adenosine/AMP deaminase.	GO:0009793|embryo development ending in seed dormancy;GO:0032264|IMP salvage;GO:0009737|response to abscisic acid;	GO:0005829|cytosol;GO:0005783|endoplasmic reticulum;GO:0031307|integral component of mitochondrial outer membrane;GO:0043231|intracellular membrane-bounded organelle;GO:0005634|nucleus;	GO:0003876|AMP deaminase activity;GO:0005524|ATP binding;GO:0046872|metal ion binding;GO:0043424|protein histidine kinase binding;	K01490	AMPD; AMP deaminase [EC:3.5.4.6]
evm.TU.contig354.7	2.675338789	2.30621862	1.253863059	17.78546208	16.92581074	16.62628699	8.144411996	7.180621418	7.408450586	EVM%20prediction%20contig354.7	protein_coding	chrcontig354:63698-66202:+	gi|747062097|ref|XP_011077540.1|	1217	1.00E-164	PREDICTED: protein SCO1 homolog 1, mitochondrial [Sesamum indicum]	gi|747062096|ref|XM_011079238.1|	495	0	PREDICTED: Sesamum indicum protein SCO1 homolog 1, mitochondrial (LOC105161529), mRNA	Q8VYP0	357	2.00E-120	Protein SCO1 homolog 1, mitochondrial	SPBC119.06	182	6.00E-54	COG1999	pfam02630	SCO1-SenC	SCO1/SenC. This family is involved in biogenesis of respiratory and photosynthetic systems. SCO1 is required for a post-translational step in the accumulation of subunits COXI and COXII of cytochrome c oxidase. SenC is required for optimal cytochrome c oxidase activity and maximal induction of genes encoding the light-harvesting and reaction centre complexes of R. capsulatus.	GO:0045454|cell redox homeostasis;GO:0009793|embryo development ending in seed dormancy;GO:0033617|mitochondrial respiratory chain complex IV assembly;	GO:0016021|integral component of membrane;GO:0005743|mitochondrial inner membrane;GO:0005739|mitochondrion;	GO:0005507|copper ion binding;	K07152	SCO1_2; protein SCO1/2
evm.TU.contig354.3	13.18341069	8.188115615	10.54496597	7.173909382	8.406625938	6.964689279	8.094106328	7.419051622	7.389340051	EVM%20prediction%20contig354.3	protein_coding	chrcontig354:12608-14726:+	gi|747094395|ref|XP_011095030.1|	1177	8.00E-160	PREDICTED: monothiol glutaredoxin-S16, chloroplastic [Sesamum indicum]	gi|848900351|ref|XM_012994879.1|	406	0	PREDICTED: Erythranthe guttatus bifunctional monothiol glutaredoxin-S16, chloroplastic (LOC105970091), mRNA	Q8H7F6	378	5.00E-130	Bifunctional monothiol glutaredoxin-S16, chloroplastic	RP745	111	3.00E-29	COG0278	pfam00462	Glutaredoxin	Glutaredoxin.	GO:0006812|cation transport;GO:0045454|cell redox homeostasis;	GO:0009507|chloroplast;GO:0009570|chloroplast stroma;	GO:0051537|2 iron, 2 sulfur cluster binding;GO:0009055|electron carrier activity;GO:0016787|hydrolase activity;GO:0046872|metal ion binding;GO:0015035|protein disulfide oxidoreductase activity;	.	.
evm.TU.contig354.2	0.125047042	0	0	0	0.098538476	0	0	0	0.097739111	EVM%20prediction%20contig354.2	protein_coding	chrcontig354:3200-5350:-	gi|848900350|ref|XP_012850332.1|	214	2.00E-17	PREDICTED: protein trichome birefringence-like 3 [Erythranthe guttata]	.	.	.	.	Q8LED3	62.8	2.00E-10	Protein trichome birefringence-like 3	.	.	.	.	pfam13839	PC-Esterase	GDSL/SGNH-like Acyl-Esterase family found in Pmr5 and Cas1p. The PC-Esterase family is comprised of Cas1p, the Homo sapiens C7orf58, Arabidopsis thaliana PMR5 and a group of plant freezing resistance/coldacclimatization proteins typified by Arabidopsis thaliana ESKIMO1. animal FAM55D proteins, and animal FAM113 proteins. The PC-Esterase family has features that are both similar and different from…	GO:0030244|cellulose biosynthetic process;GO:0045489|pectin biosynthetic process;GO:0009827|plant-type cell wall modification;GO:0045492|xylan biosynthetic process;	GO:0005794|Golgi apparatus;GO:0000139|Golgi membrane;GO:0016021|integral component of membrane;GO:0005886|plasma membrane;	GO:1990538|xylan O-acetyltransferase activity;	.	.
evm.TU.contig354.1	58.56304666	57.87835734	57.09110484	29.16888717	25.2150722	22.82832222	36.60048726	35.96604699	24.77457384	EVM%20prediction%20contig354.1	protein_coding	chrcontig354:9-1616:-	gi|747062099|ref|XP_011077541.1|	328	5.00E-38	PREDICTED: uncharacterized protein LOC105161530 [Sesamum indicum]	gi|566209953|ref|XM_002323557.2|	60	9.00E-22	Populus trichocarpa hypothetical protein (POPTR_0016s12630g) mRNA, complete cds	.	.	.	.	.	.	.	.	pfam13974	YebO	YebO-like protein. This short protein is uncharacterized. It seems likely to be of phage origin. The protein is also found in a variety of enteric bacteria.	.	.	.	.	.
evm.TU.contig139.7	5.859597168	5.878374422	5.741016345	50.62650393	79.93479101	42.92380437	31.86254566	32.13548858	25.06653323	EVM%20prediction%20contig139.7	protein_coding	chrcontig139:52107-64688:-	gi|955308797|ref|XP_014625416.1|	1317	3.00E-163	PREDICTED: zinc finger BED domain-containing protein RICESLEEPER 2-like [Glycine max]	gi|747062365|ref|XM_011079388.1|	178	3.00E-86	PREDICTED: Sesamum indicum uncharacterized LOC105161639 (LOC105161639), mRNA	P08770	283	1.00E-79	Putative AC transposase	.	.	.	.	pfam05699	Dimer_Tnp_hAT	hAT family C-terminal dimerization region. This dimerization region is found at the C terminus of the transposases of elements belonging to the Activator superfamily (hAT element superfamily). The isolated dimerization region forms extremely stable dimers in vitro.	GO:0006310|DNA recombination;GO:0032196|transposition;	.	GO:0003677|DNA binding;	.	.
evm.TU.contig69.47	42.43424306	15.85123333	22.29021148	10.23466204	9.03629611	17.83684626	8.304220035	11.25422266	8.919692275	EVM%20prediction%20contig69.47	protein_coding	chrcontig69:527084-528478:+	gi|756786145|gb|AJM89728.1|	1655	0	UDP-glucosyltransferase [Leonurus japonicus]	gi|1002841138|ref|XM_015833017.1|	36	1.00E-07	PREDICTED: Oryza brachyantha crocetin glucosyltransferase, chloroplastic-like (LOC102700408), mRNA	F8WKW0	553	0	Crocetin glucosyltransferase, chloroplastic	.	.	.	.	pfam00201	UDPGT	UDP-glucoronosyl and UDP-glucosyl transferase.	GO:0008152|metabolic process;	GO:0009507|chloroplast;	GO:0016758|transferase activity, transferring hexosyl groups;	.	.
evm.TU.contig62.169	73.37883704	87.65962122	78.76898627	106.3642786	66.54331038	103.9489161	64.65096739	70.3820946	68.55572662	EVM%20prediction%20contig62.169	protein_coding	chrcontig62:1618657-1620428:+	gi|702420049|ref|XP_010066543.1|	1190	1.00E-161	PREDICTED: pectinesterase 31 [Eucalyptus grandis]	gi|848855113|ref|XM_012995688.1|	306	6.00E-158	PREDICTED: Erythranthe guttatus pectinesterase 31 (LOC105970862), mRNA	Q9LVQ0	422	3.00E-147	Pectinesterase 31	CAC3373	150	9.00E-42	COG4677	pfam01095	Pectinesterase	Pectinesterase.	GO:0042545|cell wall modification;GO:0050829|defense response to Gram-negative bacterium;GO:0045490|pectin catabolic process;GO:0045488|pectin metabolic process;	GO:0005618|cell wall;	GO:0045330|aspartyl esterase activity;GO:0030599|pectinesterase activity;	K01051	E3.1.1.11; pectinesterase [EC:3.1.1.11]
evm.TU.contig126.508	34.10437914	43.96222696	43.06037916	32.53330605	33.16444255	35.78105546	30.25931876	31.58881411	33.88793932	EVM%20prediction%20contig126.508	protein_coding	chrcontig126:5710474-5711427:+	gi|747065954|ref|XP_011079640.1|	533	4.00E-67	PREDICTED: mediator of RNA polymerase II transcription subunit 28 [Sesamum indicum]	gi|747065959|ref|XM_011081341.1|	288	3.00E-148	PREDICTED: Sesamum indicum mediator of RNA polymerase II transcription subunit 28 (LOC105163115), transcript variant X4, mRNA	Q9LFA5	129	1.00E-36	Mediator of RNA polymerase II transcription subunit 28	.	.	.	.	pfam12072	DUF3552	Domain of unknown function (DUF3552). This presumed domain is functionally uncharacterized. This domain is found in bacteria, archaea and eukaryotes. This domain is about 200 amino acids in length. This domain is found associated with pfam00013, pfam01966. This domain has a single completely conserved residue A that may be functionally important.	GO:1900055|regulation of leaf senescence;GO:0006355|regulation of transcription, DNA-templated;GO:0006351|transcription, DNA-templated;	GO:0016592|mediator complex;	.	K15141	MED28; mediator of RNA polymerase II transcription subunit 28
evm.TU.contig62.168	481.2823211	500.9405361	493.029598	2219.375703	1200.206121	2194.474133	687.0652266	727.6791643	724.9606781	EVM%20prediction%20contig62.168	protein_coding	chrcontig62:1613837-1615355:-	gi|747101087|ref|XP_011098657.1|	300	4.00E-30	PREDICTED: uncharacterized protein At5g39570-like [Sesamum indicum]	.	.	.	.	Q9FKA5	68.9	8.00E-13	Uncharacterized protein At5g39570	.	.	.	.	pfam12730	ABC2_membrane_4	ABC-2 family transporter protein. This family is related to the ABC-2 membrane transporter family pfam01061.	GO:0055062|phosphate ion homeostasis;GO:0006817|phosphate ion transport;GO:0055069|zinc ion homeostasis;	GO:0005794|Golgi apparatus;GO:0016021|integral component of membrane;GO:0005886|plasma membrane;GO:0005802|trans-Golgi network;	.	.	.
evm.TU.contig317.54	3.818300007	3.877765053	3.978026522	3.464925425	3.771980887	3.710220633	5.875837753	5.494276184	5.666138873	EVM%20prediction%20contig317.54	protein_coding	chrcontig317:545723-554168:+	gi|747098904|ref|XP_011097484.1|	3284	0	PREDICTED: GPI ethanolamine phosphate transferase 2 isoform X4 [Sesamum indicum]	gi|747098903|ref|XM_011099182.1|	1190	0	PREDICTED: Sesamum indicum GPI ethanolamine phosphate transferase 2 (LOC105176397), transcript variant X4, mRNA	Q5H8A4	295	2.00E-83	GPI ethanolamine phosphate transferase 2	SPAC13G6.03	218	5.00E-59	COG1524	pfam01663	Phosphodiest	Type I phosphodiesterase / nucleotide pyrophosphatase. This family consists of phosphodiesterases, including human plasma-cell membrane glycoprotein PC-1 / alkaline phosphodiesterase i / nucleotide pyrophosphatase (nppase). These enzymes catalyse the cleavage of phosphodiester and phosphosulfate bonds in NAD, deoxynucleotides and nucleotide sugars. Also in this family is ATX an autotaxin, tumor c…	GO:0006506|GPI anchor biosynthetic process;GO:0016254|preassembly of GPI anchor in ER membrane;	GO:0005783|endoplasmic reticulum;GO:0005789|endoplasmic reticulum membrane;GO:0030176|integral component of endoplasmic reticulum membrane;GO:0016020|membrane;	GO:0051267|CP2 mannose-ethanolamine phosphotransferase activity;GO:0016780|phosphotransferase activity, for other substituted phosphate groups;	K05310	GPI7; ethanolaminephosphotransferase [EC:2.7.-.-]
evm.TU.contig317.55	16.11631926	12.34256159	14.21252831	7.352354576	8.744152758	7.054673689	14.31789069	13.16626888	13.68096939	EVM%20prediction%20contig317.55	protein_coding	chrcontig317:555730-556899:+	gi|747098906|ref|XP_011097485.1|	824	1.00E-103	PREDICTED: uncharacterized protein LOC105176398 [Sesamum indicum]	.	.	.	.	.	.	.	.	.	.	.	.	pfam00226	DnaJ	DnaJ domain. DnaJ domains (J-domains) are associated with hsp70 heat-shock system and it is thought that this domain mediates the interaction. DnaJ-domain is therefore part of a chaperone (protein folding) system. The T-antigens, although not in Prosite are confirmed as DnaJ containing domains from literature.	.	.	.	.	.
evm.TU.contig317.56	210.0021316	141.327245	164.6967618	307.1288283	265.2917814	277.5967096	238.0511504	209.9258383	291.7515166	EVM%20prediction%20contig317.56	protein_coding	chrcontig317:576210-578249:-	gi|747098849|ref|XP_011097456.1|	1660	0	PREDICTED: 8-hydroxygeraniol dehydrogenase [Sesamum indicum]	gi|747098848|ref|XM_011099154.1|	564	0	PREDICTED: Sesamum indicum 8-hydroxygeraniol dehydrogenase (LOC105176373), mRNA	Q2KNL6	613	0	Geraniol dehydrogenase 1	SMc00680	330	6.00E-110	COG1064	pfam08240	ADH_N	Alcohol dehydrogenase GroES-like domain. This is the catalytic domain of alcohol dehydrogenases. Many of them contain an inserted zinc binding domain. This domain has a GroES-like structure.	.	.	GO:0047924|geraniol dehydrogenase activity;GO:0008270|zinc ion binding;	.	.
evm.TU.contig317.50	34.7295829	42.86663933	39.72520026	17.4235486	9.877602406	20.9791945	13.43602303	17.82932244	15.72988815	EVM%20prediction%20contig317.50	protein_coding	chrcontig317:453714-457898:-	gi|747098892|ref|XP_011097479.1|	860	6.00E-114	PREDICTED: MADS-box protein JOINTLESS [Sesamum indicum]	gi|6652755|gb|AF060880.1|AF060880	345	9.00E-180	Paulownia kawakamii MADS box protein mRNA, complete cds	Q9FVC1	285	2.00E-95	MADS-box protein SVP	YBR182c	63.9	4.00E-11	COG5068	pfam00319	SRF-TF	SRF-type transcription factor (DNA-binding and dimerization domain).	GO:0030154|cell differentiation;GO:0048438|floral whorl development;GO:0000165|MAPK cascade;GO:0009910|negative regulation of flower development;GO:0045892|negative regulation of transcription, DNA-templated;GO:0045944|positive regulation of transcription from RNA polymerase II promoter;GO:0009266|response to temperature stimulus;GO:0006351|transcription, DNA-templated;	GO:0005634|nucleus;	GO:0000977|RNA polymerase II regulatory region sequence-specific DNA binding;GO:0003700|transcription factor activity, sequence-specific DNA binding;GO:0000900|translation repressor activity, nucleic acid binding;	.	.
evm.TU.contig317.52	3.18929503	2.745852615	3.314132163	2.275728797	4.156446762	2.486423052	3.966021053	2.623164681	2.780444992	EVM%20prediction%20contig317.52	protein_coding	chrcontig317:502022-503310:-	gi|747052857|ref|XP_011072560.1|	364	1.00E-36	PREDICTED: putative late blight resistance protein homolog R1A-3 [Sesamum indicum]	.	.	.	.	Q6L3L0	50.4	4.00E-06	Putative late blight resistance protein homolog R1B-23	.	.	.	.	pfam00931	NB-ARC	NB-ARC domain.	GO:0009626|plant-type hypersensitive response;	GO:0005737|cytoplasm;GO:0016020|membrane;	GO:0043531|ADP binding;GO:0005524|ATP binding;	.	.
evm.TU.contig317.53	7.852838713	8.279742346	8.400138681	10.10194086	11.32926973	10.2345749	18.37500936	18.59841933	21.09524523	EVM%20prediction%20contig317.53	protein_coding	chrcontig317:522912-543362:+	gi|747098896|ref|XP_011097480.1|	5598	0	PREDICTED: kinesin-like protein KCA2 [Sesamum indicum]	gi|747098895|ref|XM_011099178.1|	2373	0	PREDICTED: Sesamum indicum kinesin-like protein KCA2 (LOC105176396), mRNA	Q9FKP4	1727	0	Kinesin-like protein KIN-14B	SPAC664.10	203	4.00E-53	COG5059	pfam00225	Kinesin	Kinesin motor domain.	GO:0009904|chloroplast accumulation movement;GO:0009903|chloroplast avoidance movement;GO:0007018|microtubule-based movement;GO:0031022|nuclear migration along microfilament;	GO:0005871|kinesin complex;GO:0005874|microtubule;GO:0005886|plasma membrane;	GO:0005524|ATP binding;GO:0016887|ATPase activity;GO:0003777|microtubule motor activity;	.	.
evm.TU.contig69.41	99.39664687	119.2314453	111.436629	52.21305788	52.28669382	63.91341359	58.10003032	57.95912707	61.23091475	EVM%20prediction%20contig69.41	protein_coding	chrcontig69:478448-480098:-	gi|747074305|ref|XP_011084139.1|	339	3.00E-37	PREDICTED: uncharacterized protein LOC105166467 isoform X1 [Sesamum indicum]	.	.	.	.	.	.	.	.	.	.	.	.	pfam09528	Ehrlichia_rpt	Ehrlichia tandem repeat (Ehrlichia_rpt). This entry represents 77 residues of an 80 amino acid (240 nucleotide) tandem repeat, found in a variable number of copies in an immunodominant outer membrane protein of Ehrlichia chaffeensis, a tick-borne obligate intracellular pathogen.	.	.	.	.	.
evm.TU.contig317.58	1.177316756	0.045833324	1.136014224	2.29341042	3.042983429	3.634702239	1.487999423	1.942196884	2.355744858	EVM%20prediction%20contig317.58	protein_coding	chrcontig317:599156-602911:-	gi|848852192|ref|XP_012838836.1|	1722	0	PREDICTED: rhamnogalacturonate lyase B-like [Erythranthe guttata]	.	.	.	.	Q5AZ85	67	3.00E-10	Rhamnogalacturonate lyase B	.	.	.	.	pfam06045	Rhamnogal_lyase	Rhamnogalacturonate lyase family. Rhamnogalacturonate lyase (EC:4.2.2.-) degrades the rhamnogalacturonan I (RG-I) backbone of pectin. This family contains mainly members from plants, but also contains the plant pathogen Erwinia chrysanthemi.	GO:0071555|cell wall organization;GO:0045490|pectin catabolic process;	GO:0005576|extracellular region;	GO:0030246|carbohydrate binding;GO:0016837|carbon-oxygen lyase activity, acting on polysaccharides;	K18195	RGL4, rhiE; rhamnogalacturonan endolyase [EC:4.2.2.23]
evm.TU.contig317.59	224.9679648	208.2967978	205.2690608	112.5063424	120.6094522	153.9669659	101.7419605	133.7813987	95.30214902	EVM%20prediction%20contig317.59	protein_coding	chrcontig317:620521-620944:+	gi|747103512|ref|XP_011099949.1|	425	3.00E-47	PREDICTED: LOW QUALITY PROTEIN: DELLA protein GAI [Sesamum indicum]	gi|848889893|ref|XM_012989644.1|	97	4.00E-42	PREDICTED: Erythranthe guttatus DELLA protein GAI (LOC105965124), mRNA	Q6EI06	122	3.00E-32	DELLA protein GAIP	.	.	.	.	pfam12041	DELLA	Transcriptional regulator DELLA protein N terminal. Gibberellins are plant hormones which have great impact on growth signalling. DELLA proteins are transcriptional regulators of growth related proteins which are downregulated when gibberellins bind to their receptor GID1. GID1 forms a complex with DELLA proteins and signals them towards 26S proteasome. The N terminal of DELLA proteins contains c…	GO:0009740|gibberellic acid mediated signaling pathway;GO:0006355|regulation of transcription, DNA-templated;GO:0006351|transcription, DNA-templated;	GO:0005634|nucleus;	GO:0000989|transcription factor activity, transcription factor binding;	.	.
evm.TU.contig562.6	0	0	0	1.464163748	3.731420229	0.295333055	1.809364551	3.182515973	1.184368049	EVM%20prediction%20contig562.6	protein_coding	chrcontig562:63321-64062:-	gi|747049192|ref|XP_011070633.1|	387	8.00E-45	PREDICTED: chaperone protein dnaJ 6 [Sesamum indicum]	gi|747041901|ref|XM_011077373.1|	81	3.00E-33	PREDICTED: Sesamum indicum uncharacterized J domain-containing protein C4H3.01-like (LOC105160105), transcript variant X1, mRNA	Q6P642	61.2	8.00E-11	DnaJ homolog subfamily B member 6	.	.	.	.	pfam00226	DnaJ	DnaJ domain. DnaJ domains (J-domains) are associated with hsp70 heat-shock system and it is thought that this domain mediates the interaction. DnaJ-domain is therefore part of a chaperone (protein folding) system. The T-antigens, although not in Prosite are confirmed as DnaJ containing domains from literature.	.	GO:0005634|nucleus;GO:0048471|perinuclear region of cytoplasm;	.	K09512	DNAJB6; DnaJ homolog subfamily B member 6
evm.TU.contig562.7	0.585447514	0	0.376605928	0	0	0	0	0	0	EVM%20prediction%20contig562.7	protein_coding	chrcontig562:71417-72735:-	gi|747065928|ref|XP_011079626.1|	167	2.00E-11	PREDICTED: putative GTP diphosphokinase RSH1, chloroplastic [Sesamum indicum]	.	.	.	.	Q9AYT5	42.7	2.00E-08	Putative GTP diphosphokinase RSH1, chloroplastic	.	.	.	.	pfam14232	DUF4334	Domain of unknown function (DUF4334). This domain family is found in bacteria and eukaryotes, and is approximately 60 amino acids in length. This domain is frequently found at the C-terminus of pfam14231.	GO:0015969|guanosine tetraphosphate metabolic process;GO:0042594|response to starvation;	GO:0009507|chloroplast;	GO:0005524|ATP binding;GO:0005525|GTP binding;GO:0008728|GTP diphosphokinase activity;GO:0008893|guanosine-3',5'-bis(diphosphate) 3'-diphosphatase activity;GO:0016301|kinase activity;	.	.
evm.TU.contig562.4	0.322668359	0.314039602	0.155674267	2.327989793	2.585040686	2.054383588	1.501653445	1.560755603	1.597289686	EVM%20prediction%20contig562.4	protein_coding	chrcontig562:25986-28524:+	gi|747041900|ref|XP_011075665.1|	850	6.00E-104	PREDICTED: uncharacterized protein LOC105160095 isoform X2 [Sesamum indicum]	.	.	.	.	Q67Y69	140	4.00E-35	Protein WVD2-like 7	.	.	.	.	pfam14337	DUF4393	Domain of unknown function (DUF4393). This family of proteins is found in bacteria, archaea and viruses. Proteins in this family are typically between 254 and 285 amino acids in length.	.	GO:0005737|cytoplasm;GO:0005874|microtubule;	.	.	.
evm.TU.contig562.5	3.3844849	5.672961131	5.0800566	22.67423218	28.44812993	33.71539399	9.533451404	9.7650656	6.613442026	EVM%20prediction%20contig562.5	protein_coding	chrcontig562:47629-48039:-	gi|848865228|ref|XP_012833326.1|	118	4.00E-06	PREDICTED: 36.4 kDa proline-rich protein-like [Erythranthe guttata]	.	.	.	.	.	.	.	.	.	.	.	.	pfam13340	DUF4096	Putative transposase of IS4/5 family (DUF4096).	.	.	.	.	.
evm.TU.contig562.2	0.053443342	0.052014166	0	0.619687562	1.979355859	1.208292083	3.455868968	2.734730813	4.887361099	EVM%20prediction%20contig562.2	protein_coding	chrcontig562:9535-11650:+	gi|747041892|ref|XP_011075639.1|	1911	0	PREDICTED: auxin efflux carrier component 7-like [Sesamum indicum]	gi|747041895|ref|XM_011077353.1|	564	0	PREDICTED: Sesamum indicum auxin efflux carrier component 7-like (LOC105160087), mRNA	Q9S7Z8	574	0	Auxin efflux carrier component 3	.	.	.	.	pfam03547	Mem_trans	Membrane transport protein. This family includes auxin efflux carrier proteins and other transporter proteins from all domains of life.	GO:0010315|auxin efflux;GO:0010252|auxin homeostasis;GO:0009926|auxin polar transport;GO:0009734|auxin-activated signaling pathway;GO:0009630|gravitropism;GO:0009958|positive gravitropism;GO:0009416|response to light stimulus;GO:0048364|root development;GO:0048767|root hair elongation;GO:0048766|root hair initiation;GO:0009606|tropism;	GO:0009986|cell surface;GO:0005783|endoplasmic reticulum;GO:0016021|integral component of membrane;GO:0016328|lateral plasma membrane;GO:0005886|plasma membrane;GO:0012506|vesicle membrane;	GO:0010329|auxin efflux transmembrane transporter activity;	K13947	PIN; auxin efflux carrier family
evm.TU.contig412.107	5.172768064	5.43989669	7.302703621	3.730263005	4.951624817	4.817670209	5.510252235	6.389986739	6.349617385	EVM%20prediction%20contig412.107	protein_coding	chrcontig412:1004639-1008032:-	gi|747088423|ref|XP_011091800.1|	2305	0	PREDICTED: proline-rich receptor-like protein kinase PERK10 [Sesamum indicum]	gi|747088422|ref|XM_011093498.1|	692	0	PREDICTED: Sesamum indicum proline-rich receptor-like protein kinase PERK10 (LOC105172152), mRNA	Q9SX31	233	1.00E-64	Proline-rich receptor-like protein kinase PERK9	.	.	.	.	pfam00069	Pkinase	Protein kinase domain.	.	GO:0016021|integral component of membrane;GO:0005886|plasma membrane;	GO:0005524|ATP binding;GO:0019901|protein kinase binding;GO:0004674|protein serine/threonine kinase activity;	.	.
evm.TU.contig562.1	0.666721404	0.412931288	0.584846852	2.717487917	2.770206378	3.024210481	2.315986626	1.990519081	1.705489991	EVM%20prediction%20contig562.1	protein_coding	chrcontig562:109-9188:+	gi|604317364|gb|EYU29375.1|	1189	1.00E-157	hypothetical protein MIMGU_mgv1a0262821mg, partial [Erythranthe guttata]	gi|731369658|ref|XM_010659087.1|	219	2.00E-109	PREDICTED: Vitis vinifera uncharacterized LOC100252614 (LOC100252614), transcript variant X4, mRNA	F4INA9	419	2.00E-135	ATP-dependent DNA helicase homolog RECG, chloroplastic	all4789	268	3.00E-80	COG1200	pfam00271	Helicase_C	Helicase conserved C-terminal domain. The Prosite family is restricted to DEAD/H helicases, whereas this domain family is found in a wide variety of helicases and helicase related proteins. It may be that this is not an autonomously folding unit, but an integral part of the helicase.	GO:0006310|DNA recombination;GO:0006281|DNA repair;GO:0033955|mitochondrial DNA inheritance;GO:0010501|RNA secondary structure unwinding;	GO:0009507|chloroplast;GO:0005739|mitochondrion;	GO:0005524|ATP binding;GO:0004003|ATP-dependent DNA helicase activity;GO:0004004|ATP-dependent RNA helicase activity;GO:0003677|DNA binding;	K03655	recG; ATP-dependent DNA helicase RecG [EC:3.6.4.12]
evm.TU.contig86.8	2.300974544	2.703716769	2.680548073	1.54008335	1.68052111	1.596986148	1.93823667	1.264433956	1.096637083	EVM%20prediction%20contig86.8	protein_coding	chrcontig86:73186-83137:+	gi|747049176|ref|XP_011070624.1|	4091	0	PREDICTED: uncharacterized protein LOC105156246 [Sesamum indicum]	gi|747049175|ref|XM_011072322.1|	1890	0	PREDICTED: Sesamum indicum uncharacterized LOC105156246 (LOC105156246), mRNA	Q54R62	201	7.00E-55	Uridine-cytidine kinase C	SA1439	55.1	1.00E-07	COG0572	pfam00485	PRK	Phosphoribulokinase / Uridine kinase family. In Arabidopsis the region carries two binding domains, a phosphoribosylpyrophosphate-binding domain and, at the very C-terminus, a uracil-binding domain.	GO:0044211|CTP salvage;GO:0006206|pyrimidine nucleobase metabolic process;GO:0043097|pyrimidine nucleoside salvage;GO:0044206|UMP salvage;	GO:0005829|cytosol;	GO:0005524|ATP binding;GO:0004849|uridine kinase activity;	.	.
evm.TU.contig417.51	2.136748531	2.888344265	3.722671496	35.05356454	13.2831682	22.76650387	20.62970629	23.30023006	19.34558779	EVM%20prediction%20contig417.51	protein_coding	chrcontig417:886197-887574:-	gi|747074443|ref|XP_011084213.1|	1104	0	PREDICTED: UDP-glucuronate 4-epimerase 6 [Sesamum indicum]	gi|747074442|ref|XM_011085911.1|	356	0	PREDICTED: Sesamum indicum UDP-glucuronate 4-epimerase 6 (LOC105166528), mRNA	Q9LIS3	414	8.00E-173	UDP-glucuronate 4-epimerase 6	.	.	.	.	pfam01370	Epimerase	NAD dependent epimerase/dehydratase family. This family of proteins utilize NAD as a cofactor. The proteins in this family use nucleotide-sugar substrates for a variety of chemical reactions.	GO:0005975|carbohydrate metabolic process;GO:0050832|defense response to fungus;GO:0050829|defense response to Gram-negative bacterium;GO:0033481|galacturonate biosynthetic process;	GO:0005768|endosome;GO:0005794|Golgi apparatus;GO:0032580|Golgi cisterna membrane;GO:0016021|integral component of membrane;GO:0005802|trans-Golgi network;	GO:0050378|UDP-glucuronate 4-epimerase activity;	K08679	E5.1.3.6; UDP-glucuronate 4-epimerase [EC:5.1.3.6]
evm.TU.contig417.50	0.143908886	0	0	0	0.226803643	0.560967814	10.36321906	11.76027741	11.24818818	EVM%20prediction%20contig417.50	protein_coding	chrcontig417:855891-857689:+	gi|747104906|ref|XP_011100709.1|	316	3.00E-30	PREDICTED: uncharacterized protein LOC105178851 [Sesamum indicum]	gi|848884676|ref|XM_012987148.1|	131	7.00E-61	PREDICTED: Erythranthe guttatus uncharacterized LOC105962815 (LOC105962815), transcript variant X3, mRNA	B9FM64	59.7	2.00E-09	E3 UFM1-protein ligase 1 homolog	.	.	.	.	pfam01610	DDE_Tnp_ISL3	Transposase. Transposase proteins are necessary for efficient DNA transposition. Contains transposases for IS204, IS1001, IS1096 and IS1165.	.	.	GO:0016874|ligase activity;	.	.
evm.TU.contig417.53	1.599271259	2.334755622	2.314748628	3.223108136	2.925565838	3.384215581	1.427000117	2.704593296	1.42859472	EVM%20prediction%20contig417.53	protein_coding	chrcontig417:933941-935548:-	gi|747075380|ref|XP_011084722.1|	1169	2.00E-148	PREDICTED: uncharacterized protein LOC105166900 [Sesamum indicum]	.	.	.	.	Q9SRT0	302	2.00E-95	U-box domain-containing protein 9	.	.	.	.	pfam04564	U-box	U-box domain. This domain is related to the Ring finger pfam00097 but lacks the zinc binding residues.	GO:0009738|abscisic acid-activated signaling pathway;GO:0071215|cellular response to abscisic acid stimulus;GO:0016567|protein ubiquitination;	GO:0005737|cytoplasm;GO:0005634|nucleus;GO:0005886|plasma membrane;	GO:0016874|ligase activity;GO:0070696|transmembrane receptor protein serine/threonine kinase binding;GO:0004842|ubiquitin-protein transferase activity;	.	.
evm.TU.contig417.52	4.205663776	5.500232723	4.597090213	2.920857273	2.58914873	3.099490274	1.907359963	2.258464489	1.566568453	EVM%20prediction%20contig417.52	protein_coding	chrcontig417:900993-907262:+	gi|747074424|ref|XP_011084203.1|	1271	2.00E-159	PREDICTED: splicing regulatory glutamine/lysine-rich protein 1 [Sesamum indicum]	gi|747074423|ref|XM_011085901.1|	626	0	PREDICTED: Sesamum indicum splicing regulatory glutamine/lysine-rich protein 1 (LOC105166522), transcript variant X4, mRNA	.	.	.	.	.	.	.	.	pfam00630	Filamin	Filamin/ABP280 repeat.	.	.	.	.	.
evm.TU.contig522.1221	10.58442734	4.033672858	4.798928998	10.10417953	42.30617755	11.23435244	22.11476186	16.11882752	19.83523322	EVM%20prediction%20contig522.1221	protein_coding	chrcontig522:8158259-8161479:+	gi|848922933|ref|XP_012857870.1|	1749	0	PREDICTED: uncharacterized protein LOC105977141 [Erythranthe guttata]	gi|747070005|ref|XM_011083508.1|	632	0	PREDICTED: Sesamum indicum uncharacterized LOC105164757 (LOC105164757), mRNA	.	.	.	.	BS_yuxL	50.8	5.00E-06	COG1506	pfam12697	Abhydrolase_6	Alpha/beta hydrolase family. This family contains alpha/beta hydrolase enzymes of diverse specificity.	.	.	.	.	.
evm.TU.contig417.55	0	0	0	1.680605346	2.336193535	1.181332219	1.549154934	1.106962078	1.596322153	EVM%20prediction%20contig417.55	protein_coding	chrcontig417:1024751-1028690:-	gi|747074429|ref|XP_011084205.1|	1322	4.00E-178	PREDICTED: protein ECERIFERUM 26-like [Sesamum indicum]	.	.	.	.	Q9SVM9	229	9.00E-69	Protein ECERIFERUM 26	.	.	.	.	pfam02458	Transferase	Transferase family. This family includes a number of transferase enzymes. These include anthranilate N-hydroxycinnamoyl/benzoyltransferase that catalyses the first committed reaction of phytoalexin biosynthesis. Deacetylvindoline 4-O-acetyltransferase EC:2.3.1.107 catalyses the last step in vindoline biosynthesis is also a member of this family. The motif HXXXD is probably part of the active site…	GO:0071555|cell wall organization;GO:0042761|very long-chain fatty acid biosynthetic process;GO:0010025|wax biosynthetic process;	GO:0005829|cytosol;	GO:0016747|transferase activity, transferring acyl groups other than amino-acyl groups;	.	.
evm.TU.contig417.54	20.37950208	23.16671469	22.02429602	26.46614978	18.75723546	23.89580869	18.20992405	15.44014654	16.05643267	EVM%20prediction%20contig417.54	protein_coding	chrcontig417:1004169-1005671:+	gi|747074426|ref|XP_011084204.1|	527	3.00E-65	PREDICTED: chaperone protein dnaJ 20, chloroplastic-like [Sesamum indicum]	.	.	.	.	Q9SDN0	159	8.00E-48	Chaperone protein dnaJ 20, chloroplastic	CPn0032	73.2	7.00E-15	COG0484	pfam00226	DnaJ	DnaJ domain. DnaJ domains (J-domains) are associated with hsp70 heat-shock system and it is thought that this domain mediates the interaction. DnaJ-domain is therefore part of a chaperone (protein folding) system. The T-antigens, although not in Prosite are confirmed as DnaJ containing domains from literature.	GO:0061077|chaperone-mediated protein folding;GO:1902395|regulation of 1-deoxy-D-xylulose-5-phosphate synthase activity;GO:0010322|regulation of isopentenyl diphosphate biosynthetic process, methylerythritol 4-phosphate pathway;	GO:0009507|chloroplast;GO:0005634|nucleus;	.	.	.
evm.TU.contig64.189	0	0.179719199	0.178179149	0.035685711	0	0.143961632	0	0.03525759	0	EVM%20prediction%20contig64.189	protein_coding	chrcontig64:1188281-1189954:+	gi|747063886|ref|XP_011078509.1|	1922	0	PREDICTED: cannabidiolic acid synthase-like 1 [Sesamum indicum]	gi|747063883|ref|XM_011080206.1|	484	0	PREDICTED: Sesamum indicum cannabidiolic acid synthase-like (LOC105162213), mRNA	Q9FI21	490	2.00E-166	Berberine bridge enzyme-like 28	BS_yvdP	110	5.00E-25	COG0277	pfam08031	BBE	Berberine and berberine like. This domain is found in the berberine bridge and berberine bridge- like enzymes which are involved in the biosynthesis of numerous isoquinoline alkaloids. They catalyse the transformation of the N-methyl group of (S)-reticuline into the C-8 berberine bridge carbon of (S)-scoulerine.	.	.	GO:0050660|flavin adenine dinucleotide binding;GO:0016614|oxidoreductase activity, acting on CH-OH group of donors;	.	.
evm.TU.contig233.104	13.55773191	10.2733845	8.316478266	22.30813097	528.2299477	24.83906429	52.16076732	32.24717483	19.90717875	EVM%20prediction%20contig233.104	protein_coding	chrcontig233:973995-974792:+	gi|747059492|ref|XP_011076131.1|	590	7.00E-72	PREDICTED: WW domain-containing protein C11B10.08 [Sesamum indicum]	gi|747074866|ref|XM_011086141.1|	274	3.00E-140	PREDICTED: Sesamum indicum uncharacterized LOC105166693 (LOC105166693), mRNA	.	.	.	.	.	.	.	.	pfam00168	C2	C2 domain.	.	.	.	.	.
evm.TU.contig417.57	17.0755525	16.52395497	17.32387267	14.85904362	29.06437138	20.4630009	26.38551197	24.81573405	22.26970832	EVM%20prediction%20contig417.57	protein_coding	chrcontig417:1063951-1073388:+	gi|747074451|ref|XP_011084216.1|	630	7.00E-78	PREDICTED: Werner Syndrome-like exonuclease isoform X3 [Sesamum indicum]	gi|703083438|ref|XM_010093911.1|	85	4.00E-35	Morus notabilis Werner Syndrome-like exonuclease partial mRNA	Q84LH3	186	2.00E-55	Werner Syndrome-like exonuclease	alr2087	62.4	1.00E-11	COG0724	pfam00076	RRM_1	RNA recognition motif. (a.k.a. RRM, RBD, or RNP domain). The RRM motif is probably diagnostic of an RNA binding protein. RRMs are found in a variety of RNA binding proteins, including various hnRNP proteins, proteins implicated in regulation of alternative splicing, and protein components of snRNPs. The motif also appears in a few single stranded DNA binding proteins. The RRM structure consists o…	.	GO:0005737|cytoplasm;GO:0005634|nucleus;	GO:0008408|3'-5' exonuclease activity;GO:0003677|DNA binding;GO:0046872|metal ion binding;	.	.
evm.TU.contig447.120	0	0	0	0	0.110923093	0.109741244	0	0	0	EVM%20prediction%20contig447.120	protein_coding	chrcontig447:1571084-1571720:+	gi|747071560|ref|XP_011082657.1|	293	5.00E-28	PREDICTED: MLO-like protein 11 [Sesamum indicum]	.	.	.	.	Q9FI00	86.3	3.00E-18	MLO-like protein 11	.	.	.	.	pfam05884	ZYG-11_interact	Interactor of ZYG-11. This family of proteins represents the protein product of the gene W03D8.9 which has been identified as an interactor of ZYG-11. ZYG-11 is the substrate-recognition subunit for a CUL-2 based complex that regulates cell division and embryonic development.	GO:0006952|defense response;GO:0009607|response to biotic stimulus;	GO:0016021|integral component of membrane;GO:0005886|plasma membrane;	.	K08472	MLO; mlo protein
evm.TU.contig64.181	0.186664425	0.045418167	0.090057939	0	0	0	0	0.035640824	0	EVM%20prediction%20contig64.181	protein_coding	chrcontig64:1150089-1151744:+	gi|747098063|ref|XP_011097021.1|	1891	0	PREDICTED: cannabidiolic acid synthase-like [Sesamum indicum]	gi|747097475|ref|XM_011098402.1|	306	1.00E-157	PREDICTED: Sesamum indicum cannabidiolic acid synthase-like 1 (LOC105175812), transcript variant X1, mRNA	A6P6V9	522	1.00E-178	Cannabidiolic acid synthase	BS_yvdP	108	1.00E-24	COG0277	pfam01565	FAD_binding_4	FAD binding domain. This family consists of various enzymes that use FAD as a co-factor, most of the enzymes are similar to oxygen oxidoreductase. One of the enzymes Vanillyl-alcohol oxidase (VAO) has a solved structure, the alignment includes the FAD binding site, called the PP-loop, between residues 99-110. The FAD molecule is covalently bound in the known structure, however the residue that li…	.	GO:0048046|apoplast;	GO:0050660|flavin adenine dinucleotide binding;GO:0016614|oxidoreductase activity, acting on CH-OH group of donors;	.	.
evm.TU.contig64.180	0.147479145	0.382760736	0.094870196	0	0.038738408	0	0.036123544	0	0	EVM%20prediction%20contig64.180	protein_coding	chrcontig64:1143910-1145662:+	gi|747063886|ref|XP_011078509.1|	1740	0	PREDICTED: cannabidiolic acid synthase-like 1 [Sesamum indicum]	gi|747063883|ref|XM_011080206.1|	359	0	PREDICTED: Sesamum indicum cannabidiolic acid synthase-like (LOC105162213), mRNA	Q9FI21	443	2.00E-148	Berberine bridge enzyme-like 28	BS_yvdP	93.6	1.00E-19	COG0277	pfam08031	BBE	Berberine and berberine like. This domain is found in the berberine bridge and berberine bridge- like enzymes which are involved in the biosynthesis of numerous isoquinoline alkaloids. They catalyse the transformation of the N-methyl group of (S)-reticuline into the C-8 berberine bridge carbon of (S)-scoulerine.	.	.	GO:0050660|flavin adenine dinucleotide binding;GO:0016614|oxidoreductase activity, acting on CH-OH group of donors;	.	.
evm.TU.contig64.183	0	0	0	0	0	0	0	0.100120789	0	EVM%20prediction%20contig64.183	protein_coding	chrcontig64:1158941-1162151:-	gi|747097470|ref|XP_011096701.1|	1510	0	PREDICTED: reticuline oxidase-like protein [Sesamum indicum]	gi|595912667|ref|XM_007214410.1|	38	8.00E-09	Prunus persica hypothetical protein (PRUPE_ppa023336mg) mRNA, complete cds	Q9SA85	387	2.00E-128	Berberine bridge enzyme-like 8	BS_ygaK	58.9	8.00E-09	COG0277	pfam08031	BBE	Berberine and berberine like. This domain is found in the berberine bridge and berberine bridge- like enzymes which are involved in the biosynthesis of numerous isoquinoline alkaloids. They catalyse the transformation of the N-methyl group of (S)-reticuline into the C-8 berberine bridge carbon of (S)-scoulerine.	.	.	GO:0050660|flavin adenine dinucleotide binding;GO:0016614|oxidoreductase activity, acting on CH-OH group of donors;	.	.
evm.TU.contig417.56	0	0	0	0.204232072	0	0	0	0	0	EVM%20prediction%20contig417.56	protein_coding	chrcontig417:1030141-1031863:-	gi|747101923|ref|XP_011099106.1|	525	1.00E-59	PREDICTED: probable inactive receptor kinase At5g67200 [Sesamum indicum]	.	.	.	.	Q93Y06	100	7.00E-23	Probable inactive receptor kinase At5g67200	.	.	.	.	pfam01858	RB_A	Retinoblastoma-associated protein A domain. This domain has the cyclin fold as predicted.	.	GO:0016021|integral component of membrane;GO:0005886|plasma membrane;	GO:0005524|ATP binding;GO:0004672|protein kinase activity;	.	.
evm.TU.contig447.123	15.45581438	12.10968307	14.16322519	7.739624825	6.510976278	7.502574056	54.21475949	50.92898974	63.44190361	EVM%20prediction%20contig447.123	protein_coding	chrcontig447:1585289-1587225:+	gi|743899769|ref|XP_011043177.1|	981	9.00E-131	PREDICTED: L-ascorbate peroxidase 3, peroxisomal [Populus euphratica]	gi|702482415|ref|XM_010035210.1|	66	1.00E-24	PREDICTED: Eucalyptus grandis L-ascorbate peroxidase 3, peroxisomal-like (LOC104422782), mRNA	Q42564	365	1.00E-125	L-ascorbate peroxidase 3, peroxisomal	YKR066c	154	5.00E-43	COG0376	pfam00141	peroxidase	Peroxidase.	GO:0034599|cellular response to oxidative stress;GO:0042744|hydrogen peroxide catabolic process;GO:0009735|response to cytokinin;GO:0006979|response to oxidative stress;GO:0000302|response to reactive oxygen species;	GO:0009507|chloroplast;GO:0009941|chloroplast envelope;GO:0046861|glyoxysomal membrane;GO:0009514|glyoxysome;GO:0016021|integral component of membrane;GO:0005739|mitochondrion;GO:0005778|peroxisomal membrane;GO:0005777|peroxisome;GO:0009506|plasmodesma;GO:0009536|plastid;GO:0005774|vacuolar membrane;GO:0005773|vacuole;	GO:0004130|cytochrome-c peroxidase activity;GO:0020037|heme binding;GO:0016688|L-ascorbate peroxidase activity;GO:0046872|metal ion binding;	K00434	E1.11.1.11; L-ascorbate peroxidase [EC:1.11.1.11]
evm.TU.contig64.187	0	0	0	0	0.136234403	0	0.508154009	1.98057736	2.026938608	EVM%20prediction%20contig64.187	protein_coding	chrcontig64:1170294-1170740:+	gi|747093721|ref|XP_011094679.1|	417	3.00E-48	PREDICTED: fasciclin-like arabinogalactan protein 12 [Sesamum indicum]	.	.	.	.	Q8LEJ6	134	2.00E-37	Fasciclin-like arabinogalactan protein 11	.	.	.	.	pfam02469	Fasciclin	Fasciclin domain. This extracellular domain is found repeated four times in grasshopper fasciclin I as well as in proteins from mammals, sea urchins, plants, yeast and bacteria.	GO:0009834|plant-type secondary cell wall biogenesis;	GO:0031225|anchored component of membrane;GO:0005886|plasma membrane;	.	.	.
evm.TU.contig205.138	76.2347601	79.10862689	69.36165118	46.14885847	50.61016021	43.69332816	46.42656402	51.1782974	51.28793802	EVM%20prediction%20contig205.138	protein_coding	chrcontig205:2670850-2672478:+	gi|659123800|ref|XP_008461846.1|	608	7.00E-77	PREDICTED: ATP-dependent Clp protease proteolytic subunit 2, mitochondrial [Cucumis melo]	gi|747048839|ref|XM_011072141.1|	269	1.00E-137	PREDICTED: Sesamum indicum ATP-dependent Clp protease proteolytic subunit 2, mitochondrial-like (LOC105156098), mRNA	Q9FN42	224	1.00E-72	ATP-dependent Clp protease proteolytic subunit 2, mitochondrial	CC1963	178	1.00E-55	COG0740	pfam00574	CLP_protease	Clp protease. The Clp protease has an active site catalytic triad. In Escherichia coli Clp protease, ser-111, his-136 and asp-185 form the catalytic triad. Cyanophora parodoxa clpP-B has lost all of these active site residues and is therefore inactive. Some members contain one or two large insertions.	.	GO:0009535|chloroplast thylakoid membrane;GO:0009840|chloroplastic endopeptidase Clp complex;GO:0005739|mitochondrion;GO:0009532|plastid stroma;	GO:0050897|cobalt ion binding;GO:0004252|serine-type endopeptidase activity;GO:0008270|zinc ion binding;	K01358	clpP, CLPP; ATP-dependent Clp protease, protease subunit [EC:3.4.21.92]
evm.TU.contig205.139	14.89232114	14.38961078	15.4832112	10.95194484	11.73531662	11.63120014	13.38813783	13.64865373	13.63256973	EVM%20prediction%20contig205.139	protein_coding	chrcontig205:2682851-2701024:-	gi|747079910|ref|XP_011087185.1|	4394	0	PREDICTED: transportin-3 [Sesamum indicum]	gi|747079909|ref|XM_011088883.1|	1860	0	PREDICTED: Sesamum indicum transportin-3 (LOC105168738), mRNA	Q8GUL2	1281	0	Transportin MOS14	.	.	.	.	pfam08389	Xpo1	Exportin 1-like protein. The sequences featured in this family are similar to a region close to the N-terminus of yeast exportin 1 (Xpo1, Crm1). This region is found just C-terminal to an importin-beta N-terminal domain (pfam03810) in many members of this family. Exportin 1 is a nuclear export receptor that interacts with leucine-rich nuclear export signal (NES) sequences, and Ran-GTP, and is inv…	GO:0006606|protein import into nucleus;GO:0043484|regulation of RNA splicing;	GO:0005737|cytoplasm;GO:0031965|nuclear membrane;GO:0005634|nucleus;	GO:0008139|nuclear localization sequence binding;GO:0008565|protein transporter activity;	K15436	TRPO3, MTR10; transportin-3
evm.TU.contig591.69	57.49610762	65.09108302	56.69011455	19.35821509	18.03825679	21.52710731	74.57307463	64.31622451	95.20560425	EVM%20prediction%20contig591.69	protein_coding	chrcontig591:1284559-1286802:-	gi|747048763|ref|XP_011070403.1|	1723	0	PREDICTED: uncharacterized protein LOC105156068 [Sesamum indicum]	gi|747048762|ref|XM_011072101.1|	609	0	PREDICTED: Sesamum indicum uncharacterized LOC105156068 (LOC105156068), mRNA	Q8R1R3	69.7	1.00E-11	StAR-related lipid transfer protein 7, mitochondrial	.	.	.	.	pfam01852	START	START domain.	GO:0015914|phospholipid transport;GO:1903955|positive regulation of protein targeting to mitochondrion;	GO:0005739|mitochondrion;	GO:0008289|lipid binding;GO:0005215|transporter activity;	.	.
evm.TU.contig591.68	19.05511362	15.11118413	19.74859577	42.96217464	36.98297485	30.8117335	144.9474506	149.5742874	150.1794911	EVM%20prediction%20contig591.68	protein_coding	chrcontig591:1270677-1271640:-	gi|604330624|gb|EYU35618.1|	146	4.00E-10	hypothetical protein MIMGU_mgv1a017467mg [Erythranthe guttata]	.	.	.	.	.	.	.	.	.	.	.	.	pfam03837	RecT	RecT family. The DNA single-strand annealing proteins (SSAPs), such as RecT, Red-beta, ERF and Rad52, function in RecA-dependent and RecA-independent DNA recombination pathways. This family includes proteins related to RecT.	.	.	.	.	.
evm.TU.contig205.132	1.678155741	2.858237745	3.805314617	73.29403415	120.30585	72.41528024	123.1909323	98.65705275	139.8248716	EVM%20prediction%20contig205.132	protein_coding	chrcontig205:2484585-2487145:+	gi|747079904|ref|XP_011087182.1|	2060	0	PREDICTED: LOW QUALITY PROTEIN: microtubule-associated protein TORTIFOLIA1 [Sesamum indicum]	gi|747079903|ref|XM_011088880.1|	397	0	PREDICTED: Sesamum indicum microtubule-associated protein TORTIFOLIA1 (LOC105168735), mRNA	Q9T041	183	1.00E-47	Microtubule-associated protein TORTIFOLIA1	.	.	.	.	pfam06100	Strep_67kDa_ant	Streptococcal 67 kDa myosin-cross-reactive antigen like family. Members of this family are thought to have structural features in common with the beta chain of the class II antigens, as well as myosin, and may play an important role in the pathogenesis.	GO:0010031|circumnutation;GO:0007275|multicellular organismal development;GO:0009826|unidimensional cell growth;	GO:0010005|cortical microtubule, transverse to long axis;	GO:0008017|microtubule binding;	.	.
evm.TU.contig447.125	1.564155788	1.617472789	1.556447268	1.322470482	0.693321952	0.914579783	2.19099231	1.829246718	1.451805996	EVM%20prediction%20contig447.125	protein_coding	chrcontig447:1589037-1591156:-	gi|848863635|ref|XP_012832580.1|	1320	1.00E-166	PREDICTED: putative disease resistance protein RGA1 [Erythranthe guttata]	.	.	.	.	Q7XA42	202	2.00E-54	Putative disease resistance protein RGA1	RSp0875	52.8	2.00E-06	COG4886	pfam13855	LRR_8	Leucine rich repeat.	GO:0006952|defense response;	.	GO:0043531|ADP binding;GO:0005524|ATP binding;	.	.
evm.TU.contig205.131	54.15389507	52.84816631	48.58216466	49.49871763	38.11815374	41.24930201	32.31866717	33.75834092	27.284206	EVM%20prediction%20contig205.131	protein_coding	chrcontig205:2433641-2435264:-	gi|848893571|ref|XP_012846826.1|	1046	7.00E-138	PREDICTED: uncharacterized protein LOC105966790 [Erythranthe guttata]	gi|848893570|ref|XM_012991372.1|	281	6.00E-144	PREDICTED: Erythranthe guttatus uncharacterized LOC105966790 (LOC105966790), mRNA	P34909	64.3	6.00E-10	General negative regulator of transcription subunit 4	YER068w	64.3	2.00E-10	COG5175	pfam14570	zf-RING_4	RING/Ubox like zinc-binding domain.	GO:0031087|deadenylation-independent decapping of nuclear-transcribed mRNA;GO:0032968|positive regulation of transcription elongation from RNA polymerase II promoter;GO:0010498|proteasomal protein catabolic process;GO:0000209|protein polyubiquitination;GO:0016567|protein ubiquitination;GO:0006351|transcription, DNA-templated;	GO:0030015|CCR4-NOT core complex;GO:0005737|cytoplasm;GO:0005634|nucleus;	GO:0000166|nucleotide binding;GO:0003723|RNA binding;GO:0004842|ubiquitin-protein transferase activity;GO:0008270|zinc ion binding;	K10643	CNOT4, NOT4, MOT2; CCR4-NOT transcription complex subunit 4 [EC:2.3.2.27]
evm.TU.contig205.136	13.31144507	11.09837369	13.01980493	8.217909546	8.699539733	9.350650793	10.54934893	11.41562407	11.07916778	EVM%20prediction%20contig205.136	protein_coding	chrcontig205:2571882-2576235:-	gi|747051359|ref|XP_011071767.1|	1076	2.00E-137	PREDICTED: uncharacterized protein LOC105157156 [Sesamum indicum]	gi|698537784|ref|XM_009766632.1|	126	1.00E-57	PREDICTED: Nicotiana sylvestris uncharacterized LOC104216560 (LOC104216560), mRNA	.	.	.	.	.	.	.	.	pfam00724	Oxidored_FMN	NADH:flavin oxidoreductase / NADH oxidase family.	.	.	.	.	.
evm.TU.contig205.137	159.5844249	175.9325716	170.7009014	60.36231871	73.41562799	113.4284737	120.0358922	138.5387409	129.9957419	EVM%20prediction%20contig205.137	protein_coding	chrcontig205:2665228-2667156:+	gi|747051369|ref|XP_011071772.1|	748	6.00E-95	PREDICTED: transcription factor MYB1R1 [Sesamum indicum]	gi|914408422|gb|KR780115.1|	224	2.00E-112	Rehmannia glutinosa MYB-related protein (MYB39) mRNA, complete cds	Q2V9B0	219	5.00E-68	Transcription factor MYB1R1	.	.	.	.	pfam00249	Myb_DNA-binding	Myb-like DNA-binding domain. This family contains the DNA binding domains from Myb proteins, as well as the SANT domain family.	GO:0006355|regulation of transcription, DNA-templated;GO:0006351|transcription, DNA-templated;	GO:0005829|cytosol;GO:0005634|nucleus;	GO:0003677|DNA binding;	.	.
evm.TU.contig205.134	55.68639003	46.45476994	51.53962886	78.18634416	100.897603	66.44993733	73.20967339	70.59399067	83.49794746	EVM%20prediction%20contig205.134	protein_coding	chrcontig205:2550398-2550761:+	gi|567894464|ref|XP_006439720.1|	206	4.00E-20	hypothetical protein CICLE_v10023252mg [Citrus clementina]	.	.	.	.	.	.	.	.	.	.	.	.	pfam01619	Pro_dh	Proline dehydrogenase.	.	.	.	.	.
evm.TU.contig205.135	4.162389034	3.592466239	4.774169046	0.607092286	2.104156968	0.734731014	4.38592683	3.778796682	3.92863548	EVM%20prediction%20contig205.135	protein_coding	chrcontig205:2560749-2561989:-	gi|604348091|gb|EYU46246.1|	497	2.00E-56	hypothetical protein MIMGU_mgv1a017669mg, partial [Erythranthe guttata]	.	.	.	.	.	.	.	.	.	.	.	.	pfam12937	F-box-like	F-box-like. This is an F-box-like family.	.	.	.	.	.
evm.TU.contig447.127	0.411496655	0.88108342	1.032357463	0.19085585	0.843086385	0.320809069	0.362851186	0.565698454	0.321633496	EVM%20prediction%20contig447.127	protein_coding	chrcontig447:1605204-1606142:-	gi|747098402|ref|XP_011097211.1|	837	7.00E-100	PREDICTED: putative disease resistance protein RGA1 [Sesamum indicum]	.	.	.	.	Q7XA42	163	5.00E-43	Putative disease resistance protein RGA1	alr0124_1	57.8	1.00E-08	COG4886	pfam13855	LRR_8	Leucine rich repeat.	GO:0006952|defense response;	.	GO:0043531|ADP binding;GO:0005524|ATP binding;	.	.
evm.TU.contig420.119	0	0.921721626	0.091382321	0	0	0	0	0	0	EVM%20prediction%20contig420.119	protein_coding	chrcontig420:668258-669073:+	gi|697186444|ref|XP_009602259.1|	1129	9.00E-151	PREDICTED: probable 3-ketoacyl-CoA synthase 2 [Nicotiana tomentosiformis]	gi|349719589|emb|FQ381407.1|	171	6.00E-83	Vitis vinifera clone SS0ABP1YL14	Q9LN49	266	8.00E-84	3-ketoacyl-CoA synthase 4	DRA0326	52.8	4.00E-07	COG3424	pfam08392	FAE1_CUT1_RppA	FAE1/Type III polyketide synthase-like protein. The members of this family are described as 3-ketoacyl-CoA synthases, type III polyketide synthases, fatty acid elongases and fatty acid condensing enzymes, and are found in both prokaryotic and eukaryotic (mainly plant) species. The region featured in this family contains the active site residues, as well as motifs involved in substrate binding.	GO:0006633|fatty acid biosynthetic process;	GO:0016021|integral component of membrane;	.	K15397	KCS; 3-ketoacyl-CoA synthase [EC:2.3.1.199]
evm.TU.contig447.126	0	0	0	0	0	0	0	0.191007137	0	EVM%20prediction%20contig447.126	protein_coding	chrcontig447:1600011-1600450:+	gi|848931723|ref|XP_012828856.1|	161	5.00E-21	PREDICTED: cell cycle checkpoint protein RAD17-like isoform X1 [Erythranthe guttata]	.	.	.	.	Q9MBA3	51.2	3.00E-13	Cell cycle checkpoint protein RAD17	.	.	.	.	pfam10217	DUF2039	Uncharacterized conserved protein (DUF2039). This entry is a region of approximately 100 residues containing three pairs of cysteine residues. The region is conserved from plants to humans but its function is unknown.	GO:0007049|cell cycle;GO:0006281|DNA repair;GO:0006282|regulation of DNA repair;	GO:0005634|nucleus;	GO:0005524|ATP binding;	K06662	HRAD17, RAD24; cell cycle checkpoint protein
evm.TU.contig420.118	37.10419014	56.53388748	47.48975806	26.57214792	43.28645157	58.25297817	42.18225131	40.71551139	57.4026329	EVM%20prediction%20contig420.118	protein_coding	chrcontig420:648555-650873:-	gi|747046646|ref|XP_011100644.1|	931	1.00E-117	PREDICTED: type I inositol 1,4,5-trisphosphate 5-phosphatase 1-like isoform X1 [Sesamum indicum]	gi|747046647|ref|XM_011102345.1|	436	0	PREDICTED: Sesamum indicum type I inositol 1,4,5-trisphosphate 5-phosphatase 1-like (LOC105178793), transcript variant X2, mRNA	Q8H0Z6	190	2.00E-53	Type IV inositol polyphosphate 5-phosphatase 3	.	.	.	.	pfam13694	Hph	Sec63/Sec62 complex-interacting family. This is a family of closely related Hph proteins that are integral endoplasmic reticulum (ER) membrane proteins required for yeast survival under environmental stress conditions. They interact with several subunits of the Sec63/Sec62 complex that mediates post-translational translocation of proteins into the ER. Cells with mutant Hph1 and Hph2 proteins reve…	GO:0046856|phosphatidylinositol dephosphorylation;	.	GO:0034485|phosphatidylinositol-3,4,5-trisphosphate 5-phosphatase activity;GO:0004439|phosphatidylinositol-4,5-bisphosphate 5-phosphatase activity;	.	.
evm.TU.contig64.232	49.88672481	54.90864491	66.34099066	60.99994884	38.02474879	47.09522319	25.72708599	37.26925876	27.36557443	EVM%20prediction%20contig64.232	protein_coding	chrcontig64:1485026-1485526:-	gi|747097384|ref|XP_011096653.1|	496	2.00E-61	PREDICTED: two-component response regulator ARR22-like isoform X1 [Sesamum indicum]	.	.	.	.	Q9M8Y4	101	4.00E-26	Two-component response regulator ARR22	.	.	.	.	pfam00072	Response_reg	Response regulator receiver domain. This domain receives the signal from the sensor partner in bacterial two-component systems. It is usually found N-terminal to a DNA binding effector domain.	GO:0009736|cytokinin-activated signaling pathway;GO:0000160|phosphorelay signal transduction system;GO:0006355|regulation of transcription, DNA-templated;GO:0006351|transcription, DNA-templated;	GO:0005737|cytoplasm;GO:0005634|nucleus;	GO:0008969|phosphohistidine phosphatase activity;GO:0000156|phosphorelay response regulator activity;	.	.
evm.TU.contig64.231	164.6933649	155.1325245	158.3936142	145.9193369	75.27779615	128.0253287	145.5723919	154.8623102	134.087435	EVM%20prediction%20contig64.231	protein_coding	chrcontig64:1466845-1481866:+	gi|747097398|ref|XP_011096661.1|	6571	0	PREDICTED: ABC transporter C family member 2-like [Sesamum indicum]	gi|747097401|ref|XM_011098361.1|	1910	0	PREDICTED: Sesamum indicum ABC transporter C family member 2-like (LOC105175778), transcript variant X3, mRNA	Q42093	2177	0	ABC transporter C family member 2	YDR135c	739	0	COG1132	pfam00664	ABC_membrane	ABC transporter transmembrane region. This family represents a unit of six transmembrane helices. Many members of the ABC transporter family (pfam00005) have two such regions.	GO:1902418|(+)-abscisic acid D-glucopyranosyl ester transmembrane transport;	GO:0016021|integral component of membrane;GO:0000325|plant-type vacuole;GO:0005774|vacuolar membrane;GO:0005773|vacuole;	GO:1902417|(+)-abscisic acid D-glucopyranosyl ester transmembrane transporter activity;GO:0005524|ATP binding;GO:0042626|ATPase activity, coupled to transmembrane movement of substances;GO:0008559|xenobiotic-transporting ATPase activity;	.	.
evm.TU.contig64.230	39.89207136	48.07158806	46.04059292	29.88720893	33.89361963	32.09538747	29.13983525	30.99064512	29.88736473	EVM%20prediction%20contig64.230	protein_coding	chrcontig64:1456725-1464007:+	gi|747076306|ref|XP_011085220.1|	5397	0	PREDICTED: DNA damage-binding protein 1 [Sesamum indicum]	gi|747097395|ref|XM_011098358.1|	2125	0	PREDICTED: Sesamum indicum DNA damage-binding protein 1 (LOC105175777), mRNA	Q6QNU4	2045	0	DNA damage-binding protein 1	.	.	.	.	pfam10433	MMS1_N	Mono-functional DNA-alkylating methyl methanesulfonate N-term. MMS1 is a protein that protects against replication-dependent DNA damage in Saccharomyces cerevisiae. MMS1 belongs to the DDB1 family of cullin 4 adaptors and the two proteins are homologous. MMS1 bridges the interaction of MMS22 and Crt10 with Cul8/Rtt101. Cul8/Rtt101 is a cullin protein involved in the regulation of DNA replication …	GO:0006289|nucleotide-excision repair;GO:0043161|proteasome-mediated ubiquitin-dependent protein catabolic process;GO:0016567|protein ubiquitination;GO:0009585|red, far-red light phototransduction;	GO:0031461|cullin-RING ubiquitin ligase complex;GO:0005634|nucleus;	GO:0003684|damaged DNA binding;	K10610	DDB1; DNA damage-binding protein 1
evm.TU.contig64.237	39.57625197	34.71929848	35.47627838	19.30921404	19.00717621	24.64688585	25.86927369	23.90656902	32.09278514	EVM%20prediction%20contig64.237	protein_coding	chrcontig64:1515490-1517878:-	gi|747097368|ref|XP_011096647.1|	755	5.00E-95	PREDICTED: putative F-box/LRR-repeat protein 9 [Sesamum indicum]	.	.	.	.	Q9M0U9	189	1.00E-55	F-box protein SKIP19	.	.	.	.	pfam12937	F-box-like	F-box-like. This is an F-box-like family.	GO:0016567|protein ubiquitination;	GO:0005634|nucleus;	.	.	.
evm.TU.contig64.236	0.096840942	0	0.093443576	0.0748595	0.534182264	0.301994703	0.498124654	0.221884231	1.589546592	EVM%20prediction%20contig64.236	protein_coding	chrcontig64:1512462-1514980:-	gi|747097376|ref|XP_011096650.1|	418	1.00E-45	PREDICTED: F-box protein SKIP19-like [Sesamum indicum]	gi|720088678|ref|XM_010246229.1|	36	7.00E-08	PREDICTED: Nelumbo nucifera F-box protein SKIP19 (LOC104588348), mRNA	Q9M0U8	134	1.00E-35	Putative F-box/LRR-repeat protein 21	.	.	.	.	pfam12937	F-box-like	F-box-like. This is an F-box-like family.	GO:0009926|auxin polar transport;GO:0009734|auxin-activated signaling pathway;GO:0048825|cotyledon development;GO:0035556|intracellular signal transduction;GO:0048827|phyllome development;GO:0009958|positive gravitropism;GO:0009733|response to auxin;GO:0080167|response to karrikin;GO:0048767|root hair elongation;GO:0048766|root hair initiation;	GO:0009986|cell surface;GO:0005737|cytoplasm;GO:0005829|cytosol;GO:0005634|nucleus;GO:0005886|plasma membrane;	GO:0005524|ATP binding;GO:0016301|kinase activity;GO:0004672|protein kinase activity;GO:0004674|protein serine/threonine kinase activity;	.	.
evm.TU.contig64.235	0	0.105339614	0	0	0.682316842	0.168761746	1.113455109	0.495976515	1.52275892	EVM%20prediction%20contig64.235	protein_coding	chrcontig64:1499826-1500648:+	gi|747097382|ref|XP_011096652.1|	503	7.00E-80	PREDICTED: protein kinase PINOID [Sesamum indicum]	gi|747076307|ref|XM_011086919.1|	187	7.00E-92	PREDICTED: Sesamum indicum protein kinase PINOID-like (LOC105167274), mRNA	O64682	162	3.00E-45	Protein kinase PINOID	.	.	.	.	pfam00069	Pkinase	Protein kinase domain.	GO:0009926|auxin polar transport;GO:0009734|auxin-activated signaling pathway;GO:0048825|cotyledon development;GO:0035556|intracellular signal transduction;GO:0048827|phyllome development;GO:0009958|positive gravitropism;GO:0009733|response to auxin;GO:0080167|response to karrikin;GO:0048767|root hair elongation;GO:0048766|root hair initiation;	GO:0009986|cell surface;GO:0005737|cytoplasm;GO:0005829|cytosol;GO:0005634|nucleus;GO:0005886|plasma membrane;	GO:0005524|ATP binding;GO:0016301|kinase activity;GO:0004672|protein kinase activity;GO:0004674|protein serine/threonine kinase activity;	.	.
evm.TU.contig62.238	62.29078214	49.42789621	54.26743991	34.68765447	41.21187654	36.4489336	36.61127571	34.5515597	42.84799141	EVM%20prediction%20contig62.238	protein_coding	chrcontig62:2130537-2135186:+	gi|747040467|ref|XP_011082794.1|	1602	0	PREDICTED: probable RNA 3'-terminal phosphate cyclase-like protein [Sesamum indicum]	gi|747040466|ref|XM_011084492.1|	608	0	PREDICTED: Sesamum indicum probable RNA 3'-terminal phosphate cyclase-like protein (LOC105165440), mRNA	Q9C578	478	2.00E-163	Probable RNA 3'-terminal phosphate cyclase-like protein	SPAC12G12.06c	239	1.00E-71	COG0430	pfam01137	RTC	RNA 3'-terminal phosphate cyclase. RNA cyclases are a family of RNA-modifying enzymes that are conserved in all cellular organisms. They catalyse the ATP-dependent conversion of the 3'-phosphate to the 2',3'-cyclic phosphodiester at the end of RNA, in a reaction involving formation of the covalent AMP-cyclase intermediate. The structure of RTC demonstrates that RTCs are comprised two domain. The …	GO:0000480|endonucleolytic cleavage in 5'-ETS of tricistronic rRNA transcript (SSU-rRNA, 5.8S rRNA, LSU-rRNA);	GO:0005730|nucleolus;	GO:0004521|endoribonuclease activity;GO:0003723|RNA binding;	K11108	RCL1; RNA 3'-terminal phosphate cyclase-like protein
evm.TU.contig64.239	0	0	0.082032974	0	0.200979466	0	0.312355393	0.389578913	0.398698155	EVM%20prediction%20contig64.239	protein_coding	chrcontig64:1524182-1525859:-	gi|747097368|ref|XP_011096647.1|	661	3.00E-81	PREDICTED: putative F-box/LRR-repeat protein 9 [Sesamum indicum]	gi|720088678|ref|XM_010246229.1|	36	8.00E-08	PREDICTED: Nelumbo nucifera F-box protein SKIP19 (LOC104588348), mRNA	Q9S9V9	203	7.00E-60	Putative F-box/LRR-repeat protein 23	.	.	.	.	pfam12937	F-box-like	F-box-like. This is an F-box-like family.	GO:0016567|protein ubiquitination;	GO:0005634|nucleus;	.	.	.
evm.TU.contig261.6	40.2536342	38.66421846	41.44784214	8.403026729	4.98387954	8.115238723	5.857742093	6.943671214	5.458391879	EVM%20prediction%20contig261.6	protein_coding	chrcontig261:119211-123531:+	gi|848888974|ref|XP_012844666.1|	1300	3.00E-175	PREDICTED: uncharacterized protein LOC105964709 [Erythranthe guttata]	gi|747085336|ref|XM_011091824.1|	579	0	PREDICTED: Sesamum indicum uncharacterized LOC105170900 (LOC105170900), transcript variant X3, mRNA	Q94CJ5	419	4.00E-143	Protein RETICULATA-RELATED 4, chloroplastic	.	.	.	.	pfam11891	DUF3411	Domain of unknown function (DUF3411). This presumed domain is functionally uncharacterized. This domain is found in eukaryotes. This domain is typically between 168 to 186 amino acids in length. This domain has a conserved RYQ sequence motif.	GO:0007275|multicellular organismal development;	GO:0009507|chloroplast;GO:0009941|chloroplast envelope;GO:0009706|chloroplast inner membrane;GO:0016021|integral component of membrane;GO:0005739|mitochondrion;GO:0009536|plastid;	.	.	.
evm.TU.contig261.4	33.77032613	32.02645435	34.6316707	90.27462291	82.43344357	70.04435671	52.16944545	51.04374565	42.66252592	EVM%20prediction%20contig261.4	protein_coding	chrcontig261:93070-96765:-	gi|747085327|ref|XP_011090120.1|	1564	0	PREDICTED: cinnamoyl-CoA reductase 1-like [Sesamum indicum]	gi|848888971|ref|XM_012989211.1|	538	0	PREDICTED: Erythranthe guttatus cinnamoyl-CoA reductase 1-like (LOC105964707), mRNA	Q9S9N9	298	2.00E-97	Cinnamoyl-CoA reductase 1	SPAC513.07	149	1.00E-40	COG0451	pfam01370	Epimerase	NAD dependent epimerase/dehydratase family. This family of proteins utilize NAD as a cofactor. The proteins in this family use nucleotide-sugar substrates for a variety of chemical reactions.	GO:0007623|circadian rhythm;GO:0009809|lignin biosynthetic process;GO:0009409|response to cold;	GO:0005829|cytosol;	GO:0016621|cinnamoyl-CoA reductase activity;GO:0050662|coenzyme binding;	K09753	CCR; cinnamoyl-CoA reductase [EC:1.2.1.44]
evm.TU.contig261.5	0	0	0	1.091102848	0.27806748	0.275104763	0	0	0	EVM%20prediction%20contig261.5	protein_coding	chrcontig261:112543-113662:+	gi|848897843|ref|XP_012849016.1|	167	3.00E-12	PREDICTED: katanin p80 WD40 repeat-containing subunit B1 homolog [Erythranthe guttata]	.	.	.	.	.	.	.	.	.	.	.	.	pfam11991	Trp_DMAT	Tryptophan dimethylallyltransferase. This family of proteins represents tryptophan dimethylallyltransferase (EC:2.5.1.34), which catalyses the first step of ergot alkaloid biosynthesis. Ergot alkaloids, which are produced by endophyte fungi, can enhance plant host fitness, but also cause livestock toxicosis to host plants. This protein is found in bacteria and eukaryotes. Proteins in this family …	.	.	.	.	.
evm.TU.contig261.2	6.227617515	6.808874855	6.360324285	1.31292046	1.40212362	1.797034412	1.57491845	0.679469658	0.600550832	EVM%20prediction%20contig261.2	protein_coding	chrcontig261:4744-11542:+	gi|848901352|ref|XP_012850805.1|	2594	0	PREDICTED: uncharacterized protein LOC105970515 [Erythranthe guttata]	gi|747085782|ref|XM_011092065.1|	981	0	PREDICTED: Sesamum indicum uncharacterized LOC105171060 (LOC105171060), mRNA	B2J1L2	472	5.00E-159	GTPase Der	alr0483	471	3.00E-159	COG1160	pfam14714	KH_dom-like	KH-domain-like of EngA bacterial GTPase enzymes, C-terminal. The KH-like domain at the C-terminus of the EngA subfamily of essential bacterial GTPases has a unique domain structure position. The two adjacent GTPase domains (GD1 and GD2), two domains of family MMR_HSR1, pfam01926, pack at either side of the C-terminal domain. This C-terminal domain resembles a KH domain but is missing the distinct…	GO:0042254|ribosome biogenesis;	.	GO:0005525|GTP binding;	K03977	engA; GTP-binding protein
evm.TU.contig261.3	30.24660408	20.39198003	26.28627377	1.083891049	1.420609132	0.843283808	0.853706638	0.856710082	0.939389899	EVM%20prediction%20contig261.3	protein_coding	chrcontig261:50128-53833:+	gi|747085171|ref|XP_011090030.1|	2850	0	PREDICTED: sulfite reductase 1 [ferredoxin], chloroplastic-like [Sesamum indicum]	gi|747085170|ref|XM_011091728.1|	838	0	PREDICTED: Sesamum indicum sulfite reductase 1 [ferredoxin], chloroplastic-like (LOC105170808), mRNA	O82802	1049	0	Sulfite reductase 1 [ferredoxin], chloroplastic	alr1348	550	0	COG0155	pfam01077	NIR_SIR	Nitrite and sulphite reductase 4Fe-4S domain. Sulphite and nitrite reductases are vital in the biosynthetic assimilation of sulphur and nitrogen, respectfully. They are also both important for the dissimilation of oxidized anions for energy transduction.	GO:0006323|DNA packaging;GO:0045892|negative regulation of transcription, DNA-templated;GO:0006275|regulation of DNA replication;GO:0019424|sulfide oxidation, using siroheme sulfite reductase;	GO:0042644|chloroplast nucleoid;GO:0009570|chloroplast stroma;	GO:0051539|4 iron, 4 sulfur cluster binding;GO:0003677|DNA binding;GO:0020037|heme binding;GO:0046872|metal ion binding;GO:0050311|sulfite reductase (ferredoxin) activity;	.	.
evm.TU.contig420.117	73.23203819	113.6627574	96.75860922	54.17624946	91.52233987	126.9063076	76.37580104	91.10754636	111.0145682	EVM%20prediction%20contig420.117	protein_coding	chrcontig420:644690-648549:-	gi|604305157|gb|EYU24336.1|	1338	2.00E-177	hypothetical protein MIMGU_mgv1a002896mg [Erythranthe guttata]	gi|747046649|ref|XM_011102346.1|	612	0	PREDICTED: Sesamum indicum type I inositol 1,4,5-trisphosphate 5-phosphatase 1-like (LOC105178793), transcript variant X3, mRNA	Q8H0Z6	404	2.00E-133	Type IV inositol polyphosphate 5-phosphatase 3	YNL106c_2	141	5.00E-36	COG5411	pfam03372	Exo_endo_phos	Endonuclease/Exonuclease/phosphatase family. This large family of proteins includes magnesium dependent endonucleases and a large number of phosphatases involved in intracellular signalling. This family includes: AP endonuclease proteins EC:4.2.99.18, DNase I proteins EC:3.1.21.1, Synaptojanin an inositol-1,4,5-trisphosphate phosphatase EC:3.1.3.56, Sphingomyelinase EC:3.1.4.12 and Nocturnin.	GO:0046856|phosphatidylinositol dephosphorylation;	.	GO:0034485|phosphatidylinositol-3,4,5-trisphosphate 5-phosphatase activity;GO:0004439|phosphatidylinositol-4,5-bisphosphate 5-phosphatase activity;	.	.
evm.TU.contig527.199	31.40628948	23.88995588	31.52027872	7.900118312	6.876628932	6.839742342	22.04923513	20.42219242	21.92153688	EVM%20prediction%20contig527.199	protein_coding	chrcontig527:1282048-1285534:+	gi|848865276|ref|XP_012833351.1|	2340	0	PREDICTED: ATP synthase subunit beta, mitochondrial [Erythranthe guttata]	gi|747049279|ref|XM_011072377.1|	1137	0	PREDICTED: Sesamum indicum ATP synthase subunit beta, mitochondrial-like (LOC105156282), mRNA	P17614	879	0	ATP synthase subunit beta, mitochondrial	SMc02501	679	0	COG0055	pfam00006	ATP-synt_ab	ATP synthase alpha/beta family, nucleotide-binding domain. This family includes the ATP synthase alpha and beta subunits, the ATP synthase associated with flagella and the termination factor Rho.	GO:0015991|ATP hydrolysis coupled proton transport;GO:0015986|ATP synthesis coupled proton transport;	GO:0000275|mitochondrial proton-transporting ATP synthase complex, catalytic core F(1);	GO:0005524|ATP binding;GO:0046933|proton-transporting ATP synthase activity, rotational mechanism;	.	.
evm.TU.contig420.116	26.32142843	23.97739646	27.64357902	56.32606011	54.95254434	60.12281765	33.25796754	32.72826961	37.32050722	EVM%20prediction%20contig420.116	protein_coding	chrcontig420:631647-633906:-	gi|747046644|ref|XP_011100640.1|	1443	0	PREDICTED: dehydrogenase/reductase SDR family member 12 [Sesamum indicum]	gi|848908041|ref|XM_012997575.1|	369	0	PREDICTED: Erythranthe guttatus dehydrogenase/reductase SDR family member 12 (LOC105972609), mRNA	A6QP05	262	9.00E-84	Dehydrogenase/reductase SDR family member 12	.	.	.	.	pfam00106	adh_short	short chain dehydrogenase. This family contains a wide variety of dehydrogenases.	.	.	GO:0016491|oxidoreductase activity;	K11168	DHRS12; dehydrogenase/reductase SDR family member 12 [EC:1.1.-.-]
evm.TU.contig527.193	16.71639498	20.00332039	17.05544079	38.44831698	31.7440652	40.37894064	47.82526597	48.03321496	53.22726408	EVM%20prediction%20contig527.193	protein_coding	chrcontig527:1232257-1234087:+	gi|747041996|ref|XP_011076118.1|	894	2.00E-120	PREDICTED: probable DNA replication complex GINS protein PSF3 [Sesamum indicum]	.	.	.	.	Q54EH6	79	2.00E-16	Probable DNA replication complex GINS protein PSF3	SPAC227.16c	64.3	2.00E-12	COG5138	pfam05916	Sld5	GINS complex protein. The eukaryotic GINS complex is essential for the initiation and elongation phases of DNA replication. It consists of four paralogous protein subunits (Sld5, Psf1, Psf2 and Psf3), all of which are included in this family. The GINS complex is conserved from yeast to humans, and has been shown in human to bind directly to DNA primase.	GO:0032508|DNA duplex unwinding;GO:0006260|DNA replication;	GO:0000811|GINS complex;	.	K10734	GINS3; GINS complex subunit 3
evm.TU.contig527.192	40.0550956	51.46833528	41.07815103	52.06462983	38.80758046	50.35648982	31.71911805	32.54041125	28.73980759	EVM%20prediction%20contig527.192	protein_coding	chrcontig527:1224268-1230587:-	gi|747049392|ref|XP_011070741.1|	2916	0	PREDICTED: nuclear poly(A) polymerase 1 isoform X1 [Sesamum indicum]	gi|747049395|ref|XM_011072441.1|	1154	0	PREDICTED: Sesamum indicum nuclear poly(A) polymerase 1 (LOC105156340), transcript variant X3, mRNA	Q9LMT2	781	0	Nuclear poly(A) polymerase 1	SPBC646.04	393	3.00E-126	COG5186	pfam04928	PAP_central	Poly(A) polymerase central domain. The central domain of Poly(A) polymerase shares structural similarity with the allosteric activity domain of ribonucleotide reductase R1, which comprises a four-helix bundle and a three-stranded mixed beta- sheet. Even though the two enzymes bind ATP, the ATP-recognition motifs are different.	GO:0009908|flower development;GO:0048366|leaf development;GO:0006378|mRNA polyadenylation;GO:0008285|negative regulation of cell proliferation;GO:0045824|negative regulation of innate immune response;GO:0048451|petal formation;GO:0043631|RNA polyadenylation;	GO:0005634|nucleus;	GO:0005524|ATP binding;GO:0046872|metal ion binding;GO:0004652|polynucleotide adenylyltransferase activity;GO:0003723|RNA binding;	K14376	PAP; poly(A) polymerase [EC:2.7.7.19]
evm.TU.contig527.191	0.511781933	0	0	1.714332124	1.747589659	1.861967339	3.886032068	1.693765274	1.600073391	EVM%20prediction%20contig527.191	protein_coding	chrcontig527:1212421-1212873:-	gi|747049398|ref|XP_011070744.1|	489	6.00E-60	PREDICTED: E3 ubiquitin-protein ligase RHA2A-like [Sesamum indicum]	gi|747049397|ref|XM_011072442.1|	130	2.00E-60	PREDICTED: Sesamum indicum E3 ubiquitin-protein ligase RHA2A-like (LOC105156341), mRNA	Q9ZT50	104	4.00E-27	E3 ubiquitin-protein ligase RHA2A	.	.	.	.	pfam13639	zf-RING_2	Ring finger domain.	GO:0009738|abscisic acid-activated signaling pathway;GO:0009789|positive regulation of abscisic acid-activated signaling pathway;GO:0043161|proteasome-mediated ubiquitin-dependent protein catabolic process;GO:0000209|protein polyubiquitination;GO:0016567|protein ubiquitination;GO:0042787|protein ubiquitination involved in ubiquitin-dependent protein catabolic process;GO:0047484|regulation of resp…	GO:0005737|cytoplasm;GO:0005634|nucleus;GO:0005886|plasma membrane;	GO:0016874|ligase activity;GO:0061630|ubiquitin protein ligase activity;GO:0004842|ubiquitin-protein transferase activity;GO:0008270|zinc ion binding;	K16282	RHA2; E3 ubiquitin-protein ligase RHA2 [EC:2.3.2.27]
evm.TU.contig527.190	1.207485498	2.02394707	1.165124589	1.970520378	2.484503969	1.673553977	1.478807566	1.690711611	1.04865921	EVM%20prediction%20contig527.190	protein_coding	chrcontig527:1193025-1195032:+	gi|747049400|ref|XP_011070745.1|	930	1.00E-118	PREDICTED: putative zinc finger protein At1g68190 isoform X1 [Sesamum indicum]	.	.	.	.	Q9C9F4	188	6.00E-54	Putative zinc finger protein At1g68190	.	.	.	.	pfam00643	zf-B_box	B-box zinc finger.	GO:0006355|regulation of transcription, DNA-templated;	GO:0005634|nucleus;	GO:0003700|transcription factor activity, sequence-specific DNA binding;GO:0008270|zinc ion binding;	.	.
evm.TU.contig527.197	0.752718233	0.732589136	0.645610162	4.784202585	4.020241847	5.542289145	8.788342107	8.176097706	7.386918904	EVM%20prediction%20contig527.197	protein_coding	chrcontig527:1273051-1274981:+	gi|747049282|ref|XP_011070680.1|	975	4.00E-126	PREDICTED: MATE efflux family protein 6-like [Sesamum indicum]	gi|747049281|ref|XM_011072378.1|	284	1.00E-145	PREDICTED: Sesamum indicum MATE efflux family protein 6-like (LOC105156283), mRNA	Q9FHB6	267	8.00E-84	Protein DETOXIFICATION 16	SPAC11D3.06	102	1.00E-23	COG0534	pfam01554	MatE	MatE. The MatE domain	GO:0006855|drug transmembrane transport;GO:0009624|response to nematode;	GO:0016021|integral component of membrane;GO:0005774|vacuolar membrane;	GO:0015297|antiporter activity;GO:0015238|drug transmembrane transporter activity;	K03327	TC.MATE, SLC47A, norM, mdtK, dinF; multidrug resistance protein, MATE family
evm.TU.contig527.196	13.0237542	14.49626101	13.12229704	9.06636368	9.922659379	10.32180777	25.6436798	23.74037309	26.32076033	EVM%20prediction%20contig527.196	protein_coding	chrcontig527:1269769-1272235:+	gi|747041974|ref|XP_011075998.1|	1460	0	PREDICTED: sec-independent protein translocase protein TATC, chloroplastic [Sesamum indicum]	gi|747041973|ref|XM_011077696.1|	546	0	PREDICTED: Sesamum indicum sec-independent protein translocase protein TATC, chloroplastic (LOC105160362), mRNA	Q94G17	405	9.00E-139	Sec-independent protein translocase protein TATC, chloroplastic	sll0194	281	3.00E-92	COG0805	pfam00902	TatC	Sec-independent protein translocase protein (TatC). The bacterial Tat system has a remarkable ability to transport folded proteins even enzyme complexes across the cytoplasmic membrane. It is structurally and mechanistically similar to the Delta pH-driven thylakoidal protein import pathway. A functional Tat system or Delta pH-dependent pathway requires three integral membrane proteins: TatA/Tha4,…	GO:0045038|protein import into chloroplast thylakoid membrane;GO:0043953|protein transport by the Tat complex;	GO:0009535|chloroplast thylakoid membrane;GO:0016021|integral component of membrane;GO:0033281|TAT protein transport complex;	.	.	.
evm.TU.contig527.195	0.711429891	0.663554717	1.001104365	1.420693754	1.354819	1.895025447	0.718812792	0.611266798	0.648744754	EVM%20prediction%20contig527.195	protein_coding	chrcontig527:1260927-1268519:-	gi|147819071|emb|CAN69810.1|	1939	0	hypothetical protein VITISV_043106 [Vitis vinifera]	gi|747049387|ref|XM_011072437.1|	628	0	PREDICTED: Sesamum indicum pentatricopeptide repeat-containing protein At1g22960, mitochondrial (LOC105156338), transcript variant X2, mRNA	Q6EWX1	386	1.00E-123	Origin of replication complex subunit 4	.	.	.	.	pfam14629	ORC4_C	Origin recognition complex (ORC) subunit 4 C-terminus. This entry represents the C-terminus of origin recognition complex subunit 4.	GO:0006260|DNA replication;	GO:0005634|nucleus;GO:0000808|origin recognition complex;	GO:0005524|ATP binding;GO:0003677|DNA binding;	K02606	ORC4; origin recognition complex subunit 4
evm.TU.contig527.194	1.327197175	1.761416503	1.106004293	1.212478458	0.760615496	1.034703162	2.216479724	1.70474988	3.866531758	EVM%20prediction%20contig527.194	protein_coding	chrcontig527:1254716-1258988:+	gi|747049390|ref|XP_011070740.1|	2068	0	PREDICTED: CDP-diacylglycerol--serine O-phosphatidyltransferase 1-like [Sesamum indicum]	gi|747049389|ref|XM_011072438.1|	744	0	PREDICTED: Sesamum indicum CDP-diacylglycerol--serine O-phosphatidyltransferase 1-like (LOC105156339), mRNA	F4HXY7	716	0	CDP-diacylglycerol--serine O-phosphatidyltransferase 1	.	.	.	.	pfam03034	PSS	Phosphatidyl serine synthase. Phosphatidyl serine synthase is also known as serine exchange enzyme. This family represents eukaryotic PSS I and II which are membrane bound proteins which catalyses the replacement of the head group of a phospholipid (phosphotidylcholine or phosphotidylethanolamine) by L-serine.	GO:0009556|microsporogenesis;GO:0006646|phosphatidylethanolamine biosynthetic process;GO:0006659|phosphatidylserine biosynthetic process;	GO:0005789|endoplasmic reticulum membrane;GO:0016021|integral component of membrane;GO:0031965|nuclear membrane;	GO:0003882|CDP-diacylglycerol-serine O-phosphatidyltransferase activity;	K08730	PTDSS2; phosphatidylserine synthase 2 [EC:2.7.8.29]
evm.TU.contig559.114	3.841909849	1.348553107	3.646355681	0.730291943	2.332639423	1.178443876	3.517320294	6.541877688	3.495188839	EVM%20prediction%20contig559.114	protein_coding	chrcontig559:855954-857180:+	gi|848895788|ref|XP_012847943.1|	1281	6.00E-172	PREDICTED: E3 ubiquitin-protein ligase PUB24-like [Erythranthe guttata]	gi|747086002|ref|XM_011092179.1|	104	2.00E-45	PREDICTED: Sesamum indicum E3 ubiquitin-protein ligase PUB24-like (LOC105171153), mRNA	Q9SF15	308	9.00E-99	E3 ubiquitin-protein ligase PUB24	.	.	.	.	pfam04564	U-box	U-box domain. This domain is related to the Ring finger pfam00097 but lacks the zinc binding residues.	GO:0006952|defense response;	.	GO:0016874|ligase activity;GO:0004842|ubiquitin-protein transferase activity;	.	.
evm.TU.contig559.115	0	0	0	1.08614329	0.738142765	1.643125723	0.688317703	1.251964961	1.098232191	EVM%20prediction%20contig559.115	protein_coding	chrcontig559:858943-859596:+	gi|747050163|ref|XP_011071143.1|	199	8.00E-17	PREDICTED: putative glucose-6-phosphate 1-epimerase [Sesamum indicum]	.	.	.	.	.	.	.	.	.	.	.	.	pfam01263	Aldose_epim	Aldose 1-epimerase.	.	.	.	.	.
evm.TU.contig508.29	0	0	0	0.091975182	0.046879737	0	0	0	0	EVM%20prediction%20contig508.29	protein_coding	chrcontig508:236893-240022:+	gi|848881282|ref|XP_012841006.1|	1735	0	PREDICTED: vacuolar cation/proton exchanger 3-like [Erythranthe guttata]	gi|747071980|ref|XM_011084585.1|	618	0	PREDICTED: Sesamum indicum vacuolar cation/proton exchanger 3-like (LOC105165536), transcript variant X3, mRNA	Q8L783	529	0	Vacuolar cation/proton exchanger 5	YDL128w	229	5.00E-69	COG0387	pfam01699	Na_Ca_ex	Sodium/calcium exchanger protein. This is a family of sodium/calcium exchanger integral membrane proteins. This family covers the integral membrane regions of the proteins. Sodium/calcium exchangers regulate intracellular Ca2+ concentrations in many cells; cardiac myocytes, epithelial cells, neurons retinal rod photoreceptors and smooth muscle cells. Ca2+ is moved into or out of the cytosol depen…	.	GO:0016021|integral component of membrane;GO:0005774|vacuolar membrane;	GO:0015369|calcium:proton antiporter activity;	K07300	chaA, CAX; Ca2+:H+ antiporter
evm.TU.contig508.28	4.413879574	4.929657235	4.014661504	9.76054328	8.980564191	8.320759943	11.93680175	12.6000326	11.11343109	EVM%20prediction%20contig508.28	protein_coding	chrcontig508:224310-233597:+	gi|747080755|ref|XP_011087639.1|	1768	0	PREDICTED: uncharacterized protein At5g08430 [Sesamum indicum]	gi|747080754|ref|XM_011089337.1|	453	0	PREDICTED: Sesamum indicum uncharacterized protein At5g08430 (LOC105169067), mRNA	Q9FT92	250	4.00E-72	Uncharacterized protein At5g08430	.	.	.	.	pfam03126	Plus-3	Plus-3 domain. This domain is about 90 residues in length and is often found associated with the pfam02213 domain. The function of this domain is uncertain. It is possible that this domain is involved in DNA binding as it has three conserved positively charged residues, hence this domain has been named the plus-3 domain. It is found in yeast Rtf1 which may be a transcription elongation factor.	.	.	GO:0003677|DNA binding;	.	.
evm.TU.contig559.110	1.724073782	2.171489059	0.587149399	4.546977814	9.430209737	5.613653498	5.58919395	3.562959901	4.676854934	EVM%20prediction%20contig559.110	protein_coding	chrcontig559:822881-823642:+	gi|747083212|ref|XP_011088964.1|	824	1.00E-107	PREDICTED: protein YLS9 [Sesamum indicum]	.	.	.	.	Q8VZ13	64.7	3.00E-11	Uncharacterized protein At1g08160	.	.	.	.	pfam13967	RSN1_TM	Late exocytosis, associated with Golgi transport. This family represents the first three transmembrane regions of 11-TM proteins involved in vesicle transport. In S. cerevisiae these proteins are members of the yeast facilitator superfamily and are integral membrane proteins localized to the cell periphery, in particular to the bud-neck region. The distribution is consistent with a role in late e…	.	GO:0016021|integral component of membrane;	.	.	.
evm.TU.contig559.111	0.490660774	0.238769793	0.355085589	16.02492361	100.3346916	27.73318019	31.36762106	17.98741495	43.43246832	EVM%20prediction%20contig559.111	protein_coding	chrcontig559:830605-831234:+	gi|747085682|ref|XP_011090312.1|	804	5.00E-106	PREDICTED: protein YLS9 [Sesamum indicum]	gi|747085681|ref|XM_011092010.1|	262	1.00E-133	PREDICTED: Sesamum indicum protein YLS9 (LOC105171017), mRNA	Q9SJ54	197	1.00E-61	NDR1/HIN1-like protein 12	.	.	.	.	pfam03168	LEA_2	Late embryogenesis abundant protein. Different types of LEA proteins are expressed at different stages of late embryogenesis in higher plant seed embryos and under conditions of dehydration stress. The function of these proteins is unknown. This family represents a group of LEA proteins that appear to be distinct from those in pfam02987. The family DUF1511, pfam07427, has now been merged into thi…	GO:0006952|defense response;	GO:0046658|anchored component of plasma membrane;GO:0016021|integral component of membrane;GO:0009506|plasmodesma;	GO:0004871|signal transducer activity;	.	.
evm.TU.contig522.859	251.2614148	117.3585797	195.1531203	29.70748673	27.37611918	35.33460451	35.29953628	37.64595799	48.70313478	EVM%20prediction%20contig522.859	protein_coding	chrcontig522:5411641-5415583:-	gi|747045159|ref|XP_011092647.1|	1711	0	PREDICTED: bifunctional L-3-cyanoalanine synthase/cysteine synthase 1, mitochondrial [Sesamum indicum]	gi|848887032|ref|XM_012988304.1|	531	0	PREDICTED: Erythranthe guttatus bifunctional L-3-cyanoalanine synthase/cysteine synthase 1, mitochondrial (LOC105963830), mRNA	Q1KLZ2	614	0	L-3-cyanoalanine synthase 1, mitochondrial	alr4552	332	8.00E-111	COG0031	pfam00291	PALP	Pyridoxal-phosphate dependent enzyme. Members of this family are all pyridoxal-phosphate dependent enzymes. This family includes: serine dehydratase EC:4.2.1.13 P20132, threonine dehydratase EC:4.2.1.16, tryptophan synthase beta chain EC:4.2.1.20, threonine synthase EC:4.2.99.2, cysteine synthase EC:4.2.99.8 P11096, cystathionine beta-synthase EC:4.2.1.22, 1-aminocyclopropane-1-carboxylate deamin…	GO:0008652|cellular amino acid biosynthetic process;GO:0019499|cyanide metabolic process;GO:0006535|cysteine biosynthetic process from serine;GO:0009836|fruit ripening, climacteric;GO:0009611|response to wounding;	GO:0005739|mitochondrion;	GO:0004124|cysteine synthase activity;GO:0050017|L-3-cyanoalanine synthase activity;GO:0016740|transferase activity;	K13034	ATCYSC1; L-3-cyanoalanine synthase/ cysteine synthase [EC:2.5.1.47 4.4.1.9]
evm.TU.contig522.858	35.65721014	34.65741337	34.32603216	29.51073362	27.81739358	31.48566403	36.38194024	36.88825332	33.98120192	EVM%20prediction%20contig522.858	protein_coding	chrcontig522:5397911-5407692:-	gi|747045161|ref|XP_011092655.1|	8177	0	PREDICTED: ATP-dependent helicase BRM isoform X1 [Sesamum indicum]	gi|747045164|ref|XM_011094365.1|	2255	0	PREDICTED: Sesamum indicum ATP-dependent helicase BRM (LOC105172775), transcript variant X3, mRNA	Q6EVK6	2099	0	ATP-dependent helicase BRM	SPAC1250.01_1	379	1.00E-108	COG0553	pfam00176	SNF2_N	SNF2 family N-terminal domain. This domain is found in proteins involved in a variety of processes including transcription regulation (e.g., SNF2, STH1, brahma, MOT1), DNA repair (e.g., ERCC6, RAD16, RAD5), DNA recombination (e.g., RAD54), and chromatin unwinding (e.g., ISWI) as well as a variety of other proteins with little functional information (e.g., lodestar, ETL1).	GO:0043044|ATP-dependent chromatin remodeling;GO:0016569|covalent chromatin modification;GO:0007275|multicellular organismal development;GO:0010199|organ boundary specification between lateral organs and the meristem;GO:0040029|regulation of gene expression, epigenetic;GO:0006355|regulation of transcription, DNA-templated;GO:0006351|transcription, DNA-templated;	GO:0005829|cytosol;GO:0005634|nucleus;	GO:0005524|ATP binding;GO:0003682|chromatin binding;GO:0003677|DNA binding;GO:0008094|DNA-dependent ATPase activity;GO:0004386|helicase activity;	K11647	SMARCA2_4; SWI/SNF-related matrix-associated actin-dependent regulator of chromatin subfamily A member 2/4 [EC:3.6.4.-]
evm.TU.contig508.23	3.34945039	3.091844768	2.998712078	9.689388194	16.67994861	13.43329922	30.85434853	27.98100931	34.00692173	EVM%20prediction%20contig508.23	protein_coding	chrcontig508:179379-182755:+	gi|747071999|ref|XP_011082896.1|	2878	0	PREDICTED: subtilisin-like protease SBT5.3 [Sesamum indicum]	gi|1000954703|ref|XM_002524541.2|	126	2.00E-57	PREDICTED: Ricinus communis subtilisin-like protease SBT5.3 (LOC8288323), mRNA	Q9ZSP5	840	0	Subtilisin-like protease SBT5.3	BS_vpr	73.2	2.00E-12	COG1404	pfam00082	Peptidase_S8	Subtilase family. Subtilases are a family of serine proteases. They appear to have independently and convergently evolved an Asp/Ser/His catalytic triad, like that found in the trypsin serine proteases (see pfam00089). Structure is an alpha/beta fold containing a 7-stranded parallel beta sheet, order 2314567.	GO:0010102|lateral root morphogenesis;GO:0009733|response to auxin;	GO:0005618|cell wall;GO:0005576|extracellular region;	GO:0004252|serine-type endopeptidase activity;	.	.
evm.TU.contig508.22	1067.48158	1115.150439	1043.15624	35.52412653	115.9474656	88.68497236	792.5840692	836.055047	883.0079678	EVM%20prediction%20contig508.22	protein_coding	chrcontig508:164171-164643:+	gi|848882339|ref|XP_012841497.1|	275	9.00E-29	PREDICTED: uncharacterized protein LOC105961780 [Erythranthe guttata]	.	.	.	.	.	.	.	.	.	.	.	.	pfam00403	HMA	Heavy-metal-associated domain.	.	.	.	.	.
evm.TU.contig508.21	249.9141915	233.7744772	264.258433	45.93877978	58.76004908	97.24229426	250.888784	260.072972	298.3049105	EVM%20prediction%20contig508.21	protein_coding	chrcontig508:150705-151186:+	gi|848882339|ref|XP_012841497.1|	217	2.00E-20	PREDICTED: uncharacterized protein LOC105961780 [Erythranthe guttata]	.	.	.	.	.	.	.	.	.	.	.	.	pfam10630	DUF2476	Protein of unknown function (DUF2476). This is a family of proteins of unknown function. #=GF CC The family is rich in proline residues.	.	.	.	.	.
evm.TU.contig508.20	30.24273071	32.41200997	29.45640949	15.89709723	29.04652953	22.96744795	42.19748794	37.11922949	42.38205444	EVM%20prediction%20contig508.20	protein_coding	chrcontig508:123748-127037:-	gi|848882353|ref|XP_012841503.1|	1579	0	PREDICTED: 3-hydroxyisobutyryl-CoA hydrolase-like protein 5 [Erythranthe guttata]	gi|747072001|ref|XM_011084596.1|	522	0	PREDICTED: Sesamum indicum 3-hydroxyisobutyryl-CoA hydrolase-like protein 5 (LOC105165543), mRNA	Q9SHJ8	502	4.00E-176	3-hydroxyisobutyryl-CoA hydrolase-like protein 5	BMEI1196	161	1.00E-44	COG1024	pfam13766	ECH_C	2-enoyl-CoA Hydratase C-terminal region. This is the C-terminal region of enoyl-CoA hydratase.	GO:0006635|fatty acid beta-oxidation;GO:0080167|response to karrikin;	.	GO:0003860|3-hydroxyisobutyryl-CoA hydrolase activity;	K05605	HIBCH; 3-hydroxyisobutyryl-CoA hydrolase [EC:3.1.2.4]
evm.TU.contig508.27	0	0	0	11.3139926	11.76415032	10.26953577	0.215099282	0.223565172	0.228798373	EVM%20prediction%20contig508.27	protein_coding	chrcontig508:212280-212651:+	gi|848876927|ref|XP_012838913.1|	242	1.00E-22	PREDICTED: uncharacterized WD repeat-containing protein C2A9.03 isoform X1 [Erythranthe guttata]	.	.	.	.	.	.	.	.	.	.	.	.	pfam15463	ECM11	Extracellular mutant protein 11. ECM11 is a family of largely fungal proteins. ECM11 interacts with Cdc6, an essential protein involved in the initiation of DNA replication, and is a nuclear protein involved in maintaining chromatin structure. It was previously identified as a protein involved in yeast cell wall biogenesis and organisation, but is also found to be required in meiosis where its fu…	.	.	.	.	.
evm.TU.contig508.26	4.928961305	4.85426059	3.963369899	4.808060272	6.011071494	5.947025523	6.467677738	6.901492497	5.778852759	EVM%20prediction%20contig508.26	protein_coding	chrcontig508:207369-209077:-	gi|747071983|ref|XP_011082888.1|	660	2.00E-78	PREDICTED: telomeric repeat-binding factor 1-like [Sesamum indicum]	gi|747071992|ref|XM_011084591.1|	155	8.00E-74	PREDICTED: Sesamum indicum telomeric repeat-binding factor 1-like (LOC105165537), transcript variant X6, mRNA	.	.	.	.	.	.	.	.	pfam00249	Myb_DNA-binding	Myb-like DNA-binding domain. This family contains the DNA binding domains from Myb proteins, as well as the SANT domain family.	.	.	.	.	.
evm.TU.contig508.25	272.515646	332.8418643	348.511707	209.4669969	108.861808	179.4644331	146.7525235	154.4654067	167.79843	EVM%20prediction%20contig508.25	protein_coding	chrcontig508:199466-203056:+	gi|7671230|gb|AAF66434.1|AF249915_1	2496	0	ADP-glucose pyrophosphorylase catalytic subunit [Perilla frutescens]	gi|7671229|gb|AF249915.1|AF249915	959	0	Perilla frutescens ADP-glucose pyrophosphorylase catalytic subunit mRNA, complete cds	P55228	888	0	Glucose-1-phosphate adenylyltransferase small subunit, chloroplastic	all4645	611	0	COG0448	pfam00483	NTP_transferase	Nucleotidyl transferase. This family includes a wide range of enzymes which transfer nucleotides onto phosphosugars.	GO:0005978|glycogen biosynthetic process;GO:0048573|photoperiodism, flowering;GO:0019252|starch biosynthetic process;	GO:0048046|apoplast;GO:0009507|chloroplast;GO:0009570|chloroplast stroma;GO:0030931|heterotetrameric ADPG pyrophosphorylase complex;	GO:0005524|ATP binding;GO:0008878|glucose-1-phosphate adenylyltransferase activity;	K00975	glgC; glucose-1-phosphate adenylyltransferase [EC:2.7.7.27]
evm.TU.contig508.24	33.65770898	37.60624234	33.41489386	50.0633499	64.72676418	53.90106866	59.73266486	52.89636325	65.2463889	EVM%20prediction%20contig508.24	protein_coding	chrcontig508:187792-191047:+	gi|848898230|ref|XP_012849225.1|	1087	7.00E-149	PREDICTED: ras-related protein RABB1c [Erythranthe guttata]	gi|747071996|ref|XM_011084593.1|	411	0	PREDICTED: Sesamum indicum ras-related protein RABB1c-like (LOC105165540), mRNA	P92963	415	3.00E-147	Ras-related protein RABB1c	SPAC18G6.03	207	1.00E-65	COG1100	pfam00071	Ras	Ras family. Includes sub-families Ras, Rab, Rac, Ral, Ran, Rap Ypt1 and more. Shares P-loop motif with GTP_EFTU, arf and myosin_head. See pfam00009 pfam00025, pfam00063. As regards Rab GTPases, these are important regulators of vesicle formation, motility and fusion. They share a fold in common with all Ras GTPases: this is a six-stranded beta-sheet surrounded by five alpha-helices.	GO:0006888|ER to Golgi vesicle-mediated transport;GO:0015031|protein transport;GO:0007264|small GTPase mediated signal transduction;	GO:0016020|membrane;GO:0005886|plasma membrane;GO:0005773|vacuole;	GO:0005525|GTP binding;	K07877	RAB2A; Ras-related protein Rab-2A
evm.TU.contig151.1	76.76387807	66.93911136	68.85109569	52.37020895	49.93535807	45.38678386	58.30050948	47.4137016	64.02693674	EVM%20prediction%20contig151.1	protein_coding	chrcontig151:461-2046:+	gi|848933205|ref|XP_012829339.1|	266	6.00E-28	PREDICTED: sufE-like protein 1, chloroplastic/mitochondrial [Erythranthe guttata]	gi|747079507|ref|XM_011088656.1|	102	5.00E-45	PREDICTED: Sesamum indicum sufE-like protein, chloroplastic (LOC105168529), mRNA	Q84W65	68.2	3.00E-13	SufE-like protein 1, chloroplastic/mitochondrial	.	.	.	.	pfam01722	BolA	BolA-like protein. This family consist of the morphoprotein BolA from Escherichia coli and its various homologues. In Escherichia coli over expression of this protein causes round morphology and may be involved in switching the cell between elongation and septation systems during cell division. The expression of BolA is growth rate regulated and is induced during the transition into the the stati…	.	GO:0009507|chloroplast;GO:0009570|chloroplast stroma;GO:0005739|mitochondrion;	GO:0008047|enzyme activator activity;	.	.
evm.TU.contig583.200	220.8202407	203.1010019	211.6818164	263.4164931	200.9688386	267.3834326	185.9608564	187.3441369	186.6567729	EVM%20prediction%20contig583.200	protein_coding	chrcontig583:1671718-1676395:-	gi|747089798|ref|XP_011092553.1|	2587	0	PREDICTED: polyadenylate-binding protein 2-like [Sesamum indicum]	gi|747089797|ref|XM_011094251.1|	1155	0	PREDICTED: Sesamum indicum polyadenylate-binding protein 2-like (LOC105172706), mRNA	P42731	726	0	Polyadenylate-binding protein 2	.	.	.	.	pfam00658	PABP	Poly-adenylate binding protein, unique domain. The region featured in this family is found towards the C-terminus of poly(A)-binding proteins (PABPs). These are eukaryotic proteins that, through their binding of the 3' poly(A) tail on mRNA, have very important roles in the pathways of gene expression. They seem to provide a scaffold on which other proteins can bind and mediate processes such as e…	GO:0000184|nuclear-transcribed mRNA catabolic process, nonsense-mediated decay;GO:1900151|regulation of nuclear-transcribed mRNA catabolic process, deadenylation-dependent decay;GO:0060211|regulation of nuclear-transcribed mRNA poly(A) tail shortening;GO:0006446|regulation of translational initiation;GO:0009651|response to salt stress;GO:0006413|translational initiation;GO:0016032|viral process;	GO:0005829|cytosol;GO:0005634|nucleus;	GO:0000166|nucleotide binding;GO:0003743|translation initiation factor activity;	K13126	PABPC; polyadenylate-binding protein
evm.TU.contig527.11	0	0	0	0	0	0	0	0.277094861	0	EVM%20prediction%20contig527.11	protein_coding	chrcontig527:74112-74324:-	gi|747047849|ref|XP_011069910.1|	148	5.00E-10	PREDICTED: uncharacterized protein LOC105155687 [Sesamum indicum]	.	.	.	.	.	.	.	.	.	.	.	.	pfam09177	Syntaxin-6_N	Syntaxin 6, N-terminal. Members of this family, which are found in the amino terminus of various SNARE proteins, adopt a structure consisting of an antiparallel three-helix bundle. Their exact function has not been determined, though it is known that they regulate the SNARE motif, as well as mediate various protein-protein interactions involved in membrane-transport.	.	.	.	.	.
evm.TU.contig527.10	0	0.395855182	0.392463019	0	0.534182264	0.105698146	0.796999446	0.414183897	1.377607047	EVM%20prediction%20contig527.10	protein_coding	chrcontig527:71870-72439:-	gi|848910541|ref|XP_012853874.1|	420	7.00E-49	PREDICTED: psbQ-like protein 3, chloroplastic [Erythranthe guttata]	.	.	.	.	Q2V4B2	98.2	7.00E-24	PsbQ-like protein 3, chloroplastic	.	.	.	.	pfam05757	PsbQ	Oxygen evolving enhancer protein 3 (PsbQ). This family consists of the plant specific oxygen evolving enhancer protein 3 (PsbQ). Photosystem II (PSII)1 is a pigment-protein complex, which consists of at least 25 different protein subunits, at present denoted PsbA-Z according to the genes that encode them. PsbQ plays an important role in the lumenal oxygen-evolving activity of PSII from higher pla…	GO:0009767|photosynthetic electron transport chain;GO:0009409|response to cold;	GO:0009535|chloroplast thylakoid membrane;GO:0019898|extrinsic component of membrane;GO:0009654|photosystem II oxygen evolving complex;	GO:0005509|calcium ion binding;GO:0045156|electron transporter, transferring electrons within the cyclic electron transport pathway of photosynthesis activity;	.	.
evm.TU.contig527.13	0.108920468	0.159011595	0.289023154	1.978633125	3.304476333	1.783237219	2.881329922	2.74517234	3.575639692	EVM%20prediction%20contig527.13	protein_coding	chrcontig527:78451-83707:-	gi|747069419|ref|XP_011081503.1|	2781	0	PREDICTED: uncharacterized protein LOC105164543 isoform X2 [Sesamum indicum]	gi|747069422|ref|XM_011083203.1|	579	0	PREDICTED: Sesamum indicum uncharacterized LOC105164543 (LOC105164543), transcript variant X4, mRNA	Q8IRW8	158	8.00E-38	Histone-lysine N-methyltransferase trr	SPCC306.04c	154	1.00E-37	COG2940	pfam00856	SET	SET domain. SET domains are protein lysine methyltransferase enzymes. SET domains appear to be protein-protein interaction domains. It has been demonstrated that SET domains mediate interactions with a family of proteins that display similarity with dual-specificity phosphatases (dsPTPases). A subset of SET domains have been called PR domains. These domains are divergent in sequence from other SE…	GO:0048749|compound eye development;GO:0051568|histone H3-K4 methylation;GO:0016571|histone methylation;GO:0035332|positive regulation of hippo signaling;GO:1900114|positive regulation of histone H3-K9 trimethylation;GO:0045893|positive regulation of transcription, DNA-templated;GO:0007458|progression of morphogenetic furrow involved in compound eye morphogenesis;GO:0035075|response to ecdysone;G…	GO:0044666|MLL3/4 complex;GO:0005634|nucleus;GO:0005700|polytene chromosome;GO:0005703|polytene chromosome puff;	GO:0042800|histone methyltransferase activity (H3-K4 specific);GO:0046872|metal ion binding;GO:0005102|receptor binding;GO:0003713|transcription coactivator activity;	K09188	MLL3; histone-lysine N-methyltransferase MLL3 [EC:2.1.1.43]
evm.TU.contig527.12	52.40764645	52.46918692	52.08549885	48.22341759	32.89825945	46.18476281	28.76967165	30.58039462	33.43247952	EVM%20prediction%20contig527.12	protein_coding	chrcontig527:75075-77716:+	gi|747069415|ref|XP_011081500.1|	1656	0	PREDICTED: uncharacterized protein LOC105164542 [Sesamum indicum]	gi|747069414|ref|XM_011083198.1|	574	0	PREDICTED: Sesamum indicum uncharacterized LOC105164542 (LOC105164542), mRNA	Q8W4E6	571	0	Hydroxyproline O-arabinosyltransferase 1	.	.	.	.	pfam06437	ISN1	IMP-specific 5'-nucleotidase. The Saccharomyces cerevisiae ISN1 (YOR155c) gene encodes an IMP-specific 5'-nucleotidase, which catalyses degradation of IMP to inosine as part of the purine salvage pathway.	.	GO:0005801|cis-Golgi network;GO:0005768|endosome;GO:0005794|Golgi apparatus;GO:0016021|integral component of membrane;GO:0016020|membrane;GO:0005886|plasma membrane;GO:0005802|trans-Golgi network;GO:0005774|vacuolar membrane;	GO:1990585|hydroxyproline O-arabinosyltransferase activity;GO:0016757|transferase activity, transferring glycosyl groups;	.	.
evm.TU.contig527.15	0.106298586	0.034485321	0	0.684753335	0.977252286	0.690599991	1.145618186	1.488384361	1.57861436	EVM%20prediction%20contig527.15	protein_coding	chrcontig527:84034-86758:-	gi|747069419|ref|XP_011081503.1|	1470	5.00E-180	PREDICTED: uncharacterized protein LOC105164543 isoform X2 [Sesamum indicum]	.	.	.	.	.	.	.	.	.	.	.	.	pfam12708	Pectate_lyase_3	Pectate lyase superfamily protein. This family of proteins possesses a beta helical structure like Pectate lyase. This family is most closely related to glycosyl hydrolase family 28.	.	.	.	.	.
evm.TU.contig527.14	0	0	0	0	0.223065121	0.220688437	0.208008097	0.216194891	0.442511139	EVM%20prediction%20contig527.14	protein_coding	chrcontig527:83718-83990:-	.	.	.	.	.	.	.	.	.	.	.	.	.	.	.	.	pfam03251	Tymo_45kd_70kd	Tymovirus 45/70Kd protein. Tymoviruses are single stranded RNA viruses. This family includes a protein of unknown function that has been named based on its molecular weight. Tymoviruses such as the ononis yellow mosaic tymovirus encode only three proteins. Of these two are overlapping this protein overlaps a larger ORF that is thought to be the polymerase.	.	.	.	.	.
evm.TU.contig221.69	20.68753915	20.91084566	22.27140806	18.50288347	21.06238123	18.97188181	28.3093498	23.89575348	35.23494946	EVM%20prediction%20contig221.69	protein_coding	chrcontig221:380531-385636:-	gi|848880649|ref|XP_012840703.1|	1988	0	PREDICTED: pentatricopeptide repeat-containing protein At4g35850, mitochondrial [Erythranthe guttata]	gi|848880648|ref|XM_012985249.1|	741	0	PREDICTED: Erythranthe guttatus pentatricopeptide repeat-containing protein At4g35850, mitochondrial (LOC105961019), mRNA	Q8VYR5	587	0	Pentatricopeptide repeat-containing protein At4g35850, mitochondrial	.	.	.	.	pfam13041	PPR_2	PPR repeat family. This repeat has no known function. It is about 35 amino acids long and is found in up to 18 copies in some proteins. The family appears to be greatly expanded in plants and fungi. The repeat has been called PPR.	.	GO:0005739|mitochondrion;	.	.	.
evm.TU.contig221.68	88.55584632	72.95288213	80.11523351	109.2203317	70.82844152	110.9286164	76.93353559	98.030929	78.80876495	EVM%20prediction%20contig221.68	protein_coding	chrcontig221:377779-379870:+	gi|747107046|ref|XP_011101827.1|	1053	2.00E-143	PREDICTED: ras-related protein RABB1b [Sesamum indicum]	gi|747107045|ref|XM_011103525.1|	372	0	PREDICTED: Sesamum indicum ras-related protein RABB1b (LOC105179873), mRNA	Q38922	395	8.00E-139	Ras-related protein RABB1b	SPAC18G6.03	201	6.00E-63	COG1100	pfam00071	Ras	Ras family. Includes sub-families Ras, Rab, Rac, Ral, Ran, Rap Ypt1 and more. Shares P-loop motif with GTP_EFTU, arf and myosin_head. See pfam00009 pfam00025, pfam00063. As regards Rab GTPases, these are important regulators of vesicle formation, motility and fusion. They share a fold in common with all Ras GTPases: this is a six-stranded beta-sheet surrounded by five alpha-helices.	GO:0015031|protein transport;GO:0007264|small GTPase mediated signal transduction;	GO:0009507|chloroplast;GO:0005886|plasma membrane;	GO:0005525|GTP binding;	.	.
evm.TU.contig221.67	27.2349152	22.19927962	22.0090495	13.6844485	15.20183889	14.42057965	14.17570601	14.82030266	13.5706665	EVM%20prediction%20contig221.67	protein_coding	chrcontig221:369976-373586:-	gi|604329428|gb|EYU34759.1|	147	2.00E-09	hypothetical protein MIMGU_mgv1a016066mg [Erythranthe guttata]	.	.	.	.	.	.	.	.	.	.	.	.	pfam02696	UPF0061	Uncharacterized ACR, YdiU/UPF0061 family.	.	.	.	.	.
evm.TU.contig221.66	55.60935999	50.14165645	53.79695036	82.03558579	70.67871185	85.08553536	68.06963584	66.30980356	68.25456983	EVM%20prediction%20contig221.66	protein_coding	chrcontig221:367165-369140:-	gi|747098660|ref|XP_011097352.1|	1608	0	PREDICTED: alpha/beta hydrolase domain-containing protein 17B-like [Sesamum indicum]	gi|848880655|ref|XM_012985252.1|	536	0	PREDICTED: Erythranthe guttatus alpha/beta hydrolase domain-containing protein 17B-like (LOC105961022), transcript variant X2, mRNA	Q6GL10	202	3.00E-60	Protein ABHD17C	all8511	125	2.00E-32	COG1073	pfam12695	Abhydrolase_5	Alpha/beta hydrolase family. This family contains a diverse range of alpha/beta hydrolase enzymes.	.	.	GO:0016787|hydrolase activity;	.	.
evm.TU.contig221.65	0	0.329879319	0.327052516	0.393012375	0.133545566	0.264245365	0.249062327	0.129432468	0.397386648	EVM%20prediction%20contig221.65	protein_coding	chrcontig221:365954-366409:-	.	.	.	.	.	.	.	.	.	.	.	.	.	.	.	.	pfam11992	DUF3488	Domain of unknown function (DUF3488). This presumed domain is functionally uncharacterized. This domain is found in bacteria. This domain is typically between 323 to 339 amino acids in length. This domain is found associated with pfam01841. This domain has a conserved PLW sequence motif. This domain contains 6 transmembrane helices.	.	.	.	.	.
evm.TU.contig221.64	11.2335493	17.34222704	8.69025257	1.646908998	2.060417305	2.415957621	6.973745154	28.10533586	16.34962209	EVM%20prediction%20contig221.64	protein_coding	chrcontig221:363858-365048:+	gi|112863|sp|P24396.1|PLY18_SOLLC	1013	8.00E-134	RecName: Full=Probable pectate lyase P18; AltName: Full=Style development-specific protein 9612; Flags: Precursor	gi|848880327|ref|XM_012985094.1|	309	1.00E-159	PREDICTED: Erythranthe guttatus pectate lyase-like (LOC105960881), mRNA	P24396	394	4.00E-135	Probable pectate lyase P18	BS_pel	60.8	7.00E-10	COG3866	pfam00544	Pec_lyase_C	Pectate lyase. This enzyme forms a right handed beta helix structure. Pectate lyase is an enzyme involved in the maceration and soft rotting of plant tissue.	GO:0045490|pectin catabolic process;	GO:0005576|extracellular region;	GO:0046872|metal ion binding;GO:0030570|pectate lyase activity;	K01728	pel; pectate lyase [EC:4.2.2.2]
evm.TU.contig221.63	3.359959647	6.322208856	4.106642028	0.519459834	0	0.174631719	1.645977117	5.132278723	3.151448896	EVM%20prediction%20contig221.63	protein_coding	chrcontig221:363073-363829:+	gi|763752146|gb|KJB19534.1|	385	2.00E-43	hypothetical protein B456_003G108300 [Gossypium raimondii]	gi|835944395|ref|XM_012844563.1|	42	1.00E-11	PREDICTED: Setaria italica pectate lyase-like (LOC101759715), mRNA	Q9C5M8	144	1.00E-40	Probable pectate lyase 18	.	.	.	.	pfam15449	Retinal	Retinal protein. This family of proteins is found in the photoreceptor cells of the retina. Mutations of the gene encoding this protein have been associated with retinal disorders such as retinitis pigmentosa and late-onset progressive retinal atrophy. The function of this family of proteins is unknown, but it is likely to be important in the development and function of the retina.	GO:0045490|pectin catabolic process;	GO:0016020|membrane;	GO:0046872|metal ion binding;GO:0030570|pectate lyase activity;	K01728	pel; pectate lyase [EC:4.2.2.2]
evm.TU.contig221.62	0.224975464	0.218959198	0.651248678	1.652139356	0	0.613880062	3.058354861	2.835079731	2.198062973	EVM%20prediction%20contig221.62	protein_coding	chrcontig221:341972-345066:-	gi|848880658|ref|XP_012840707.1|	524	2.00E-61	PREDICTED: zinc finger protein CONSTANS-LIKE 6-like [Erythranthe guttata]	gi|747098651|ref|XM_011099046.1|	125	2.00E-57	PREDICTED: Sesamum indicum zinc finger protein CONSTANS-LIKE 6-like (LOC105176295), transcript variant X2, mRNA	.	.	.	.	.	.	.	.	pfam09920	DUF2150	Uncharacterized protein conserved in archaea (DUF2150). This domain, found in various hypothetical archaeal proteins, has no known function.	.	.	.	.	.
evm.TU.contig221.61	6.76191879	4.074009586	5.592598025	31.11347965	53.03094429	52.21488409	56.54960133	48.69249439	56.87927556	EVM%20prediction%20contig221.61	protein_coding	chrcontig221:337062-337761:+	gi|747101711|ref|XP_011098993.1|	214	5.00E-20	PREDICTED: BAG family molecular chaperone regulator 2 [Sesamum indicum]	.	.	.	.	.	.	.	.	.	.	.	.	pfam00240	ubiquitin	Ubiquitin family. This family contains a number of ubiquitin-like proteins: SUMO (smt3 homologue) Nedd8, Elongin B, Rub1, and Parkin. A number of them are thought to carry a distinctive five-residue motif termed the proteasome-interacting motif (PIM), which may have a biologically significant role in protein delivery to proteasomes and recruitment of proteasomes to transcription sites.	.	.	.	.	.
evm.TU.contig221.60	17.75149665	17.49328947	18.80297782	16.50787729	17.95000023	17.96685928	20.20372948	20.62514198	22.15115994	EVM%20prediction%20contig221.60	protein_coding	chrcontig221:322732-326522:-	gi|848880662|ref|XP_012840709.1|	1866	0	PREDICTED: uncharacterized membrane protein At3g27390 [Erythranthe guttata]	gi|747098645|ref|XM_011099042.1|	622	0	PREDICTED: Sesamum indicum uncharacterized membrane protein At3g27390-like (LOC105176293), mRNA	Q8GUM4	527	1.00E-179	Uncharacterized membrane protein At3g27390	.	.	.	.	pfam00654	Voltage_CLC	Voltage gated chloride channel. This family of ion channels contains 10 or 12 transmembrane helices. Each protein forms a single pore. It has been shown that some members of this family form homodimers. In terms of primary structure, they are unrelated to known cation channels or other types of anion channels. Three ClC subfamilies are found in animals. ClC-1 is involved in setting and restoring …	.	GO:0016021|integral component of membrane;GO:0005886|plasma membrane;	.	.	.
evm.TU.contig522.141	11.92305681	14.46944943	15.76580015	5.689321993	10.78742927	6.770721234	6.165360001	7.869494042	8.974125904	EVM%20prediction%20contig522.141	protein_coding	chrcontig522:766880-767404:-	gi|747081804|ref|XP_011088194.1|	653	3.00E-84	PREDICTED: zinc finger protein 4-like [Sesamum indicum]	gi|848872661|ref|XM_012981436.1|	164	3.00E-79	PREDICTED: Erythranthe guttatus zinc finger protein 3-like (LOC105957512), mRNA	Q39263	84.7	1.00E-18	Zinc finger protein 4	.	.	.	.	pfam09709	Cas_Csd1	CRISPR-associated protein (Cas_Csd1). CRISPR loci appear to be mobile elements with a wide host range. This entry represents proteins that tend to be found near CRISPR repeats. The species range, so far, is exclusively bacterial and mesophilic, although CRISPR loci are particularly common among the archaea and thermophilic bacteria. Clusters of short DNA repeats with nonhomologous spacers, which …	GO:0006355|regulation of transcription, DNA-templated;	.	GO:0046872|metal ion binding;GO:0003700|transcription factor activity, sequence-specific DNA binding;GO:0044212|transcription regulatory region DNA binding;	.	.
evm.TU.contig522.140	57.89198765	53.46113893	54.56193195	40.86598359	38.47601313	44.43373278	31.85567908	33.79495264	38.02357911	EVM%20prediction%20contig522.140	protein_coding	chrcontig522:762492-765523:+	gi|966343908|gb|ALT31516.1|	1123	7.00E-152	tip41-like protein [Rehmannia glutinosa]	gi|966343907|gb|KT306007.1|	612	0	Rehmannia glutinosa tip41-like protein (TIP41) mRNA, complete cds	Q5FW12	135	5.00E-36	TIP41-like protein	.	.	.	.	pfam04176	TIP41	TIP41-like family. The TOR signalling pathway activates a cell-growth program in response to nutrients. TIP41 interacts with TAP42 and negatively regulates the TOR signaling pathway.	GO:0043009|chordate embryonic development;GO:0043066|negative regulation of apoptotic process;	GO:0005737|cytoplasm;	.	K17607	TIPRL, TIP41; type 2A phosphatase activator TIP41
evm.TU.contig522.143	4.047107358	6.871477002	5.700915418	7.010523488	5.098010096	5.964914864	6.555594641	5.392227856	6.580577062	EVM%20prediction%20contig522.143	protein_coding	chrcontig522:775734-785248:-	gi|747082795|ref|XP_011088736.1|	1804	0	PREDICTED: uncharacterized protein LOC105169880 [Sesamum indicum]	gi|747081809|ref|XM_011089895.1|	622	0	PREDICTED: Sesamum indicum alpha-L-fucosidase 2 (LOC105169496), transcript variant X1, mRNA	Q8L7W8	427	1.00E-133	Alpha-L-fucosidase 2	.	.	.	.	pfam14498	Glyco_hyd_65N_2	Glycosyl hydrolase family 65, N-terminal domain. This domain represents a domain found to the N-terminus of the glycosyl hydrolase 65 family catalytic domain.	GO:0008152|metabolic process;	GO:0048046|apoplast;	GO:0047513|1,2-alpha-L-fucosidase activity;	K15923	AXY8, FUC95A, afcA; alpha-L-fucosidase 2 [EC:3.2.1.51]
evm.TU.contig522.142	33.20400489	33.75361506	36.59987698	26.44360326	28.44643076	26.4390821	25.00677161	25.81049651	28.8621801	EVM%20prediction%20contig522.142	protein_coding	chrcontig522:771947-775247:-	gi|747081810|ref|XP_011088197.1|	1639	0	PREDICTED: alpha-L-fucosidase 2 isoform X1 [Sesamum indicum]	gi|747081811|ref|XM_011089896.1|	598	0	PREDICTED: Sesamum indicum alpha-L-fucosidase 2 (LOC105169496), transcript variant X2, mRNA	Q8L7W8	561	0	Alpha-L-fucosidase 2	.	.	.	.	pfam05592	Bac_rhamnosid	Bacterial alpha-L-rhamnosidase. This family consists of bacterial rhamnosidase A and B enzymes. L-Rhamnose is abundant in biomass as a common constituent of glycolipids and glycosides, such as plant pigments, pectic polysaccharides, gums or biosurfactants. Some rhamnosides are important bioactive compounds. For example, terpenyl glycosides, the glycosidic precursor of aromatic terpenoids, act as …	GO:0008152|metabolic process;	GO:0048046|apoplast;	GO:0047513|1,2-alpha-L-fucosidase activity;	K15923	AXY8, FUC95A, afcA; alpha-L-fucosidase 2 [EC:3.2.1.51]
evm.TU.contig522.145	0	0	0	0.086954703	0.088641598	0.087697152	0	0.085911507	0.175845038	EVM%20prediction%20contig522.145	protein_coding	chrcontig522:789314-790000:+	gi|848872336|ref|XP_012836729.1|	855	4.00E-113	PREDICTED: uncharacterized protein LOC105957350 [Erythranthe guttata]	.	.	.	.	C0HJG8	52.4	5.00E-08	Basic secretory protease (Fragments)	.	.	.	.	pfam04450	BSP	Peptidase of plants and bacteria. These basic secretory proteins (BSPs) are believed to be part of the plants defence mechanism against pathogens.	.	.	GO:0046872|metal ion binding;GO:0008237|metallopeptidase activity;	.	.
evm.TU.contig522.144	12.10395102	10.572036	14.67401891	4.318401031	2.44565374	0.967838445	3.876970197	2.844395437	3.1535583	EVM%20prediction%20contig522.144	protein_coding	chrcontig522:786434-786765:+	gi|747081814|ref|XP_011088199.1|	351	2.00E-41	PREDICTED: LYR motif-containing protein At3g19508 [Sesamum indicum]	.	.	.	.	Q1G3M2	115	5.00E-33	LYR motif-containing protein At3g19508	.	.	.	.	pfam05347	Complex1_LYR	Complex 1 protein (LYR family). Proteins in this family include an accessory subunit of the higher eukaryotic NADH dehydrogenase complex. In Saccharomyces cerevisiae, the Isd11 protein has been shown to play a role in Fe/S cluster biogenesis in mitochondria. We have named this family LYR after a highly conserved tripeptide motif close to the N-terminus of these proteins.	GO:0008152|metabolic process;	GO:0048046|apoplast;	GO:0047513|1,2-alpha-L-fucosidase activity;	.	.
evm.TU.contig522.147	27.53066936	14.83357337	24.49350802	0.829692791	1.69157717	1.840909375	0.907001974	2.254282147	1.342283789	EVM%20prediction%20contig522.147	protein_coding	chrcontig522:799414-800853:-	gi|747081822|ref|XP_011088204.1|	1797	0	PREDICTED: limonoid UDP-glucosyltransferase-like [Sesamum indicum]	gi|747081823|ref|XM_011089903.1|	443	0	PREDICTED: Sesamum indicum limonoid UDP-glucosyltransferase-like (LOC105169502), mRNA	Q66PF4	608	0	Cinnamate beta-D-glucosyltransferase	.	.	.	.	pfam00201	UDPGT	UDP-glucoronosyl and UDP-glucosyl transferase.	GO:0008152|metabolic process;GO:0009636|response to toxic substance;	.	GO:0050412|cinnamate beta-D-glucosyltransferase activity;	.	.
evm.TU.contig522.149	0.195149171	0	0.564908891	0	0	0.152141271	0	0	0	EVM%20prediction%20contig522.149	protein_coding	chrcontig522:815390-815785:+	gi|747052851|ref|XP_011072557.1|	307	4.00E-30	PREDICTED: putative late blight resistance protein homolog R1B-16 [Sesamum indicum]	.	.	.	.	.	.	.	.	.	.	.	.	pfam06005	DUF904	Protein of unknown function (DUF904). This family consists of several bacterial and archaeal hypothetical proteins of unknown function.	.	.	.	.	.
evm.TU.contig522.148	67.88883983	87.99490202	88.09795904	67.24190046	60.4967993	77.46164123	65.17826135	71.23248917	63.13031761	EVM%20prediction%20contig522.148	protein_coding	chrcontig522:804340-807699:+	gi|747081818|ref|XP_011088202.1|	1763	0	PREDICTED: triacylglycerol lipase 1 isoform X1 [Sesamum indicum]	gi|747081817|ref|XM_011089900.1|	634	0	PREDICTED: Sesamum indicum triacylglycerol lipase 1 (LOC105169500), transcript variant X1, mRNA	Q71DJ5	529	0	Triacylglycerol lipase 1	.	.	.	.	pfam04083	Abhydro_lipase	Partial alpha/beta-hydrolase lipase region. This family corresponds to a N-terminal part of an alpha/beta hydrolase domain.	GO:0016042|lipid catabolic process;	GO:0005615|extracellular space;	GO:0004806|triglyceride lipase activity;	.	.
evm.TU.contig149.5	8.775279225	12.94866952	11.58905713	7.783742727	9.209402868	7.944783716	6.180812031	7.041776458	6.448019457	EVM%20prediction%20contig149.5	protein_coding	chrcontig149:63767-68254:+	gi|663084738|gb|AIE89793.1|	1857	0	SQUAMOSA promoter binding protein-like 4, partial [Salvia miltiorrhiza]	gi|747086726|ref|XM_011092574.1|	475	0	PREDICTED: Sesamum indicum squamosa promoter-binding-like protein 7 (LOC105171452), mRNA	Q8S9G8	486	1.00E-159	Squamosa promoter-binding-like protein 7	.	.	.	.	pfam03110	SBP	SBP domain. SBP domains (for SQUAMOSA-pROMOTER BINDING PROTEIN) are found in plant proteins. It is a sequence specific DNA-binding domain. Members of family probably function as transcription factors involved in the control of early flower development. The domain contains 10 conserved cysteine and histidine residues that probably are zinc ligands.	GO:0006355|regulation of transcription, DNA-templated;GO:0006351|transcription, DNA-templated;	GO:0005634|nucleus;	GO:0003677|DNA binding;GO:0046872|metal ion binding;	.	.
evm.TU.contig149.4	95.57218552	92.83473349	106.8087159	72.00290479	83.10792185	78.87532658	74.89195882	85.96566861	85.93534258	EVM%20prediction%20contig149.4	protein_coding	chrcontig149:56200-60110:-	gi|548861084|gb|ERN18475.1|	132	8.00E-08	hypothetical protein AMTR_s00197p00027080 [Amborella trichopoda]	.	.	.	.	Q9LHP2	48.1	4.00E-06	Serine/arginine-rich SC35-like splicing factor SCL30A	.	.	.	.	pfam14259	RRM_6	RNA recognition motif (a.k.a. RRM, RBD, or RNP domain).	GO:0000398|mRNA splicing, via spliceosome;GO:0008380|RNA splicing;	GO:0005829|cytosol;GO:0016607|nuclear speck;GO:0005681|spliceosomal complex;	GO:0000166|nucleotide binding;GO:0003723|RNA binding;	K12900	FUSIP1; FUS-interacting serine-arginine-rich protein 1
evm.TU.contig149.3	173.9661299	155.5765094	148.4549613	77.1955265	81.47377166	70.97702895	80.12300939	70.6098438	90.46624989	EVM%20prediction%20contig149.3	protein_coding	chrcontig149:54334-54835:-	gi|848876669|ref|XP_012838790.1|	274	4.00E-30	PREDICTED: probable 39S ribosomal protein L33, mitochondrial [Erythranthe guttata]	.	.	.	.	Q2GEE6	64.7	9.00E-14	50S ribosomal protein L33	RP879	58.9	3.00E-12	COG0267	pfam00471	Ribosomal_L33	Ribosomal protein L33.	GO:0006412|translation;	GO:0005840|ribosome;	GO:0003735|structural constituent of ribosome;	K02913	RP-L33, MRPL33, rpmG; large subunit ribosomal protein L33
evm.TU.contig149.2	0.356124755	0.654691367	0.190906231	0.244702021	0.187086876	0.215942449	0.40706961	0.090662374	0.123712792	EVM%20prediction%20contig149.2	protein_coding	chrcontig149:45197-48801:-	gi|193792541|gb|ACF21004.1|	3005	0	1-deoxy-D-xylulose 5-phosphate synthase [Salvia miltiorrhiza]	gi|193792540|gb|EU670744.1|	1004	0	Salvia miltiorrhiza 1-deoxy-D-xylulose 5-phosphate synthase mRNA, complete cds	O78328	1060	0	Probable 1-deoxy-D-xylulose-5-phosphate synthase, chloroplastic	mlr7474	662	0	COG1154	pfam13292	DXP_synthase_N	1-deoxy-D-xylulose-5-phosphate synthase. This family contains 1-deoxyxylulose-5-phosphate synthase (DXP synthase), an enzyme which catalyses the thiamine pyrophosphoate-dependent acyloin condensation reaction between carbon atoms 2 and 3 of pyruvate and glyceraldehyde 3-phosphate, to yield 1-deoxy-D- xylulose-5-phosphate, a precursor in the biosynthetic pathway to isoprenoids, thiamine (vitamin B…	GO:0052865|1-deoxy-D-xylulose 5-phosphate biosynthetic process;GO:0016114|terpenoid biosynthetic process;GO:0009228|thiamine biosynthetic process;	GO:0009507|chloroplast;	GO:0008661|1-deoxy-D-xylulose-5-phosphate synthase activity;GO:0046872|metal ion binding;	.	.
evm.TU.contig149.1	21.70613525	20.48935708	25.10833631	14.55542276	11.95266711	15.18941376	14.60491371	15.77893475	14.81963067	EVM%20prediction%20contig149.1	protein_coding	chrcontig149:38070-39622:-	gi|848920994|ref|XP_012857286.1|	499	2.00E-54	PREDICTED: protein RRP5 homolog [Erythranthe guttata]	gi|848920993|ref|XM_013001832.1|	163	1.00E-78	PREDICTED: Erythranthe guttatus protein RRP5 homolog (LOC105976591), mRNA	F4J8K6	119	3.00E-29	rRNA biogenesis protein RRP5	.	.	.	.	pfam00575	S1	S1 RNA binding domain. The S1 domain occurs in a wide range of RNA associated proteins. It is structurally similar to cold shock protein which binds nucleic acids. The S1 domain has an OB-fold structure.	GO:0009553|embryo sac development;GO:0006397|mRNA processing;GO:0006364|rRNA processing;	GO:0005730|nucleolus;GO:0005886|plasma membrane;GO:0032040|small-subunit processome;	GO:0003723|RNA binding;	K14792	RRP5, PDCD11; rRNA biogenesis protein RRP5
evm.TU.contig527.43	15.90266615	15.09366189	14.77409682	10.36269363	8.906671632	13.32012349	6.808550753	6.574641068	5.95809641	EVM%20prediction%20contig527.43	protein_coding	chrcontig527:229114-230311:-	gi|848922509|ref|XP_012857751.1|	1064	2.00E-139	PREDICTED: uncharacterized protein LOC105977037 [Erythranthe guttata]	gi|848922508|ref|XM_013002297.1|	320	1.00E-165	PREDICTED: Erythranthe guttatus uncharacterized LOC105977037 (LOC105977037), mRNA	.	.	.	.	.	.	.	.	pfam02485	Branch	Core-2/I-Branching enzyme. This is a family of two different beta-1,6-N-acetylglucosaminyltransferase enzymes, I-branching enzyme and core-2 branching enzyme. I-branching enzyme is responsible for the production of the blood group I-antigen during embryonic development. Core-2 branching enzyme forms crucial side-chain branches in O-glycans.	.	.	.	.	.
evm.TU.contig127.117	65.4184949	71.24443992	66.69989011	89.82170586	113.4695362	101.5690745	82.11531164	85.2056729	71.26657815	EVM%20prediction%20contig127.117	protein_coding	chrcontig127:1714363-1720559:-	gi|848863835|ref|XP_012832678.1|	677	9.00E-89	PREDICTED: protein Dr1 homolog [Erythranthe guttata]	gi|747098024|ref|XM_011098698.1|	258	1.00E-131	PREDICTED: Sesamum indicum protein Dr1 homolog (LOC105176025), transcript variant X2, mRNA	P49592	228	2.00E-75	Protein Dr1 homolog	SPBC30D10.02	102	5.00E-27	COG5150	pfam00808	CBFD_NFYB_HMF	Histone-like transcription factor (CBF/NF-Y) and archaeal histone. This family includes archaebacterial histones and histone like transcription factors from eukaryotes.	GO:0006355|regulation of transcription, DNA-templated;GO:0006351|transcription, DNA-templated;	GO:0005634|nucleus;	GO:0003700|transcription factor activity, sequence-specific DNA binding;	.	.
evm.TU.contig127.116	0	0.041167206	0.122443307	0.065394506	0.09999471	0.263811464	0.155408348	0.096914951	0.231428239	EVM%20prediction%20contig127.116	protein_coding	chrcontig127:1701648-1703639:+	gi|747051494|ref|XP_011071835.1|	2236	0	PREDICTED: probable polygalacturonase non-catalytic subunit JP650 [Sesamum indicum]	gi|747051493|ref|XM_011073533.1|	299	1.00E-153	PREDICTED: Sesamum indicum probable polygalacturonase non-catalytic subunit JP650 (LOC105157198), mRNA	P92990	611	0	Polygalacturonase 1 beta-like protein 3	.	.	.	.	pfam03181	BURP	BURP domain. The BURP domain is found at the C-terminus of several different plant proteins. It was named after the proteins in which it was first identified: the BNM2 clone-derived protein from Brassica napus; USPs and USP-like proteins; RD22 from Arabidopsis thaliana; and PG1beta from Lycopersicon esculentum. This domain is around 230 amino acid residues long. It possesses the following conserv…	.	GO:0048046|apoplast;GO:0005618|cell wall;	.	.	.
evm.TU.contig110.28	131.4897641	137.2035375	127.1860048	24.81648287	30.54937875	43.01283506	6.686270229	10.47308287	4.006817281	EVM%20prediction%20contig110.28	protein_coding	chrcontig110:711364-713867:+	gi|747085409|ref|XP_011090165.1|	2065	0	PREDICTED: serine--glyoxylate aminotransferase [Sesamum indicum]	gi|747085408|ref|XM_011091863.1|	705	0	PREDICTED: Sesamum indicum serine--glyoxylate aminotransferase (LOC105170923), mRNA	Q56YA5	755	0	Serine--glyoxylate aminotransferase	mlr1322	435	2.00E-149	COG0075	pfam00266	Aminotran_5	Aminotransferase class-V. This domain is found in amino transferases, and other enzymes including cysteine desulphurase EC:4.4.1.-.	GO:0009853|photorespiration;	GO:0048046|apoplast;GO:0009507|chloroplast;GO:0009570|chloroplast stroma;GO:0016020|membrane;GO:0005777|peroxisome;GO:0005886|plasma membrane;	GO:0008453|alanine-glyoxylate transaminase activity;GO:0050281|serine-glyoxylate transaminase activity;GO:0004760|serine-pyruvate transaminase activity;	K00830	AGXT; alanine-glyoxylate transaminase / serine-glyoxylate transaminase / serine-pyruvate transaminase [EC:2.6.1.44 2.6.1.45 2.6.1.51]
evm.TU.contig110.29	43.70837829	48.03894182	49.55162121	46.29150487	54.08681585	45.99574157	44.16705264	43.87454474	40.3984121	EVM%20prediction%20contig110.29	protein_coding	chrcontig110:726503-730391:+	gi|747067371|ref|XP_011080404.1|	1282	1.00E-169	PREDICTED: uncharacterized protein LOC105163662 isoform X3 [Sesamum indicum]	gi|747067370|ref|XM_011082102.1|	266	2.00E-135	PREDICTED: Sesamum indicum uncharacterized LOC105163662 (LOC105163662), transcript variant X3, mRNA	F4HY56	99.4	1.00E-20	Homeobox-DDT domain protein RLT1	.	.	.	.	pfam00046	Homeobox	Homeobox domain.	GO:0009908|flower development;GO:0006351|transcription, DNA-templated;	GO:0005634|nucleus;	GO:0003677|DNA binding;GO:0003700|transcription factor activity, sequence-specific DNA binding;	.	.
evm.TU.contig127.113	0.636041744	2.78564758	2.454912713	3.933358415	1.002416101	5.454546296	3.972697856	3.886169897	3.231423937	EVM%20prediction%20contig127.113	protein_coding	chrcontig127:1655737-1655979:-	.	.	.	.	.	.	.	.	.	.	.	.	.	.	.	.	pfam11996	DUF3491	Protein of unknown function (DUF3491). This family of proteins is functionally uncharacterized. This protein is found in bacteria. Proteins in this family are typically between 286 to 3225 amino acids in length. This protein is found associated with pfam04488. This protein is found associated with pfam04488.	.	.	.	.	.
evm.TU.contig127.112	147.2875786	181.8871468	166.7878501	116.3936861	102.480314	98.61524741	69.28090026	67.44001154	45.49303252	EVM%20prediction%20contig127.112	protein_coding	chrcontig127:1642249-1648474:-	gi|747051502|ref|XP_011071839.1|	2609	0	PREDICTED: protein EXECUTER 1, chloroplastic [Sesamum indicum]	gi|747051501|ref|XM_011073537.1|	1122	0	PREDICTED: Sesamum indicum protein EXECUTER 1, chloroplastic (LOC105157202), mRNA	Q94AT5	613	0	Protein EXECUTER 2, chloroplastic	.	.	.	.	pfam12014	DUF3506	Domain of unknown function (DUF3506). This presumed domain is functionally uncharacterized. This domain is found in eukaryotes. This domain is typically between 131 to 148 amino acids in length. This domain has a conserved KLTGD sequence motif.	GO:0010343|singlet oxygen-mediated programmed cell death;	GO:0009507|chloroplast;GO:0042651|thylakoid membrane;	.	.	.
evm.TU.contig127.111	24.40391744	27.70986277	32.58632342	43.35045586	48.56202403	54.00214365	44.65008261	51.3023236	54.42992877	EVM%20prediction%20contig127.111	protein_coding	chrcontig127:1635039-1636615:-	gi|604343708|gb|EYU42562.1|	546	1.00E-65	hypothetical protein MIMGU_mgv1a019659mg [Erythranthe guttata]	gi|403044328|ref|NM_001254153.2|	35	2.00E-07	Glycine max CASP-like protein N24-like (LOC100792732), mRNA	Q84WP5	181	2.00E-54	CASP-like protein 4A3	.	.	.	.	pfam04535	DUF588	Domain of unknown function (DUF588). This family of plant proteins contains a domain that may have a catalytic activity. It has a conserved arginine and aspartate that could form an active site. These proteins are predicted to contain 3 or 4 transmembrane helices.	.	GO:0016021|integral component of membrane;GO:0005886|plasma membrane;	.	.	.
evm.TU.contig127.110	1.486135998	6.910548805	3.345998818	1.914675671	2.906042831	2.445963505	3.31657355	2.312084254	4.08708205	EVM%20prediction%20contig127.110	protein_coding	chrcontig127:1627390-1633050:-	gi|747051510|ref|XP_011071843.1|	863	2.00E-108	PREDICTED: 4-hydroxybenzoate polyprenyltransferase, mitochondrial isoform X2 [Sesamum indicum]	gi|747051507|ref|XM_011073540.1|	136	3.00E-63	PREDICTED: Sesamum indicum 4-hydroxybenzoate polyprenyltransferase, mitochondrial (LOC105157208), transcript variant X1, mRNA	Q93YP7	286	8.00E-90	4-hydroxybenzoate polyprenyltransferase, mitochondrial	SPAC56F8.04c	151	3.00E-40	COG0382	pfam01040	UbiA	UbiA prenyltransferase family.	GO:0008299|isoprenoid biosynthetic process;GO:0006744|ubiquinone biosynthetic process;	GO:0031305|integral component of mitochondrial inner membrane;	GO:0002083|4-hydroxybenzoate decaprenyltransferase activity;GO:0047293|4-hydroxybenzoate nonaprenyltransferase activity;	K06125	COQ2; 4-hydroxybenzoate polyprenyltransferase [EC:2.5.1.39]
evm.TU.contig110.22	0.077124822	0	0	0.119237287	0	0.060127688	0.170018594	0.176710196	0.241128824	EVM%20prediction%20contig110.22	protein_coding	chrcontig110:565362-567879:+	gi|84453224|dbj|BAE71209.1|	611	5.00E-71	putative importin alpha [Trifolium pratense]	.	.	.	.	O80480	231	5.00E-69	Importin subunit alpha-4	SPCC962.03c	171	3.00E-47	COG5064	pfam00514	Arm	Armadillo/beta-catenin-like repeat. Approx. 40 amino acid repeat. Tandem repeats form super-helix of helices that is proposed to mediate interaction of beta-catenin with its ligands. CAUTION: This family does not contain all known armadillo repeats.	GO:0080034|host response to induction by symbiont of tumor, nodule or growth in host;GO:0006607|NLS-bearing protein import into nucleus;GO:0030581|symbiont intracellular protein transport in host;	GO:0005829|cytosol;GO:0043657|host cell;GO:0005643|nuclear pore;GO:0005654|nucleoplasm;	GO:0008139|nuclear localization sequence binding;GO:0008565|protein transporter activity;	.	.
evm.TU.contig110.23	31.85549528	29.28119632	26.18417396	80.41053184	34.709614	69.5994051	13.14896987	17.12065498	12.44942598	EVM%20prediction%20contig110.23	protein_coding	chrcontig110:574958-575350:-	gi|848856594|ref|XP_012857629.1|	268	8.00E-27	PREDICTED: uncharacterized protein LOC105976902 [Erythranthe guttata]	gi|848856593|ref|XM_013002175.1|	96	1.00E-41	PREDICTED: Erythranthe guttatus uncharacterized LOC105976902 (LOC105976902), mRNA	.	.	.	.	.	.	.	.	pfam05340	DUF740	Protein of unknown function (DUF740). This family consists of several uncharacterized plant proteins of unknown function.	.	.	.	.	.
evm.TU.contig110.21	1.811228247	1.175195073	0.388374863	0	5.70907295	0.470687056	0.591523026	1.229608444	0.943793289	EVM%20prediction%20contig110.21	protein_coding	chrcontig110:554368-554751:+	.	.	.	.	.	.	.	.	.	.	.	.	.	.	.	.	pfam15628	RRM_DME	RRM in Demeter. This is a predicted RRM-fold domain present at the C-terminus of Demeter-like glycoslyases. These proteins are involved in DNA demethylation in plants where they catalyze removal of the 5mC base and subsequently cleave the backbone through lyase activity. Orthologs of Demeter are present in plants and stramenopiles. The RRM fold domain is predicted to facilitate interaction of the…	.	.	.	.	.
evm.TU.contig110.26	0.980829904	0.753632111	0.398492845	24.06275364	29.85854051	30.94901022	45.93727519	40.41198093	59.91857996	EVM%20prediction%20contig110.26	protein_coding	chrcontig110:638435-640097:+	gi|848876593|ref|XP_012838752.1|	1493	0	PREDICTED: ferruginol synthase-like [Erythranthe guttata]	.	.	.	.	S4UX02	486	3.00E-166	Ferruginol synthase	BH0579	97.4	6.00E-21	COG2124	pfam00067	p450	Cytochrome P450. Cytochrome P450s are haem-thiolate proteins involved in the oxidative degradation of various compounds. They are particularly well known for their role in the degradation of environmental toxins and mutagens. They can be divided into 4 classes, according to the method by which electrons from NAD(P)H are delivered to the catalytic site. Sequence conservation is relatively low with…	.	GO:0005789|endoplasmic reticulum membrane;GO:0016021|integral component of membrane;	GO:0020037|heme binding;GO:0005506|iron ion binding;GO:0004497|monooxygenase activity;GO:0016705|oxidoreductase activity, acting on paired donors, with incorporation or reduction of molecular oxygen;	.	.
evm.TU.contig110.27	25.02631865	25.41283834	25.5636351	19.48744633	19.99793367	23.01285611	21.65689999	22.21755139	19.42967727	EVM%20prediction%20contig110.27	protein_coding	chrcontig110:691404-707690:+	gi|747085405|ref|XP_011090163.1|	6893	0	PREDICTED: protein CHROMATIN REMODELING 5 isoform X2 [Sesamum indicum]	gi|747085404|ref|XM_011091861.1|	2845	0	PREDICTED: Sesamum indicum protein CHROMATIN REMODELING 5 (LOC105170922), transcript variant X4, mRNA	F4IV99	2007	0	Protein CHROMATIN REMODELING 5	.	.	.	.	pfam00176	SNF2_N	SNF2 family N-terminal domain. This domain is found in proteins involved in a variety of processes including transcription regulation (e.g., SNF2, STH1, brahma, MOT1), DNA repair (e.g., ERCC6, RAD16, RAD5), DNA recombination (e.g., RAD54), and chromatin unwinding (e.g., ISWI) as well as a variety of other proteins with little functional information (e.g., lodestar, ETL1).	GO:0016569|covalent chromatin modification;	GO:0005634|nucleus;GO:0009506|plasmodesma;	GO:0005524|ATP binding;GO:0003677|DNA binding;GO:0004386|helicase activity;	K11367	CHD1; chromodomain-helicase-DNA-binding protein 1 [EC:3.6.4.12]
evm.TU.contig110.24	5.360606011	6.337737302	4.304668871	4.338505319	5.273184699	4.038968258	4.335632462	5.522934017	4.555516211	EVM%20prediction%20contig110.24	protein_coding	chrcontig110:598658-600805:-	gi|747085419|ref|XP_011090170.1|	2914	0	PREDICTED: pentatricopeptide repeat-containing protein At5g01110 [Sesamum indicum]	gi|747085418|ref|XM_011091868.1|	1101	0	PREDICTED: Sesamum indicum pentatricopeptide repeat-containing protein At5g01110 (LOC105170928), mRNA	Q9LFC5	754	0	Pentatricopeptide repeat-containing protein At5g01110	.	.	.	.	pfam13041	PPR_2	PPR repeat family. This repeat has no known function. It is about 35 amino acids long and is found in up to 18 copies in some proteins. The family appears to be greatly expanded in plants and fungi. The repeat has been called PPR.	GO:0080034|host response to induction by symbiont of tumor, nodule or growth in host;GO:0006607|NLS-bearing protein import into nucleus;GO:0030581|symbiont intracellular protein transport in host;	GO:0005829|cytosol;GO:0043657|host cell;GO:0005643|nuclear pore;GO:0005654|nucleoplasm;	GO:0008139|nuclear localization sequence binding;GO:0008565|protein transporter activity;	.	.
evm.TU.contig110.25	71.89984237	53.53359203	61.40891949	46.2090079	46.26961084	46.42635622	55.28304614	55.317914	52.64515978	EVM%20prediction%20contig110.25	protein_coding	chrcontig110:619905-624911:+	gi|848848835|ref|XP_012856796.1|	1465	0	PREDICTED: signal peptide peptidase-like [Erythranthe guttata]	gi|848875938|ref|XM_012982982.1|	634	0	PREDICTED: Erythranthe guttatus signal peptide peptidase (LOC105958975), mRNA	O81062	532	0	Signal peptide peptidase	.	.	.	.	pfam04258	Peptidase_A22B	Signal peptide peptidase. The members of this family are membrane proteins. In some proteins this region is found associated with pfam02225. This family corresponds with Merops subfamily A22B, the type example of which is signal peptide peptidase. There is a sequence-similarity relationship with pfam01080.	GO:0033619|membrane protein proteolysis;GO:0009555|pollen development;GO:0009846|pollen germination;GO:0006465|signal peptide processing;	GO:0005783|endoplasmic reticulum;GO:0005789|endoplasmic reticulum membrane;GO:0030660|Golgi-associated vesicle membrane;GO:0071458|integral component of cytoplasmic side of endoplasmic reticulum membrane;GO:0071556|integral component of lumenal side of endoplasmic reticulum membrane;GO:0005765|lysosomal membrane;	GO:0042500|aspartic endopeptidase activity, intramembrane cleaving;	K09595	HM13; minor histocompatibility antigen H13 [EC:3.4.23.-]
evm.TU.contig407.8	36.3691184	44.89619486	42.54592237	34.31401617	37.62156804	42.64667697	21.70412001	23.85480896	18.90696276	EVM%20prediction%20contig407.8	protein_coding	chrcontig407:59328-63824:+	gi|747043704|ref|XP_011085267.1|	2569	0	PREDICTED: dynamin-related protein 1E [Sesamum indicum]	gi|747043703|ref|XM_011086965.1|	812	0	PREDICTED: Sesamum indicum dynamin-related protein 1E (LOC105167305), mRNA	Q9FNX5	918	0	Dynamin-related protein 1E	YLL001w	264	5.00E-77	COG0699	pfam01031	Dynamin_M	Dynamin central region. This region lies between the GTPase domain, see pfam00350, and the pleckstrin homology (PH) domain, see pfam00169.	GO:0007049|cell cycle;GO:0051301|cell division;GO:0050832|defense response to fungus;GO:0000266|mitochondrial fission;GO:0046686|response to cadmium ion;GO:0016192|vesicle-mediated transport;	GO:0005874|microtubule;GO:0005739|mitochondrion;GO:0009524|phragmoplast;GO:0005886|plasma membrane;GO:0009506|plasmodesma;GO:0005774|vacuolar membrane;GO:0005773|vacuole;	GO:0005525|GTP binding;GO:0003924|GTPase activity;GO:0008017|microtubule binding;	.	.
evm.TU.contig407.9	0.213773366	0.312084999	0.206273786	3.22237532	1.179190725	1.583279281	1.099594672	1.142872579	0.417723171	EVM%20prediction%20contig407.9	protein_coding	chrcontig407:64654-65838:-	gi|747043706|ref|XP_011085279.1|	934	5.00E-124	PREDICTED: haloacid dehalogenase-like hydrolase domain-containing protein Sgpp [Sesamum indicum]	.	.	.	.	Q9ZVJ5	279	1.00E-92	Haloacid dehalogenase-like hydrolase domain-containing protein Sgpp	alr0728	164	2.00E-48	COG0637	pfam13419	HAD_2	Haloacid dehalogenase-like hydrolase.	.	GO:0005737|cytoplasm;GO:0005829|cytosol;GO:0005886|plasma membrane;	GO:0000287|magnesium ion binding;GO:0016791|phosphatase activity;GO:0050308|sugar-phosphatase activity;	.	.
evm.TU.contig515.279	0.243782561	0	0.156820134	0.188447574	0.576310203	0.253408804	1.433090487	0.248249023	2.286540208	EVM%20prediction%20contig515.279	protein_coding	chrcontig515:2421829-2422779:-	gi|747090243|ref|XP_011092802.1|	1155	3.00E-156	PREDICTED: syntaxin-112-like [Sesamum indicum]	gi|566187580|ref|XM_002313004.2|	61	1.00E-21	Populus trichocarpa hypothetical protein (POPTR_0009s12050g) mRNA, complete cds	Q9ZPV9	295	7.00E-97	Syntaxin-112	SPCC825.03c	58.9	4.00E-09	COG5074	pfam05739	SNARE	SNARE domain. Most if not all vesicular membrane fusion events in eukaryotic cells are believed to be mediated by a conserved fusion machinery, the SNARE [soluble N-ethylmaleimide-sensitive factor (NSF) attachment protein (SNAP) receptors] machinery. The SNARE domain is thought to act as a protein-protein interaction module in the assembly of a SNARE protein complex.	GO:0006887|exocytosis;GO:0006886|intracellular protein transport;GO:0009409|response to cold;GO:0048278|vesicle docking;GO:0006906|vesicle fusion;	GO:0012505|endomembrane system;GO:0016021|integral component of membrane;GO:0005634|nucleus;GO:0005886|plasma membrane;GO:0031201|SNARE complex;	GO:0000149|SNARE binding;	K08486	STX1B_2_3; syntaxin 1B/2/3
evm.TU.contig407.4	0	0	0	0	0	0.331944591	0	0	0	EVM%20prediction%20contig407.4	protein_coding	chrcontig407:31012-31374:+	gi|604334341|gb|EYU38425.1|	547	1.00E-69	hypothetical protein MIMGU_mgv1a022970mg [Erythranthe guttata]	.	.	.	.	.	.	.	.	.	.	.	.	pfam12776	Myb_DNA-bind_3	Myb/SANT-like DNA-binding domain. This presumed domain appears to be related to other Myb/SANT like DNA binding domains. In particular pfam10545 seems most related. This family is greatly expanded in plants and appears in several proteins annotated as transposon proteins.	.	.	.	.	.
evm.TU.contig407.5	0	0	0	0	0	0.215942449	0	0	0.216497385	EVM%20prediction%20contig407.5	protein_coding	chrcontig407:31737-32015:+	gi|604334340|gb|EYU38424.1|	375	1.00E-43	hypothetical protein MIMGU_mgv1a017803mg, partial [Erythranthe guttata]	.	.	.	.	.	.	.	.	.	.	.	.	pfam02403	Seryl_tRNA_N	Seryl-tRNA synthetase N-terminal domain. This domain is found associated with the Pfam tRNA synthetase class II domain (pfam00587) and represents the N-terminal domain of seryl-tRNA synthetase.	.	.	.	.	.
evm.TU.contig407.6	0.148899946	0.869508493	0.574704999	12.08569845	15.25352824	19.03788571	7.768441133	10.34861211	12.33659667	EVM%20prediction%20contig407.6	protein_coding	chrcontig407:36118-36636:+	gi|747069920|ref|XP_011081769.1|	584	5.00E-74	PREDICTED: lachrymatory-factor synthase-like [Sesamum indicum]	.	.	.	.	P59082	68.2	2.00E-13	Lachrymatory-factor synthase	.	.	.	.	pfam10604	Polyketide_cyc2	Polyketide cyclase / dehydrase and lipid transport. This family contains polyketide cylcases/dehydrases which are enzymes involved in polyketide synthesis. It also includes other proteins of the START superfamily.	.	GO:0005773|vacuole;	.	.	.
evm.TU.contig407.7	13.667984	13.58507842	14.06905139	6.316888107	6.488465088	5.562343654	6.477224766	6.177742907	5.317259454	EVM%20prediction%20contig407.7	protein_coding	chrcontig407:39682-49127:+	gi|747069922|ref|XP_011081770.1|	4510	0	PREDICTED: ribosome biogenesis protein BMS1 homolog [Sesamum indicum]	gi|747069923|ref|XR_848051.1|	1280	0	PREDICTED: Sesamum indicum ribosome biogenesis protein BMS1 homolog (LOC105164729), transcript variant X2, misc_RNA	Q14692	447	2.00E-133	Ribosome biogenesis protein BMS1 homolog	SPBC31E1.06	360	3.00E-106	COG5192	pfam04950	DUF663	Protein of unknown function (DUF663). This family contains several uncharacterized eukaryotic proteins.	GO:0000479|endonucleolytic cleavage of tricistronic rRNA transcript (SSU-rRNA, 5.8S rRNA, LSU-rRNA);GO:0000462|maturation of SSU-rRNA from tricistronic rRNA transcript (SSU-rRNA, 5.8S rRNA, LSU-rRNA);GO:0042255|ribosome assembly;GO:0006364|rRNA processing;	GO:0030686|90S preribosome;GO:0005730|nucleolus;GO:0005654|nucleoplasm;GO:0005634|nucleus;	GO:0005524|ATP binding;GO:0005525|GTP binding;GO:0003924|GTPase activity;GO:0044822|poly(A) RNA binding;GO:0034511|U3 snoRNA binding;	K14569	BMS1; ribosome biogenesis protein BMS1
evm.TU.contig525.17	0.059491202	0.115800592	0.516637231	1.517590509	1.218873157	0.881224727	0.961737207	1.226768702	0.929988768	EVM%20prediction%20contig525.17	protein_coding	chrcontig525:94919-98700:+	gi|747077830|ref|XP_011086058.1|	682	2.00E-80	PREDICTED: uncharacterized protein LOC105167896 isoform X3 [Sesamum indicum]	.	.	.	.	O48847	53.9	2.00E-06	Transcriptional corepressor LEUNIG_HOMOLOG	.	.	.	.	pfam14150	YesK	YesK-like protein. The YesK-like protein family includes the B. subtilis YesK protein, which is functionally uncharacterized. Its expression is regulated by the sporulation-specific sigma factor sigma-E. This family of proteins is found in bacteria. Proteins in this family are approximately 100 amino acids in length.	GO:0030154|cell differentiation;GO:0006974|cellular response to DNA damage stimulus;GO:0071217|cellular response to external biotic stimulus;GO:0009908|flower development;GO:0010393|galacturonan metabolic process;GO:0010073|meristem maintenance;GO:0010192|mucilage biosynthetic process;GO:0080001|mucilage extrusion from seed coat;GO:0048359|mucilage metabolic process involved in seed coat developm…	GO:0005634|nucleus;	.	.	.
evm.TU.contig407.1	0	0	0	0	0	0	0.332083103	0	0	EVM%20prediction%20contig407.1	protein_coding	chrcontig407:6294-6806:+	gi|747075446|ref|XP_011084760.1|	494	7.00E-60	PREDICTED: ethylene-responsive transcription factor RAP2-2-like [Sesamum indicum]	gi|848867755|ref|XM_012979072.1|	151	5.00E-72	PREDICTED: Erythranthe guttatus dehydration-responsive element-binding protein 2A-like (LOC105955357), mRNA	Q9LQZ2	135	2.00E-38	Dehydration-responsive element-binding protein 2D	.	.	.	.	pfam00847	AP2	AP2 domain. This 60 amino acid residue domain can bind to DNA and is found in transcription factor proteins.	GO:0045893|positive regulation of transcription, DNA-templated;GO:0010200|response to chitin;GO:0006351|transcription, DNA-templated;	GO:0005634|nucleus;	GO:0043565|sequence-specific DNA binding;GO:0003700|transcription factor activity, sequence-specific DNA binding;GO:0044212|transcription regulatory region DNA binding;	.	.
evm.TU.contig97.42	67.10827153	85.9439093	83.46476757	66.05701717	52.13303516	71.51201128	59.44042456	55.31876808	52.67597083	EVM%20prediction%20contig97.42	protein_coding	chrcontig97:474210-476531:-	gi|700254452|gb|AIU48847.1|	824	6.00E-107	PHP, partial [Vitis vinifera]	gi|747086397|ref|XM_011092396.1|	245	5.00E-124	PREDICTED: Sesamum indicum parafibromin (LOC105171326), mRNA	Q9LJ87	215	5.00E-65	Protein CDC73 homolog	SPBC17G9.02c	74.3	2.00E-14	COG5157	pfam05179	CDC73	RNA pol II accessory factor, Cdc73 family.	GO:0009908|flower development;GO:0051568|histone H3-K4 methylation;GO:0009911|positive regulation of flower development;GO:0006355|regulation of transcription, DNA-templated;GO:0006368|transcription elongation from RNA polymerase II promoter;GO:0010228|vegetative to reproductive phase transition of meristem;	GO:0016593|Cdc73/Paf1 complex;GO:0005634|nucleus;	.	K15175	CDC73; parafibromin
evm.TU.contig592.23	0.950152523	0.102749296	0.305606449	3.264365078	0.499153919	2.551483933	1.629112597	1.773861362	0.495104676	EVM%20prediction%20contig592.23	protein_coding	chrcontig592:216342-217594:+	gi|747074945|ref|XP_011084486.1|	350	5.00E-36	PREDICTED: transcription factor SPEECHLESS-like [Sesamum indicum]	.	.	.	.	Q9M8K6	95.1	4.00E-22	Transcription factor MUTE	.	.	.	.	pfam00010	HLH	Helix-loop-helix DNA-binding domain.	GO:0009913|epidermal cell differentiation;GO:0010374|stomatal complex development;GO:0006351|transcription, DNA-templated;	GO:0005634|nucleus;	GO:0003677|DNA binding;GO:0003700|transcription factor activity, sequence-specific DNA binding;	.	.
evm.TU.contig592.24	0.845395252	0.241996411	0.287907234	2.729336902	4.271395635	3.411723938	5.262042675	4.785503134	4.936391155	EVM%20prediction%20contig592.24	protein_coding	chrcontig592:223083-225798:+	gi|747074947|ref|XP_011084487.1|	2116	0	PREDICTED: RNA polymerase sigma factor sigE, chloroplastic/mitochondrial-like [Sesamum indicum]	gi|747074946|ref|XM_011086185.1|	880	0	PREDICTED: Sesamum indicum RNA polymerase sigma factor sigE, chloroplastic/mitochondrial-like (LOC105166729), mRNA	Q9ZNX9	616	0	RNA polymerase sigma factor sigE, chloroplastic/mitochondrial	all5263	166	5.00E-45	COG0568	pfam04545	Sigma70_r4	Sigma-70, region 4. Region 4 of sigma-70 like sigma-factors are involved in binding to the -35 promoter element via a helix-turn-helix motif. Due to the way Pfam works, the threshold has been set artificially high to prevent overlaps with other helix-turn-helix families. Therefore there are many false negatives.	GO:0071483|cellular response to blue light;GO:0009658|chloroplast organization;GO:0006352|DNA-templated transcription, initiation;GO:0010207|photosystem II assembly;GO:0045893|positive regulation of transcription, DNA-templated;GO:2001141|regulation of RNA biosynthetic process;GO:0010218|response to far red light;GO:0010114|response to red light;	GO:0009507|chloroplast;GO:0005739|mitochondrion;	GO:0003677|DNA binding;GO:0001053|plastid sigma factor activity;GO:0016987|sigma factor activity;GO:0003700|transcription factor activity, sequence-specific DNA binding;	K03093	SIGMA70; RNA polymerase sigma factor
evm.TU.contig592.25	2.009621255	1.920318758	1.833349707	1.045059856	1.266883328	1.224899081	0.88602598	1.144146297	0.828217657	EVM%20prediction%20contig592.25	protein_coding	chrcontig592:226098-228212:-	gi|747074949|ref|XP_011084488.1|	2818	0	PREDICTED: pentatricopeptide repeat-containing protein At3g57430, chloroplastic-like [Sesamum indicum]	gi|747074948|ref|XM_011086186.1|	830	0	PREDICTED: Sesamum indicum pentatricopeptide repeat-containing protein At3g57430, chloroplastic-like (LOC105166730), mRNA	Q9SY02	380	2.00E-118	Pentatricopeptide repeat-containing protein At4g02750	.	.	.	.	pfam13041	PPR_2	PPR repeat family. This repeat has no known function. It is about 35 amino acids long and is found in up to 18 copies in some proteins. The family appears to be greatly expanded in plants and fungi. The repeat has been called PPR.	.	.	GO:0008270|zinc ion binding;	.	.
evm.TU.contig592.26	49.7982438	63.31919645	52.03704176	39.3817656	42.45142886	46.38241802	36.50843231	33.56365499	39.01292527	EVM%20prediction%20contig592.26	protein_coding	chrcontig592:228774-234719:+	gi|747074951|ref|XP_011084489.1|	1969	0	PREDICTED: polypyrimidine tract-binding protein homolog 2-like isoform X1 [Sesamum indicum]	gi|747074952|ref|XM_011086188.1|	861	0	PREDICTED: Sesamum indicum polypyrimidine tract-binding protein homolog 2-like (LOC105166731), transcript variant X2, mRNA	Q9FGL9	603	0	Polypyrimidine tract-binding protein homolog 2	.	.	.	.	pfam13893	RRM_5	RNA recognition motif. (a.k.a. RRM, RBD, or RNP domain). The RRM motif is probably diagnostic of an RNA binding protein. RRMs are found in a variety of RNA binding proteins, including various hnRNP proteins, proteins implicated in regulation of alternative splicing, and protein components of snRNPs. The motif also appears in a few single stranded DNA binding proteins.	GO:0006397|mRNA processing;GO:0000381|regulation of alternative mRNA splicing, via spliceosome;GO:0043484|regulation of RNA splicing;GO:0006417|regulation of translation;GO:0008380|RNA splicing;GO:0009845|seed germination;	GO:0005737|cytoplasm;GO:0000932|cytoplasmic mRNA processing body;GO:0005634|nucleus;	GO:0000166|nucleotide binding;GO:0003723|RNA binding;	K14948	PTBP2, NPTB; polypyrimidine tract-binding protein 2
evm.TU.contig112.3	17.73618043	16.43988736	18.80207299	35.48831178	36.36692839	40.68264703	36.21727869	32.57454501	35.88330082	EVM%20prediction%20contig112.3	protein_coding	chrcontig112:20795-25268:+	gi|747042946|ref|XP_011081123.1|	1969	0	PREDICTED: 26S protease regulatory subunit 8 homolog A [Sesamum indicum]	gi|747042945|ref|XM_011082821.1|	802	0	PREDICTED: Sesamum indicum 26S protease regulatory subunit 8 homolog A (LOC105164208), mRNA	Q9C5U3	714	0	26S protease regulatory subunit 8 homolog A	SPBC23G7.12c	591	0	COG1222	pfam00004	AAA	ATPase family associated with various cellular activities (AAA). AAA family proteins often perform chaperone-like functions that assist in the assembly, operation, or disassembly of protein complexes.	GO:0030433|ER-associated ubiquitin-dependent protein catabolic process;GO:0045899|positive regulation of RNA polymerase II transcriptional preinitiation complex assembly;	GO:0005829|cytosol;GO:0031597|cytosolic proteasome complex;GO:0031595|nuclear proteasome complex;GO:0005634|nucleus;GO:0005886|plasma membrane;GO:0000502|proteasome complex;	GO:0005524|ATP binding;GO:0036402|proteasome-activating ATPase activity;GO:0017025|TBP-class protein binding;	K03066	PSMC5, RPT6; 26S proteasome regulatory subunit T6
evm.TU.contig112.2	3.502734136	3.267020108	2.816542915	13.36910083	15.12356246	14.79175187	20.85914627	19.84093399	22.13057125	EVM%20prediction%20contig112.2	protein_coding	chrcontig112:6906-11225:-	gi|747042944|ref|XP_011081111.1|	1559	0	PREDICTED: serine-threonine kinase receptor-associated protein-like [Sesamum indicum]	gi|747042943|ref|XM_011082809.1|	611	0	PREDICTED: Sesamum indicum serine-threonine kinase receptor-associated protein-like (LOC105164200), mRNA	Q54LT8	301	6.00E-99	Serine-threonine kinase receptor-associated protein	.	.	.	.	pfam00400	WD40	WD domain, G-beta repeat.	GO:0030512|negative regulation of transforming growth factor beta receptor signaling pathway;	.	.	K13137	STRAP, UNRIP; serine-threonine kinase receptor-associated protein
evm.TU.contig112.1	7.534017044	8.141279703	7.96460794	6.680365179	5.980543802	5.744069135	11.47936299	9.054149059	10.5650724	EVM%20prediction%20contig112.1	protein_coding	chrcontig112:2819-5943:+	gi|848907280|ref|XP_012852789.1|	1927	0	PREDICTED: uncharacterized protein LOC105972386 isoform X1 [Erythranthe guttata]	gi|848907282|ref|XM_012997337.1|	565	0	PREDICTED: Erythranthe guttatus uncharacterized LOC105972386 (LOC105972386), transcript variant X2, mRNA	.	.	.	.	BH2279	79.3	1.00E-15	COG0596	pfam12697	Abhydrolase_6	Alpha/beta hydrolase family. This family contains alpha/beta hydrolase enzymes of diverse specificity.	.	.	.	.	.
evm.TU.contig112.7	58.47291738	61.52350484	68.46834392	60.71518778	44.58291733	55.19647964	71.18598581	64.57330234	77.94304333	EVM%20prediction%20contig112.7	protein_coding	chrcontig112:51435-53484:+	gi|848907255|ref|XP_012852781.1|	430	7.00E-51	PREDICTED: putative cytochrome c oxidase subunit 5b-like [Erythranthe guttata]	gi|747042961|ref|XM_011082882.1|	96	2.00E-41	PREDICTED: Sesamum indicum cytochrome c oxidase subunit 5b-1, mitochondrial-like (LOC105164268), mRNA	Q9SSB8	120	1.00E-32	Cytochrome c oxidase subunit 5b-2, mitochondrial	.	.	.	.	pfam01215	COX5B	Cytochrome c oxidase subunit Vb.	GO:0042776|mitochondrial ATP synthesis coupled proton transport;GO:0006123|mitochondrial electron transport, cytochrome c to oxygen;	GO:0005751|mitochondrial respiratory chain complex IV;GO:0005739|mitochondrion;	GO:0004129|cytochrome-c oxidase activity;GO:0046872|metal ion binding;	K02265	COX5B; cytochrome c oxidase subunit 5b
evm.TU.contig112.5	0	0	0.937961933	0	0	0	0	0	0	EVM%20prediction%20contig112.5	protein_coding	chrcontig112:38002-38319:-	.	.	.	.	.	.	.	.	.	.	.	.	.	.	.	.	pfam03942	DTW	DTW domain. This presumed domain is found in bacterial and eukaryotic proteins. Its function is unknown. The domain contains multiple conserved motifs including a DTXW motif that this domain has been named after.	.	.	.	.	.
evm.TU.contig112.4	0	0.212464646	0.210643993	7.087545195	8.773264646	9.530748074	7.860238182	6.33560961	8.19020617	EVM%20prediction%20contig112.4	protein_coding	chrcontig112:27832-28185:+	gi|848917769|ref|XP_012856246.1|	310	4.00E-34	PREDICTED: uncharacterized protein LOC105975594 [Erythranthe guttata]	.	.	.	.	.	.	.	.	.	.	.	.	pfam00915	Calici_coat	Calicivirus coat protein.	.	.	.	.	.
evm.TU.contig112.9	1.010183946	0.737377301	0.731058565	0.585665499	0.199009079	0.393777406	2.226910217	4.629114142	2.368736098	EVM%20prediction%20contig112.9	protein_coding	chrcontig112:57031-57336:-	.	.	.	.	.	.	.	.	.	.	.	.	.	.	.	.	pfam09757	Arb2	Arb2 domain. A second fission yeast Argonaute complex (Argonaute siRNA chaperone, ARC) that contains two previously uncharacterized proteins, Arb1 and Arb2, both of which are required for histone H3 Lys9 (H3-K9) methylation, heterochromatin assembly and siRNA generation. This family includes a region found in Arb2 and the Hda1 protein.	.	.	.	.	.
evm.TU.contig112.8	14.42542675	18.55241289	15.1976632	11.60621687	12.87531881	11.93483065	15.19707158	15.1206707	12.36818634	EVM%20prediction%20contig112.8	protein_coding	chrcontig112:54813-56381:-	gi|747042964|ref|XP_011081194.1|	908	4.00E-116	PREDICTED: zinc finger Ran-binding domain-containing protein 2-like isoform X1 [Sesamum indicum]	gi|747042965|ref|XM_011082899.1|	410	0	PREDICTED: Sesamum indicum zinc finger Ran-binding domain-containing protein 2-like (LOC105164274), transcript variant X2, mRNA	.	.	.	.	.	.	.	.	pfam07800	DUF1644	Protein of unknown function (DUF1644). This family consists of sequences found in a number of hypothetical plant proteins of unknown function. The region of interest contains nine highly conserved cysteine residues and is approximately 160 amino acids in length, and is probably a zinc-binding domain.	.	.	.	.	.
evm.TU.contig522.951	14.68214449	20.36470006	17.30587785	29.2912704	42.05272392	27.41658393	13.56667146	15.10781706	11.06353362	EVM%20prediction%20contig522.951	protein_coding	chrcontig522:5996188-5998323:+	gi|747044912|ref|XP_011091467.1|	1409	0	PREDICTED: protein-ribulosamine 3-kinase, chloroplastic [Sesamum indicum]	gi|747044911|ref|XM_011093165.1|	587	0	PREDICTED: Sesamum indicum protein-ribulosamine 3-kinase, chloroplastic (LOC105171905), mRNA	Q9LEW8	488	1.00E-172	Protein-ribulosamine 3-kinase, chloroplastic	alr5126	217	1.00E-67	COG3001	pfam03881	Fructosamin_kin	Fructosamine kinase. This family includes eukaryotic fructosamine-3-kinase enzymes. The family also includes bacterial members that have not been characterized but probably have a similar or identical function.	.	GO:0009507|chloroplast;GO:0005739|mitochondrion;	GO:0016301|kinase activity;	.	.
evm.TU.contig538.39	48.33387849	48.85979484	48.94354514	53.88958264	56.89009356	53.91987939	64.34870231	62.92788042	59.97183516	EVM%20prediction%20contig538.39	protein_coding	chrcontig538:403760-413671:-	gi|747094874|ref|XP_011095293.1|	3654	0	PREDICTED: pyrophosphate-energized membrane proton pump 3 [Sesamum indicum]	gi|747094873|ref|XM_011096991.1|	1714	0	PREDICTED: Sesamum indicum pyrophosphate-energized membrane proton pump 3 (LOC105174795), mRNA	Q9FWR2	1339	0	Pyrophosphate-energized membrane proton pump 3	SMc01780	488	1.00E-159	COG3808	pfam03030	H_PPase	Inorganic H+ pyrophosphatase. The H+ pyrophosphatase is an transmembrane proton pump involved in establishing the H+ electrochemical potential difference between the vacuole lumen and the cell cytosol. Vacuolar-type H(+)-translocating inorganic pyrophosphatases have long been considered to be restricted to plants and to a few species of photo-trophic bacteria. However, in recent investigations, t…	GO:0015992|proton transport;	GO:0000139|Golgi membrane;GO:0016021|integral component of membrane;	GO:0009678|hydrogen-translocating pyrophosphatase activity;GO:0004427|inorganic diphosphatase activity;GO:0046872|metal ion binding;	K01507	ppa; inorganic pyrophosphatase [EC:3.6.1.1]
evm.TU.contig515.174	44.20827543	50.09178079	48.21205194	37.44841519	33.19439763	44.77311781	38.2591445	41.23917551	40.12164575	EVM%20prediction%20contig515.174	protein_coding	chrcontig515:1646884-1655111:+	gi|747085901|ref|XP_011090426.1|	4956	0	PREDICTED: zinc finger CCCH domain-containing protein 44-like isoform X1 [Sesamum indicum]	gi|747085912|ref|XR_848548.1|	1364	0	PREDICTED: Sesamum indicum zinc finger CCCH domain-containing protein 44-like (LOC105171109), transcript variant X3, misc_RNA	Q9SD34	429	3.00E-125	Zinc finger CCCH domain-containing protein 44	.	.	.	.	pfam03126	Plus-3	Plus-3 domain. This domain is about 90 residues in length and is often found associated with the pfam02213 domain. The function of this domain is uncertain. It is possible that this domain is involved in DNA binding as it has three conserved positively charged residues, hence this domain has been named the plus-3 domain. It is found in yeast Rtf1 which may be a transcription elongation factor.	.	.	GO:0003677|DNA binding;GO:0008270|zinc ion binding;	.	.
evm.TU.contig538.38	266.6320217	95.2317281	154.515229	4.903855897	5.453442818	9.891453358	1.553851532	2.789559455	1.202045184	EVM%20prediction%20contig538.38	protein_coding	chrcontig538:396810-397211:-	gi|747094870|ref|XP_011095291.1|	507	5.00E-63	PREDICTED: probable gluconokinase isoform X3 [Sesamum indicum]	.	.	.	.	P39208	68.9	7.00E-14	Thermosensitive gluconokinase	alr3086	73.2	6.00E-16	COG3265	pfam08960	DUF1874	Domain of unknown function (DUF1874). This domain is found in a set of hypothetical viral and bacterial proteins.	GO:0019521|D-gluconate metabolic process;GO:0046183|L-idonate catabolic process;	.	GO:0005524|ATP binding;GO:0046316|gluconokinase activity;	K00851	E2.7.1.12, gntK, idnK; gluconokinase [EC:2.7.1.12]
evm.TU.contig380.1	0	0.123299155	0.12224258	0	0	0	0.093092148	0	0	EVM%20prediction%20contig380.1	protein_coding	chrcontig380:13414-17003:+	gi|672141164|ref|XP_008794402.1|	451	1.00E-47	PREDICTED: uncharacterized protein LOC103710465 isoform X2 [Phoenix dactylifera]	.	.	.	.	.	.	.	.	.	.	.	.	pfam03004	Transposase_24	Plant transposase (Ptta/En/Spm family). Transposase proteins are necessary for efficient DNA transposition. This family includes various plant transposases from the Ptta and En/Spm families.	.	.	.	.	.
evm.TU.contig380.2	0	0	0	0	0	0	0.494868937	0.385759512	0	EVM%20prediction%20contig380.2	protein_coding	chrcontig380:19264-20062:+	gi|295844360|gb|ADG43176.1|	587	7.00E-75	putative major latex-like protein [Salvia miltiorrhiza]	.	.	.	.	P85524	142	2.00E-41	Kirola	.	.	.	.	pfam00407	Bet_v_1	Pathogenesis-related protein Bet v I family. This family is named after Bet v 1, the major birch pollen allergen. This protein belongs to family 10 of plant pathogenesis-related proteins (PR-10), cytoplasmic proteins of 15-17 kd that are wide-spread among dicotyledonous plants. In recent years, a number of diverse plant proteins with low sequence similarity to Bet v 1 was identified. A classifica…	GO:0009607|response to biotic stimulus;GO:0016068|type I hypersensitivity;	.	.	.	.
evm.TU.contig380.3	0	0.119956116	0.178392281	0.047637864	0.388496192	0.048044612	0.316988416	0.564796223	0.481680786	EVM%20prediction%20contig380.3	protein_coding	chrcontig380:45376-47885:+	gi|747073164|ref|XP_011083536.1|	1628	0	PREDICTED: hexokinase-2, chloroplastic [Sesamum indicum]	gi|702367847|ref|XM_010062749.1|	140	2.00E-65	PREDICTED: Eucalyptus grandis hexokinase-2, chloroplastic (LOC104448837), mRNA	Q6Q8A5	586	0	Hexokinase-2, chloroplastic	SPAC24H6.04	221	3.00E-65	COG5026	pfam03727	Hexokinase_2	Hexokinase. Hexokinase (EC:2.7.1.1) contains two structurally similar domains represented by this family and pfam00349. Some members of the family have two copies of each of these domains.	GO:0001678|cellular glucose homeostasis;GO:0006096|glycolytic process;	GO:0009570|chloroplast stroma;	GO:0005524|ATP binding;GO:0005536|glucose binding;GO:0004396|hexokinase activity;	.	.
evm.TU.contig126.78	28.07740058	15.03820031	20.61748029	27.81283802	48.56435434	47.39298358	36.20303397	38.33596712	41.51073003	EVM%20prediction%20contig126.78	protein_coding	chrcontig126:899934-904453:+	gi|604334355|gb|EYU38439.1|	3909	0	hypothetical protein MIMGU_mgv1a020314mg [Erythranthe guttata]	gi|747065654|ref|XM_011081174.1|	1120	0	PREDICTED: Sesamum indicum ABC transporter B family member 4-like (LOC105162985), transcript variant X2, mRNA	Q9M0M2	1185	0	ABC transporter B family member 9	SPCC663.03	405	3.00E-119	COG1132	pfam00664	ABC_membrane	ABC transporter transmembrane region. This family represents a unit of six transmembrane helices. Many members of the ABC transporter family (pfam00005) have two such regions.	GO:0055085|transmembrane transport;	GO:0016021|integral component of membrane;	GO:0005524|ATP binding;GO:0042626|ATPase activity, coupled to transmembrane movement of substances;	K05658	ABCB1; ATP-binding cassette, subfamily B (MDR/TAP), member 1 [EC:3.6.3.44]
evm.TU.contig126.79	31.93251972	46.09797448	37.57034618	35.69590735	39.66241771	43.68207247	29.39624109	27.47069925	25.70133246	EVM%20prediction%20contig126.79	protein_coding	chrcontig126:910597-913879:-	gi|747065657|ref|XP_011079477.1|	591	9.00E-74	PREDICTED: protein FAM192A [Sesamum indicum]	gi|848851055|ref|XM_012979473.1|	250	6.00E-127	PREDICTED: Erythranthe guttatus protein FAM192A (LOC105955682), transcript variant X2, mRNA	.	.	.	.	.	.	.	.	pfam10187	Nefa_Nip30_N	N-terminal domain of NEFA-interacting nuclear protein NIP30. This is a the N-terminal 100 amino acids of a family of proteins conserved from plants to humans. The full-length protein has putatively been called NEFA-interacting nuclear protein NIP30, however no reference could be found to confirm this.	.	.	.	.	.
evm.TU.contig126.70	63.58698407	75.61401946	70.18894018	69.10618391	57.30027172	71.12353119	62.60314969	62.29031445	54.27582949	EVM%20prediction%20contig126.70	protein_coding	chrcontig126:791047-797624:-	gi|747065673|ref|XP_011079486.1|	3393	0	PREDICTED: squamosa promoter-binding-like protein 1 [Sesamum indicum]	gi|747065672|ref|XM_011081184.1|	714	0	PREDICTED: Sesamum indicum squamosa promoter-binding-like protein 1 (LOC105162993), mRNA	Q9SMX9	551	3.00E-179	Squamosa promoter-binding-like protein 1	.	.	.	.	pfam03110	SBP	SBP domain. SBP domains (for SQUAMOSA-pROMOTER BINDING PROTEIN) are found in plant proteins. It is a sequence specific DNA-binding domain. Members of family probably function as transcription factors involved in the control of early flower development. The domain contains 10 conserved cysteine and histidine residues that probably are zinc ligands.	GO:0006355|regulation of transcription, DNA-templated;GO:0006351|transcription, DNA-templated;	GO:0005634|nucleus;	GO:0003677|DNA binding;GO:0046872|metal ion binding;GO:0003700|transcription factor activity, sequence-specific DNA binding;	.	.
evm.TU.contig126.71	1.820472836	1.727495231	2.942316982	1.970153906	6.060986752	3.512689267	6.855814582	4.240628415	8.750931416	EVM%20prediction%20contig126.71	protein_coding	chrcontig126:821992-824375:+	gi|747065669|ref|XP_011079484.1|	1816	0	PREDICTED: uncharacterized protein LOC105162991 [Sesamum indicum]	gi|747065668|ref|XM_011081182.1|	290	9.00E-149	PREDICTED: Sesamum indicum uncharacterized LOC105162991 (LOC105162991), mRNA	.	.	.	.	.	.	.	.	pfam01936	NYN	NYN domain. These domains are found in the eukaryotic proteins typified by the Nedd4-binding protein 1 and the bacterial YacP-like proteins (Nedd4-BP1, YacP nucleases; NYN domains). The NYN domain shares a common protein fold with two other previously characterized groups of nucleases, namely the PIN (PilT N-terminal) and FLAP/5' --> 3' exonuclease superfamilies. These proteins share a common set…	.	.	.	.	.
evm.TU.contig126.72	8.529698884	8.467630725	8.559679096	10.68160785	10.35110798	8.112857691	13.28772255	9.120274552	7.600348607	EVM%20prediction%20contig126.72	protein_coding	chrcontig126:824992-825812:-	gi|747065667|ref|XP_011079483.1|	348	3.00E-39	PREDICTED: uncharacterized protein LOC105162990 isoform X2 [Sesamum indicum]	.	.	.	.	P39101	54.7	5.00E-08	Protein CAJ1	YER048c	54.7	1.00E-08	COG2214	pfam00226	DnaJ	DnaJ domain. DnaJ domains (J-domains) are associated with hsp70 heat-shock system and it is thought that this domain mediates the interaction. DnaJ-domain is therefore part of a chaperone (protein folding) system. The T-antigens, although not in Prosite are confirmed as DnaJ containing domains from literature.	GO:0006457|protein folding;	GO:0005829|cytosol;GO:0005634|nucleus;	.	.	.
evm.TU.contig126.73	0	0	0.046200727	0	0	0	0.105550577	0	0.074848538	EVM%20prediction%20contig126.73	protein_coding	chrcontig126:846200-847890:+	gi|848851032|ref|XP_012834853.1|	2039	0	PREDICTED: pectinesterase 4-like [Erythranthe guttata]	gi|242076043|ref|XM_002447913.1|	64	4.00E-23	Sorghum bicolor hypothetical protein, mRNA	O80722	422	2.00E-139	Pectinesterase 4	CAC3373	138	1.00E-35	COG4677	pfam01095	Pectinesterase	Pectinesterase.	GO:0042545|cell wall modification;GO:0045490|pectin catabolic process;	GO:0071944|cell periphery;GO:0005618|cell wall;GO:0005576|extracellular region;GO:0009506|plasmodesma;GO:0090406|pollen tube;	GO:0045330|aspartyl esterase activity;GO:0030599|pectinesterase activity;GO:0046910|pectinesterase inhibitor activity;	K01051	E3.1.1.11; pectinesterase [EC:3.1.1.11]
evm.TU.contig126.74	41.09283981	35.69608399	35.27183516	40.67865225	34.12152807	47.24203799	29.92543158	35.41272319	32.50244318	EVM%20prediction%20contig126.74	protein_coding	chrcontig126:856135-857240:+	gi|747073585|ref|XP_011083756.1|	816	8.00E-108	PREDICTED: 30S ribosomal protein S9, chloroplastic [Sesamum indicum]	gi|747073584|ref|XM_011085454.1|	331	5.00E-172	PREDICTED: Sesamum indicum 30S ribosomal protein S9, chloroplastic (LOC105166194), mRNA	P82278	288	2.00E-97	30S ribosomal protein S9, chloroplastic (Fragment)	sll1822	138	4.00E-40	COG0103	pfam00380	Ribosomal_S9	Ribosomal protein S9/S16. This family includes small ribosomal subunit S9 from prokaryotes and S16 from eukaryotes.	GO:0006412|translation;	GO:0009507|chloroplast;GO:0005840|ribosome;	GO:0019843|rRNA binding;GO:0003735|structural constituent of ribosome;	.	.
evm.TU.contig126.75	51.71855412	55.05243723	52.5307031	36.95126656	33.48276461	32.91897926	31.41780033	35.18961898	36.63604465	EVM%20prediction%20contig126.75	protein_coding	chrcontig126:857913-859432:-	gi|747065661|ref|XP_011079479.1|	1321	2.00E-178	PREDICTED: two-pore potassium channel 5 [Sesamum indicum]	gi|731395945|ref|XM_002274003.2|	219	2.00E-109	PREDICTED: Vitis vinifera two-pore potassium channel 5 (LOC100257187), transcript variant X1, mRNA	Q9S6Z8	398	2.00E-134	Two-pore potassium channel 5	MA2218	56.6	6.00E-09	COG1226	pfam07885	Ion_trans_2	Ion channel. This family includes the two membrane helix type ion channels found in bacteria.	.	GO:0016021|integral component of membrane;GO:0009705|plant-type vacuole membrane;	GO:0046872|metal ion binding;GO:0005267|potassium channel activity;	K05389	KCNKF; potassium channel subfamily K, other eukaryote
evm.TU.contig126.76	0.945309748	0.402513297	0.798128159	29.54924233	29.0051168	19.99052549	12.98094568	13.76258992	15.93192341	EVM%20prediction%20contig126.76	protein_coding	chrcontig126:865020-866327:+	gi|566203675|ref|XP_002320943.2|	1276	1.00E-170	transferase family protein [Populus trichocarpa]	gi|764517917|ref|XM_004289389.2|	45	1.00E-12	PREDICTED: Fragaria vesca subsp. vesca 3'-N-debenzoyl-2'-deoxytaxol N-benzoyltransferase (LOC101300486), mRNA	Q5JNT2	296	8.00E-94	Acyl transferase 4	.	.	.	.	pfam02458	Transferase	Transferase family. This family includes a number of transferase enzymes. These include anthranilate N-hydroxycinnamoyl/benzoyltransferase that catalyses the first committed reaction of phytoalexin biosynthesis. Deacetylvindoline 4-O-acetyltransferase EC:2.3.1.107 catalyses the last step in vindoline biosynthesis is also a member of this family. The motif HXXXD is probably part of the active site…	.	.	GO:0016747|transferase activity, transferring acyl groups other than amino-acyl groups;	.	.
evm.TU.contig126.77	165.6010984	76.74786257	115.3551539	21.06528743	29.08604504	37.38539875	66.10766064	69.41923645	75.26698696	EVM%20prediction%20contig126.77	protein_coding	chrcontig126:878347-882758:+	gi|747065659|ref|XP_011079478.1|	4740	0	PREDICTED: ABC transporter B family member 4-like [Sesamum indicum]	gi|848851038|ref|XM_012979420.1|	732	0	PREDICTED: Erythranthe guttatus ABC transporter B family member 21-like (LOC105955650), mRNA	Q9M0M2	1283	0	ABC transporter B family member 9	SPCC663.03	467	4.00E-141	COG1132	pfam00664	ABC_membrane	ABC transporter transmembrane region. This family represents a unit of six transmembrane helices. Many members of the ABC transporter family (pfam00005) have two such regions.	GO:0055085|transmembrane transport;	GO:0016021|integral component of membrane;	GO:0005524|ATP binding;GO:0042626|ATPase activity, coupled to transmembrane movement of substances;	K05658	ABCB1; ATP-binding cassette, subfamily B (MDR/TAP), member 1 [EC:3.6.3.44]
evm.TU.contig522.1223	95.79655993	101.0008282	96.8714136	70.93454324	71.90057306	82.86627875	67.36590857	70.41474888	73.41885573	EVM%20prediction%20contig522.1223	protein_coding	chrcontig522:8165937-8172024:-	gi|747070017|ref|XP_011081815.1|	1795	0	PREDICTED: TOM1-like protein 2 [Sesamum indicum]	gi|747070016|ref|XM_011083513.1|	411	0	PREDICTED: Sesamum indicum TOM1-like protein 2 (LOC105164759), mRNA	Q5SRX1	116	2.00E-26	TOM1-like protein 2	.	.	.	.	pfam00790	VHS	VHS domain. Domain present in VPS-27, Hrs and STAM.	GO:0006886|intracellular protein transport;GO:0045839|negative regulation of mitotic nuclear division;GO:0007165|signal transduction;	GO:0070062|extracellular exosome;GO:0005622|intracellular;	GO:0030276|clathrin binding;GO:0019901|protein kinase binding;	.	.
evm.TU.contig538.31	120.6359174	148.3615267	122.8479237	86.77972004	94.47771752	89.17356748	103.9133126	110.5939183	108.5427015	EVM%20prediction%20contig538.31	protein_coding	chrcontig538:302784-303608:-	gi|848927186|ref|XP_012827407.1|	423	2.00E-47	PREDICTED: putative zinc finger protein CONSTANS-LIKE 11 [Erythranthe guttata]	.	.	.	.	Q1G3I2	57.4	2.00E-09	B-box domain protein 30	.	.	.	.	pfam00643	zf-B_box	B-box zinc finger.	GO:0007623|circadian rhythm;GO:0009909|regulation of flower development;	GO:0005634|nucleus;	GO:0030674|protein binding, bridging;GO:0008270|zinc ion binding;	.	.
evm.TU.contig146.9	0	0	0	0	0	0	0	0	0.044942538	EVM%20prediction%20contig146.9	protein_coding	chrcontig146:254688-256121:+	gi|848881597|ref|XP_012841150.1|	1615	0	PREDICTED: shikimate O-hydroxycinnamoyltransferase-like [Erythranthe guttata]	.	.	.	.	Q94CD1	191	2.00E-53	Omega-hydroxypalmitate O-feruloyl transferase	.	.	.	.	pfam02458	Transferase	Transferase family. This family includes a number of transferase enzymes. These include anthranilate N-hydroxycinnamoyl/benzoyltransferase that catalyses the first committed reaction of phytoalexin biosynthesis. Deacetylvindoline 4-O-acetyltransferase EC:2.3.1.107 catalyses the last step in vindoline biosynthesis is also a member of this family. The motif HXXXD is probably part of the active site…	GO:0052325|cell wall pectin biosynthetic process;GO:0010345|suberin biosynthetic process;	.	GO:0050734|hydroxycinnamoyltransferase activity;	K15400	HHT1; omega-hydroxypalmitate O-feruloyl transferase [EC:2.3.1.188]
evm.TU.contig509.279	9.625989656	12.53541411	10.33485951	9.222690389	10.04262657	8.033059091	10.3609928	7.248218197	9.749219099	EVM%20prediction%20contig509.279	protein_coding	chrcontig509:2971739-2975896:-	gi|747092789|ref|XP_011094175.1|	552	8.00E-64	PREDICTED: lysosomal beta glucosidase-like [Sesamum indicum]	gi|672109660|ref|XM_008793097.1|	96	2.00E-41	PREDICTED: Phoenix dactylifera uncharacterized LOC103708257 (LOC103708257), mRNA	A7LXU3	70.5	9.00E-13	Beta-glucosidase BoGH3B	CC0797	120	3.00E-30	COG1472	pfam00933	Glyco_hydro_3	Glycosyl hydrolase family 3 N terminal domain.	GO:0085030|mutualism;GO:2000899|xyloglucan catabolic process;	GO:0042597|periplasmic space;	GO:0008422|beta-glucosidase activity;	.	.
evm.TU.contig168.8	15.03808966	19.7856266	13.23413587	19.26681205	12.9474231	15.46906649	11.97114709	13.93113134	8.86995639	EVM%20prediction%20contig168.8	protein_coding	chrcontig168:105485-106672:-	gi|848890913|ref|XP_012845581.1|	1033	7.00E-136	PREDICTED: uncharacterized protein LOC105965564 [Erythranthe guttata]	.	.	.	.	.	.	.	.	.	.	.	.	pfam12776	Myb_DNA-bind_3	Myb/SANT-like DNA-binding domain. This presumed domain appears to be related to other Myb/SANT like DNA binding domains. In particular pfam10545 seems most related. This family is greatly expanded in plants and appears in several proteins annotated as transposon proteins.	.	.	.	.	.
evm.TU.contig168.1	0	0	0	0	0	0.053840879	0	0	0	EVM%20prediction%20contig168.1	protein_coding	chrcontig168:3291-4409:+	gi|747078932|ref|XP_011086646.1|	636	2.00E-75	PREDICTED: ethylene-responsive transcription factor ESR2-like [Sesamum indicum]	gi|747078931|ref|XM_011088344.1|	168	4.00E-81	PREDICTED: Sesamum indicum ethylene-responsive transcription factor ESR2-like (LOC105168313), mRNA	Q9FYK5	66.2	7.00E-11	Ethylene-responsive transcription factor ESR2	.	.	.	.	pfam08982	DUF1857	Domain of unknown function (DUF1857). This domain has no known function. It is found in various hypothetical bacterial and fungal proteins.	GO:0048825|cotyledon development;GO:0009736|cytokinin-activated signaling pathway;GO:0009880|embryonic pattern specification;GO:0009873|ethylene-activated signaling pathway;GO:0009740|gibberellic acid mediated signaling pathway;GO:0051726|regulation of cell cycle;GO:0006355|regulation of transcription, DNA-templated;GO:0009733|response to auxin;GO:0006351|transcription, DNA-templated;	GO:0005634|nucleus;	GO:0003677|DNA binding;GO:0003700|transcription factor activity, sequence-specific DNA binding;	.	.
evm.TU.contig168.4	12.99068736	14.19673405	13.39057703	13.6749366	11.49457258	15.34715248	17.0717007	17.70974778	18.08964211	EVM%20prediction%20contig168.4	protein_coding	chrcontig168:40456-42752:-	gi|747078936|ref|XP_011086648.1|	2182	0	PREDICTED: BTB/POZ domain-containing protein At1g67900 [Sesamum indicum]	gi|747078939|ref|XM_011088348.1|	365	0	PREDICTED: Sesamum indicum BTB/POZ domain-containing protein At1g67900 (LOC105168315), transcript variant X3, mRNA	Q9C9V6	642	0	BTB/POZ domain-containing protein At1g67900	.	.	.	.	pfam03000	NPH3	NPH3 family. Phototropism of Arabidopsis thaliana seedlings in response to a blue light source is initiated by nonphototropic hypocotyl 1 (NPH1), a light-activated serine-threonine protein kinase. Mutations in NPH3 disrupt early signaling occurring downstream of the NPH1 photoreceptor. The NPH3 gene encodes a NPH1-interacting protein. NPH3 is a member of a large protein family, apparently specifi…	GO:0016567|protein ubiquitination;	.	.	.	.
evm.TU.contig168.6	0.210283189	0.204659822	0	0	0	0.081969991	0	0	0	EVM%20prediction%20contig168.6	protein_coding	chrcontig168:92312-93460:+	gi|508083242|gb|AGN03858.1|	663	7.00E-79	zeaxanthin epoxidase [Scutellaria baicalensis]	gi|508083241|gb|KC417316.1|	376	0	Scutellaria baicalensis zeaxanthin epoxidase (ZEP) mRNA, complete cds	O81360	176	3.00E-49	Zeaxanthin epoxidase, chloroplastic	.	.	.	.	pfam13450	NAD_binding_8	NAD(P)-binding Rossmann-like domain.	GO:0009688|abscisic acid biosynthetic process;	GO:0009507|chloroplast;GO:0016020|membrane;	GO:0052663|antheraxanthin epoxidase activity;GO:0071949|FAD binding;GO:0009540|zeaxanthin epoxidase [overall] activity;GO:0052662|zeaxanthin epoxidase activity;	.	.
evm.TU.contig168.7	11.80652487	12.39613173	13.25652865	16.15135299	15.44973816	15.67562225	16.35232544	18.25285424	16.33111943	EVM%20prediction%20contig168.7	protein_coding	chrcontig168:99048-100830:+	gi|747078942|ref|XP_011086651.1|	1847	0	PREDICTED: uncharacterized protein LOC105168318 [Sesamum indicum]	gi|747078941|ref|XM_011088349.1|	654	0	PREDICTED: Sesamum indicum uncharacterized LOC105168318 (LOC105168318), mRNA	.	.	.	.	.	.	.	.	pfam04724	Glyco_transf_17	Glycosyltransferase family 17. This family represents beta-1,4-mannosyl-glycoprotein beta-1,4-N-acetylglucosaminyltransferase (EC:2.4.1.144). This enzyme transfers the bisecting GlcNAc to the core mannose of complex N-glycans. The addition of this residue is regulated during development and has functional consequences for receptor signalling, cell adhesion, and tumor progression.	.	.	.	.	.
evm.TU.contig321.68	34.24867959	24.84924262	32.35672595	37.10989573	55.05314791	41.15421371	109.6528342	98.94000874	143.3294697	EVM%20prediction%20contig321.68	protein_coding	chrcontig321:753890-757981:+	gi|747063126|ref|XP_011078099.1|	3236	0	PREDICTED: subtilisin-like protease [Sesamum indicum]	gi|702519132|ref|XM_010044287.1|	277	2.00E-141	PREDICTED: Eucalyptus grandis subtilisin-like protease (LOC104431697), mRNA	Q9ZUF6	1028	0	Subtilisin-like protease SBT1.8	BS_vpr	127	2.00E-29	COG1404	pfam00082	Peptidase_S8	Subtilase family. Subtilases are a family of serine proteases. They appear to have independently and convergently evolved an Asp/Ser/His catalytic triad, like that found in the trypsin serine proteases (see pfam00089). Structure is an alpha/beta fold containing a 7-stranded parallel beta sheet, order 2314567.	.	GO:0005618|cell wall;GO:0005576|extracellular region;GO:0005794|Golgi apparatus;GO:0009505|plant-type cell wall;GO:0009506|plasmodesma;	GO:0004252|serine-type endopeptidase activity;	.	.
evm.TU.contig321.69	0	0	0.303121844	1.214184572	1.73283515	0	1.615867779	1.199617994	0.736619153	EVM%20prediction%20contig321.69	protein_coding	chrcontig321:758327-760085:-	gi|747063118|ref|XP_011078095.1|	246	3.00E-24	PREDICTED: guanine nucleotide-binding protein subunit gamma 3 [Sesamum indicum]	.	.	.	.	Q6AWT8	86.3	1.00E-20	Guanine nucleotide-binding protein subunit gamma 3	.	.	.	.	pfam00631	G-gamma	GGL domain. G-protein gamma like domains (GGL) are found in the gamma subunit of the heterotrimeric G protein complex and in regulators of G protein signaling (RGS) proteins. It is also found fused to an inactive Galpha in the Dictyostelium protein gbqA. G-gamma likely shares a common origin with the helical N-terminal unit of G-beta. All organisms that posses a G-beta possess a G-gamma.	GO:0007186|G-protein coupled receptor signaling pathway;GO:0009737|response to abscisic acid;	GO:0005834|heterotrimeric G-protein complex;GO:0005886|plasma membrane;	GO:0004871|signal transducer activity;	.	.
evm.TU.contig56.111	1.607404695	1.684759657	1.073778821	3.249740723	1.656392365	3.855868364	0.999437305	0.566603571	0.579866597	EVM%20prediction%20contig56.111	protein_coding	chrcontig56:1239898-1251085:+	gi|747079050|ref|XP_011086710.1|	693	1.00E-87	PREDICTED: uncharacterized protein LOC105168352 [Sesamum indicum]	gi|747079049|ref|XM_011088408.1|	182	4.00E-89	PREDICTED: Sesamum indicum uncharacterized LOC105168352 (LOC105168352), mRNA	.	.	.	.	alr0787	52.8	6.00E-08	COG1266	pfam02517	Abi	CAAX protease self-immunity. Members of this family are probably proteases (after a isoprenyl group is attached to the Cys residue in the C-terminal CAAX motif of a protein to attach it to the membrane, the AAX tripeptide being removed by one of the CAAX prenyl proteases). The family contains the CAAX prenyl protease. The proteins contain a highly conserved Glu-Glu motif at the amino end of the a…	.	.	.	.	.
evm.TU.contig56.110	19.78767139	20.24577143	21.40951435	20.74093925	15.91940179	22.0764325	20.09406673	20.49211011	17.25314854	EVM%20prediction%20contig56.110	protein_coding	chrcontig56:1229461-1238323:+	gi|848902525|ref|XP_012851185.1|	4801	0	PREDICTED: coiled-coil domain-containing protein 18 [Erythranthe guttata]	gi|747079056|ref|XM_011088411.1|	1482	0	PREDICTED: Sesamum indicum myosin-14 (LOC105168353), transcript variant X4, mRNA	.	.	.	.	.	.	.	.	pfam01576	Myosin_tail_1	Myosin tail. The myosin molecule is a multi-subunit complex made up of two heavy chains and four light chains it is a fundamental contractile protein found in all eukaryote cell types. This family consists of the coiled-coil myosin heavy chain tail region. The coiled-coil is composed of the tail from two molecules of myosin. These can then assemble into the macromolecular thick filament. The coil…	.	.	.	.	.
evm.TU.contig56.113	13.66463876	14.2876763	13.27434657	9.563770663	15.27876154	10.72514162	8.005702322	8.250276012	8.443398028	EVM%20prediction%20contig56.113	protein_coding	chrcontig56:1334239-1336037:+	gi|747079044|ref|XP_011086707.1|	219	5.00E-17	PREDICTED: protein IWS1 homolog A-like isoform X2 [Sesamum indicum]	.	.	.	.	.	.	.	.	.	.	.	.	pfam15012	DUF4519	Domain of unknown function (DUF4519). This family of proteins is found in eukaryotes. Proteins in this family are typically between and 59 amino acids in length. There are two conserved sequence motifs: KET and VLP. There is a single completely conserved residue P that may be functionally important.	.	.	.	.	.
evm.TU.contig126.506	12.86283099	11.19410824	11.16385339	6.102680923	7.427744405	6.977194653	10.75212265	10.9933817	12.20822178	EVM%20prediction%20contig126.506	protein_coding	chrcontig126:5665836-5678628:-	gi|848850565|ref|XP_012833636.1|	2834	0	PREDICTED: gamma-tubulin complex component 4 homolog [Erythranthe guttata]	gi|848850564|ref|XM_012978182.1|	917	0	PREDICTED: Erythranthe guttatus gamma-tubulin complex component 4 homolog (LOC105954509), mRNA	Q9SC88	874	0	Gamma-tubulin complex component 4 homolog	.	.	.	.	pfam04130	Spc97_Spc98	Spc97 / Spc98 family. The spindle pole body (SPB) functions as the microtubule-organizing centre in yeast. Members of this family are spindle pole body (SBP) components such as Spc97 and Spc98 that form a complex with gamma-tubulin. This family of proteins includes the grip motif 1 and grip moti 2. Members of this family all form components of the gamma-tubulin complex, GCP.	GO:0043622|cortical microtubule organization;GO:0040007|growth;GO:0007020|microtubule nucleation;GO:0009624|response to nematode;	GO:0005737|cytoplasm;GO:0005874|microtubule;GO:0005815|microtubule organizing center;GO:0009506|plasmodesma;GO:0000922|spindle pole;	.	K16571	TUBGCP4, GCP4; gamma-tubulin complex component 4
evm.TU.contig321.60	217.2010278	308.7320551	271.9094797	283.3778013	198.452758	298.5772437	113.8592201	122.3646706	96.85797796	EVM%20prediction%20contig321.60	protein_coding	chrcontig321:672362-674246:-	gi|747063108|ref|XP_011078089.1|	586	2.00E-71	PREDICTED: uncharacterized protein LOC105161925 [Sesamum indicum]	.	.	.	.	.	.	.	.	.	.	.	.	pfam00555	Endotoxin_M	delta endotoxin. This family contains insecticidal toxins produced by Bacillus species of bacteria. During spore formation the bacteria produce crystals of this protein. When an insect ingests these proteins they are activated by proteolytic cleavage. The N terminus is cleaved in all of the proteins and a C terminal extension is cleaved in some members. Once activated the endotoxin binds to the g…	.	.	.	.	.
evm.TU.contig321.61	15.35502848	18.89688433	18.10568751	10.08234277	12.70726786	9.775558099	5.946542185	6.248505051	6.64963373	EVM%20prediction%20contig321.61	protein_coding	chrcontig321:676992-684085:+	gi|747092156|ref|XP_011093829.1|	3942	0	PREDICTED: tubulin--tyrosine ligase-like protein 12 isoform X1 [Sesamum indicum]	gi|747092155|ref|XM_011095527.1|	1428	0	PREDICTED: Sesamum indicum tubulin--tyrosine ligase-like protein 12 (LOC105173680), transcript variant X1, mRNA	Q14166	301	1.00E-88	Tubulin--tyrosine ligase-like protein 12	.	.	.	.	pfam03133	TTL	Tubulin-tyrosine ligase family. Tubulins and microtubules are subjected to several post-translational modifications of which the reversible detyrosination/tyrosination of the carboxy-terminal end of most alpha-tubulins has been extensively analysed. This modification cycle involves a specific carboxypeptidase and the activity of the tubulin-tyrosine ligase (TTL). The true physiological function o…	GO:0006464|cellular protein modification process;	.	GO:0005524|ATP binding;	K16609	TTLL12; tubulin--tyrosine ligase-like protein 12
evm.TU.contig321.62	17.22096309	16.96994779	19.0401047	24.96011738	26.51865269	29.64847715	31.00305645	30.63403321	33.48231568	EVM%20prediction%20contig321.62	protein_coding	chrcontig321:686206-693198:-	gi|848902839|ref|XP_012851294.1|	1380	0	PREDICTED: uncharacterized protein LOC105970995 [Erythranthe guttata]	gi|848902838|ref|XM_012995840.1|	614	0	PREDICTED: Erythranthe guttatus uncharacterized LOC105970995 (LOC105970995), mRNA	.	.	.	.	.	.	.	.	pfam14802	TMEM192	TMEM192 family. The function of this family of transmembrane proteins is unknown. In vertebrates, proteins in this family are located in the lysosomal membrane and late endosome. In Arabidopsis, a member of this family has been found to weakly interact with FRIGIDA, a determinant of flowering time.	.	.	.	.	.
evm.TU.contig321.64	598.3567135	605.9598231	590.7971396	709.5884037	285.42891	699.8718822	497.4725129	583.4166683	419.117831	EVM%20prediction%20contig321.64	protein_coding	chrcontig321:698207-701103:-	gi|848896149|ref|XP_012848129.1|	1522	0	PREDICTED: thiol protease aleurain-like [Erythranthe guttata]	gi|747092161|ref|XM_011095530.1|	597	0	PREDICTED: Sesamum indicum cysteine proteinase 3-like (LOC105173682), mRNA	Q40143	516	0	Cysteine proteinase 3	AF1946_2	67.4	6.00E-12	COG4870	pfam00112	Peptidase_C1	Papain family cysteine protease.	GO:0006955|immune response;GO:0051603|proteolysis involved in cellular protein catabolic process;	GO:0005615|extracellular space;GO:0005764|lysosome;	GO:0004197|cysteine-type endopeptidase activity;	K01366	CTSH; cathepsin H [EC:3.4.22.16]
evm.TU.contig321.65	16.03905266	17.65995447	14.69473695	1.252366477	3.31932124	1.263059605	2.857167826	2.103481112	2.532610923	EVM%20prediction%20contig321.65	protein_coding	chrcontig321:710302-710910:+	.	.	.	.	.	.	.	.	.	.	.	.	.	.	.	.	pfam14331	ImcF-related_N	ImcF-related N-terminal domain. This domain is found in bacterial ImcF (intracellular multiplication and human macrophage-killing) proteins. It is found to the N-terminus of the ImcF-related domain, pfam06761.	.	.	.	.	.
evm.TU.contig321.66	30.34703279	17.45799682	14.1872096	3.909785206	10.05677386	6.189857176	32.49865321	34.13707461	29.14410693	EVM%20prediction%20contig321.66	protein_coding	chrcontig321:728775-730834:+	gi|747092488|ref|XP_011094012.1|	1791	0	PREDICTED: serine/threonine-protein kinase At5g01020 [Sesamum indicum]	gi|694359113|ref|XM_009361457.1|	350	0	PREDICTED: Pyrus x bretschneideri serine/threonine-protein kinase At5g01020-like (LOC103950267), mRNA	Q8GXZ3	456	3.00E-156	Serine/threonine-protein kinase At5g01020	.	.	.	.	pfam07714	Pkinase_Tyr	Protein tyrosine kinase.	.	GO:0005886|plasma membrane;	GO:0005524|ATP binding;GO:0004674|protein serine/threonine kinase activity;	.	.
evm.TU.contig321.67	209.0728379	193.9588106	199.8113403	211.9382701	180.1726381	222.7772783	200.292448	196.2798223	216.0140423	EVM%20prediction%20contig321.67	protein_coding	chrcontig321:738102-739991:+	gi|571495801|ref|XP_006593382.1|	339	8.00E-43	PREDICTED: uncharacterized protein LOC100526919 isoform X1 [Glycine max]	gi|747092163|ref|XM_011095531.1|	139	2.00E-65	PREDICTED: Sesamum indicum RING-box protein 1a (LOC105173683), mRNA	Q940X7	128	6.00E-39	RING-box protein 1a	SPAC23H4.18c	112	2.00E-31	COG5194	pfam12678	zf-rbx1	RING-H2 zinc finger. There are 8 cysteine/ histidine residues which are proposed to be the conserved residues involved in zinc binding. The protein, of which this domain is the conserved region, participates in diverse functions relevant to chromosome metabolizm and cell cycle control.	GO:0045116|protein neddylation;GO:0042787|protein ubiquitination involved in ubiquitin-dependent protein catabolic process;GO:0031146|SCF-dependent proteasomal ubiquitin-dependent protein catabolic process;	GO:0031462|Cul2-RING ubiquitin ligase complex;GO:0080008|Cul4-RING E3 ubiquitin ligase complex;GO:0031467|Cul7-RING ubiquitin ligase complex;GO:0005737|cytoplasm;GO:0043224|nuclear SCF ubiquitin ligase complex;	GO:0097602|cullin family protein binding;GO:0019788|NEDD8 transferase activity;GO:0061630|ubiquitin protein ligase activity;GO:0008270|zinc ion binding;	K03868	RBX1, ROC1; RING-box protein 1
evm.TU.contig583.146	21.90227503	25.64351212	20.3768659	29.4140835	22.15365025	33.33515638	23.06039007	24.31753552	23.60920472	EVM%20prediction%20contig583.146	protein_coding	chrcontig583:1287479-1290740:+	gi|848860222|ref|XP_012830967.1|	1559	0	PREDICTED: uncharacterized protein LOC105952016 [Erythranthe guttata]	gi|747082838|ref|XM_011090458.1|	463	0	PREDICTED: Sesamum indicum uncharacterized LOC105169905 (LOC105169905), mRNA	P30235	64.7	3.00E-10	Pseudouridine kinase	DR2312_2	97.4	5.00E-22	COG0524	pfam00294	PfkB	pfkB family carbohydrate kinase. This family includes a variety of carbohydrate and pyrimidine kinases.	.	.	GO:0005524|ATP binding;GO:0050225|pseudouridine kinase activity;	K16328	psuK; pseudouridine kinase [EC:2.7.1.83]
evm.TU.contig583.147	3.859129682	8.263044508	5.213241605	15.28872109	20.83110763	20.30829545	30.76805914	31.09481728	32.5013659	EVM%20prediction%20contig583.147	protein_coding	chrcontig583:1292736-1294264:+	gi|747090189|ref|XP_011092773.1|	998	1.00E-133	PREDICTED: probable NAD(P)H dehydrogenase (quinone) FQR1-like 1 [Sesamum indicum]	gi|645262497|ref|XM_008238567.1|	44	2.00E-12	PREDICTED: Prunus mume minor allergen Alt a 7-like (LOC103335550), transcript variant X2, mRNA	O23207	311	1.00E-104	Probable NAD(P)H dehydrogenase (quinone) FQR1-like 2	YCR004c	149	4.00E-42	COG0655	pfam03358	FMN_red	NADPH-dependent FMN reductase.	GO:0055114|oxidation-reduction process;	GO:0005737|cytoplasm;GO:0005886|plasma membrane;	GO:0010181|FMN binding;GO:0003955|NAD(P)H dehydrogenase (quinone) activity;	K03809	wrbA; NAD(P)H dehydrogenase (quinone) [EC:1.6.5.2]
evm.TU.contig583.144	0	0.338794976	0	0.269089554	0	0	0	0	0	EVM%20prediction%20contig583.144	protein_coding	chrcontig583:1259660-1260037:-	.	.	.	.	.	.	.	.	.	.	.	.	.	.	.	.	pfam14246	TetR_C_7	AefR-like transcriptional repressor, C-terminal region. This family comprises the C-terminal domain of transcriptional regulators of the TetR family. It includes the AefR transcriptional regulator from P. syringae. It is found in association with pfam00440.	.	.	.	.	.
evm.TU.contig509.277	96.95208456	105.5196251	72.68017687	27.9785012	71.81708645	34.78450165	385.7628648	386.4602269	411.0106944	EVM%20prediction%20contig509.277	protein_coding	chrcontig509:2968220-2970117:+	.	.	.	.	.	.	.	.	.	.	.	.	.	.	.	.	pfam00902	TatC	Sec-independent protein translocase protein (TatC). The bacterial Tat system has a remarkable ability to transport folded proteins even enzyme complexes across the cytoplasmic membrane. It is structurally and mechanistically similar to the Delta pH-driven thylakoidal protein import pathway. A functional Tat system or Delta pH-dependent pathway requires three integral membrane proteins: TatA/Tha4,…	.	.	.	.	.
evm.TU.contig583.142	67.4692171	72.94580705	77.70050955	38.18859968	27.8623615	38.0194783	22.35146734	22.04536345	26.25727741	EVM%20prediction%20contig583.142	protein_coding	chrcontig583:1236781-1238101:-	gi|747090463|ref|XP_011092923.1|	1140	4.00E-152	PREDICTED: uncharacterized protein LOC105172991 isoform X2 [Sesamum indicum]	gi|729467963|ref|XM_010528241.1|	55	3.00E-18	PREDICTED: Tarenaya hassleriana uncharacterized LOC104804081 (LOC104804081), mRNA	.	.	.	.	.	.	.	.	pfam03035	RNA_capsid	Calicivirus putative RNA polymerase/capsid protein.	.	.	.	.	.
evm.TU.contig583.143	8.959892392	10.74464067	13.12272829	40.31997761	50.68427497	30.43581395	86.17865905	84.68259893	121.806001	EVM%20prediction%20contig583.143	protein_coding	chrcontig583:1245035-1245517:-	gi|848866233|ref|XP_012833799.1|	487	2.00E-59	PREDICTED: uncharacterized protein LOC105954671 [Erythranthe guttata]	.	.	.	.	.	.	.	.	.	.	.	.	pfam15455	Pro-rich_19	Proline-rich 19. This family includes proline-rich protein 19.	.	.	.	.	.
evm.TU.contig583.140	0.329197324	0.480590956	0.555884788	1.908558496	1.361908776	2.373987111	1.451404742	2.639926116	1.929800975	EVM%20prediction%20contig583.140	protein_coding	chrcontig583:1226076-1228025:+	gi|747090469|ref|XP_011092926.1|	1457	0	PREDICTED: mitochondrial phosphate carrier protein 1, mitochondrial isoform X1 [Sesamum indicum]	gi|747090468|ref|XM_011094624.1|	509	0	PREDICTED: Sesamum indicum mitochondrial phosphate carrier protein 1, mitochondrial (LOC105172993), transcript variant X1, mRNA	Q7DNC3	450	8.00E-158	Mitochondrial phosphate carrier protein 1, mitochondrial	.	.	.	.	pfam00153	Mito_carr	Mitochondrial carrier protein.	GO:0009651|response to salt stress;GO:0006412|translation;GO:0006810|transport;	GO:0016021|integral component of membrane;GO:0005743|mitochondrial inner membrane;	GO:0003735|structural constituent of ribosome;	.	.
evm.TU.contig583.141	56.17650047	53.11616149	53.87805254	45.18778815	42.43278326	50.56591339	44.5948207	48.61005736	46.97993262	EVM%20prediction%20contig583.141	protein_coding	chrcontig583:1233594-1236221:+	gi|747082773|ref|XP_011088723.1|	2428	0	PREDICTED: calcium-dependent protein kinase 5 isoform X2 [Sesamum indicum]	gi|848866225|ref|XM_012978341.1|	485	0	PREDICTED: Erythranthe guttatus calcium-dependent protein kinase 26 (LOC105954669), transcript variant X2, mRNA	A5A7I7	904	0	Calcium-dependent protein kinase 4	.	.	.	.	pfam00069	Pkinase	Protein kinase domain.	.	GO:0016020|membrane;	GO:0005524|ATP binding;GO:0005509|calcium ion binding;GO:0004674|protein serine/threonine kinase activity;	K13412	CPK; calcium-dependent protein kinase [EC:2.7.11.1]
evm.TU.contig232.78	0.555964546	0	0.536460242	3.58140773	5.695382128	4.767822842	16.06899962	11.32301301	48.66985825	EVM%20prediction%20contig232.78	protein_coding	chrcontig232:1193457-1194129:+	gi|747088038|ref|XP_011091586.1|	414	8.00E-47	PREDICTED: 3'-hydroxy-N-methyl-(S)-coclaurine 4'-O-methyltransferase-like [Sesamum indicum]	.	.	.	.	O24305	66.2	3.00E-12	(+)-6a-hydroxymaackiain 3-O-methyltransferase 1	.	.	.	.	pfam08100	Dimerization	Dimerization domain. This domain is found at the N-terminus of a variety of plant O-methyltransferases. It has been shown to mediate dimerization of these proteins.	.	.	GO:0030746|isoflavone 4'-O-methyltransferase activity;GO:0008171|O-methyltransferase activity;	.	.
evm.TU.contig583.148	44.05629332	184.1651494	283.4047597	633.4820769	1180.752483	452.8918595	2579.261525	2072.72912	2813.903521	EVM%20prediction%20contig583.148	protein_coding	chrcontig583:1296351-1296671:-	gi|747090435|ref|XP_011092905.1|	245	9.00E-25	PREDICTED: putative lipid-transfer protein DIR1 [Sesamum indicum]	.	.	.	.	Q8W453	52	2.00E-08	Putative lipid-transfer protein DIR1	.	.	.	.	pfam14368	LTP_2	Probable lipid transfer. The members of this family are probably involved in lipid transfer. The family has several highly conserved cysteines, paired in various ways.	GO:0006869|lipid transport;GO:0009862|systemic acquired resistance, salicylic acid mediated signaling pathway;	GO:0048046|apoplast;GO:0005783|endoplasmic reticulum;GO:0009506|plasmodesma;	GO:0005504|fatty acid binding;GO:0043621|protein self-association;GO:0008270|zinc ion binding;	.	.
evm.TU.contig583.149	0.069433128	0	0	4.937902108	0.711283123	1.407409275	1.020417081	1.856012746	0.325621404	EVM%20prediction%20contig583.149	protein_coding	chrcontig583:1308856-1310502:+	gi|747090181|ref|XP_011092769.1|	1205	1.00E-161	PREDICTED: UPF0496 protein At4g34320-like [Sesamum indicum]	gi|955350250|ref|XM_003537847.3|	83	7.00E-34	PREDICTED: Glycine max UPF0496 protein At4g34320-like (LOC100804335), mRNA	Q9SYZ7	426	4.00E-146	UPF0496 protein At4g34320	.	.	.	.	pfam05055	DUF677	Protein of unknown function (DUF677). This family consists of AT14A like proteins from Arabidopsis thaliana. At14a has a small domain that has sequence similarities to integrins from fungi, insects and humans. Transcripts of At14a are found in all Arabidopsis tissues and localizes partly to the plasma membrane.	.	GO:0016021|integral component of membrane;	.	.	.
evm.TU.contig168.525	13.1829005	16.07482516	16.96055872	2.928327497	7.044921392	4.489062433	5.23323901	4.397658435	4.500598587	EVM%20prediction%20contig168.525	protein_coding	chrcontig168:6507505-6508093:+	gi|747088655|ref|XP_011091927.1|	412	7.00E-47	PREDICTED: putative pentatricopeptide repeat-containing protein At1g12700, mitochondrial [Sesamum indicum]	.	.	.	.	Q9SXD1	98.2	2.00E-22	Pentatricopeptide repeat-containing protein At1g62670, mitochondrial	.	.	.	.	pfam13041	PPR_2	PPR repeat family. This repeat has no known function. It is about 35 amino acids long and is found in up to 18 copies in some proteins. The family appears to be greatly expanded in plants and fungi. The repeat has been called PPR.	GO:0000966|RNA 5'-end processing;	GO:0005739|mitochondrion;	GO:0003723|RNA binding;	.	.
evm.TU.contig168.524	24.20164482	22.44243494	23.92055069	27.29956924	22.45432276	25.48120894	35.08431198	34.42903643	38.3200372	EVM%20prediction%20contig168.524	protein_coding	chrcontig168:6496627-6500539:+	gi|747079146|ref|XP_011086760.1|	2967	0	PREDICTED: U-box domain-containing protein 45 [Sesamum indicum]	gi|747079145|ref|XM_011088458.1|	878	0	PREDICTED: Sesamum indicum U-box domain-containing protein 45 (LOC105168393), mRNA	Q9C7G1	844	0	U-box domain-containing protein 45	.	.	.	.	pfam04564	U-box	U-box domain. This domain is related to the Ring finger pfam00097 but lacks the zinc binding residues.	GO:0016567|protein ubiquitination;	.	GO:0016874|ligase activity;GO:0070696|transmembrane receptor protein serine/threonine kinase binding;GO:0004842|ubiquitin-protein transferase activity;	.	.
evm.TU.contig168.527	0	0	0.099823258	0	0.163043583	0.161306407	0	0	0.080860469	EVM%20prediction%20contig168.527	protein_coding	chrcontig168:6513205-6514083:-	gi|848853692|ref|XP_012844728.1|	713	5.00E-91	PREDICTED: uncharacterized protein LOC105964766 [Erythranthe guttata]	.	.	.	.	.	.	.	.	.	.	.	.	pfam04654	DUF599	Protein of unknown function, DUF599. This family includes several uncharacterized proteins.	.	.	.	.	.
evm.TU.contig168.526	510.6029766	398.9819594	449.3766334	198.4033691	207.544795	197.7113471	204.780196	209.2688061	266.5297167	EVM%20prediction%20contig168.526	protein_coding	chrcontig168:6510169-6512332:+	gi|747060898|ref|XP_011076899.1|	1166	5.00E-158	PREDICTED: 40S ribosomal protein SA-like [Sesamum indicum]	gi|747079147|ref|XM_011088459.1|	485	0	PREDICTED: Sesamum indicum 40S ribosomal protein SA-like (LOC105168394), mRNA	A5BUU4	412	6.00E-143	40S ribosomal protein SA	SPBC685.06	256	2.00E-82	COG0052	pfam00318	Ribosomal_S2	Ribosomal protein S2.	GO:0000028|ribosomal small subunit assembly;GO:0006412|translation;	GO:0022627|cytosolic small ribosomal subunit;	GO:0003735|structural constituent of ribosome;	K02998	RP-SAe, RPSA; small subunit ribosomal protein SAe
evm.TU.contig168.521	0	0	0	0	0.083534675	0	0	0.080961873	0	EVM%20prediction%20contig168.521	protein_coding	chrcontig168:6471911-6472705:+	gi|747047479|ref|XP_011069713.1|	703	4.00E-89	PREDICTED: probable carbohydrate esterase At4g34215 [Sesamum indicum]	.	.	.	.	Q8L9J9	217	4.00E-68	Probable carbohydrate esterase At4g34215	.	.	.	.	pfam03629	DUF303	Domain of unknown function (DUF303). Distribution of this domain seems limited to prokaryotes and viruses.	.	.	GO:0016787|hydrolase activity;	.	.
evm.TU.contig168.520	6.358591831	10.24708938	7.762146513	0	0	0	0	0.022587526	0.046232507	EVM%20prediction%20contig168.520	protein_coding	chrcontig168:6456115-6459819:+	gi|747079140|ref|XP_011086757.1|	2550	0	PREDICTED: uncharacterized protein LOC105168391 [Sesamum indicum]	gi|747079141|ref|XM_011088456.1|	301	1.00E-154	PREDICTED: Sesamum indicum uncharacterized LOC105168391 (LOC105168391), transcript variant X2, mRNA	.	.	.	.	.	.	.	.	pfam10358	NT-C2	N-terminal C2 in EEIG1 and EHBP1 proteins. This version of the C2 domain was initally identified in the vertebrate estrogen early-induced gene 1 (EEIG1), and its Drosophila ortholog required for uptake of dsRNA via the endocytotic machinery to induce RNAi silencing. It is also in C.elegans ortholog Sym-3 (SYnthetic lethal with Mec-3) and the mammalian protein EHBP1 (EH domain Binding Protein-1) t…	.	.	.	.	.
evm.TU.contig583.165	0	0.025819597	0	0.266595418	0.229956938	0.330919015	0.194940647	0.040522626	0.207355889	EVM%20prediction%20contig583.165	protein_coding	chrcontig583:1393989-1401063:-	gi|747090429|ref|XP_011092902.1|	3669	0	PREDICTED: uncharacterized protein LOC105172973 [Sesamum indicum]	gi|747082024|ref|XM_011090011.1|	761	0	PREDICTED: Sesamum indicum uncharacterized LOC105169587 (LOC105169587), mRNA	.	.	.	.	.	.	.	.	pfam02194	PXA	PXA domain. This domain is associated with PX domains pfam00787.	.	.	.	.	.
evm.TU.contig452.29	34.01715243	37.64991974	42.35045194	6.105613847	5.58750926	5.737899351	5.012487806	4.18152558	3.36740184	EVM%20prediction%20contig452.29	protein_coding	chrcontig452:248215-249075:+	gi|848914812|ref|XP_012855260.1|	1095	8.00E-148	PREDICTED: dehydrodolichyl diphosphate synthase 6-like [Erythranthe guttata]	.	.	.	.	Q8S2T1	333	2.00E-112	Dehydrodolichyl diphosphate synthase 6	PAB0394	175	1.00E-51	COG0020	pfam01255	Prenyltransf	Putative undecaprenyl diphosphate synthase. Previously known as uncharacterized protein family UPF0015, a single member of this family has been identified as an undecaprenyl diphosphate synthase.	GO:0016094|polyprenol biosynthetic process;GO:0006486|protein glycosylation;	GO:0005783|endoplasmic reticulum;	GO:0002094|polyprenyltransferase activity;	K11778	DHDDS, RER2, SRT1; ditrans,polycis-polyprenyl diphosphate synthase [EC:2.5.1.87]
evm.TU.contig452.28	17.88867405	18.48170029	21.29754803	31.95380953	60.98352568	44.11316637	34.98580635	29.93098161	41.90334649	EVM%20prediction%20contig452.28	protein_coding	chrcontig452:239067-241468:-	gi|22651521|gb|AAL99201.1|	2355	0	p-coumaroyl shikimate 3'-hydroxylase isoform 2 [Ocimum basilicum]	gi|745791042|gb|KP337736.1|	798	0	Salvia miltiorrhiza cytochrome P450 CYP98A76 mRNA, complete cds	O48922	843	0	Cytochrome P450 98A2	all1361	128	2.00E-31	COG2124	pfam00067	p450	Cytochrome P450. Cytochrome P450s are haem-thiolate proteins involved in the oxidative degradation of various compounds. They are particularly well known for their role in the degradation of environmental toxins and mutagens. They can be divided into 4 classes, according to the method by which electrons from NAD(P)H are delivered to the catalytic site. Sequence conservation is relatively low with…	GO:0009809|lignin biosynthetic process;	GO:0016021|integral component of membrane;GO:0016020|membrane;	GO:0020037|heme binding;GO:0005506|iron ion binding;GO:0016709|oxidoreductase activity, acting on paired donors, with incorporation or reduction of molecular oxygen, NAD(P)H as one donor, and incorporation of one atom of oxygen;	K09754	CYP98A3, C3'H; coumaroylquinate(coumaroylshikimate) 3'-monooxygenase [EC:1.14.13.36]
evm.TU.contig168.529	34.34625417	32.9361861	35.23006039	23.53817531	22.68703499	26.21432448	27.73033437	27.82979336	29.77839666	EVM%20prediction%20contig168.529	protein_coding	chrcontig168:6527023-6530970:-	gi|747079152|ref|XP_011086763.1|	1413	0	PREDICTED: nuclear pore complex protein NUP54 [Sesamum indicum]	gi|747079151|ref|XM_011088461.1|	585	0	PREDICTED: Sesamum indicum nuclear pore complex protein NUP54 (LOC105168397), mRNA	Q8GYF7	403	1.00E-137	Nuclear pore complex protein NUP54	.	.	.	.	pfam13874	Nup54	Nucleoporin complex subunit 54. This is the human Nup54 subunit of the nucleoporin complex, equivalent to Nup57 of yeast. Nup54, Nup58 and Nup62 all have similar affinities for importin-beta. It seems likely that they are the only FG-repeat nucleoporins of the central channel, and as such they would form a zone of equal affinity spanning the central channel. The diffusion of importin-beta import …	GO:0051028|mRNA transport;GO:0006607|NLS-bearing protein import into nucleus;GO:0006999|nuclear pore organization;GO:0036228|protein targeting to nuclear inner membrane;	GO:0005635|nuclear envelope;GO:0044613|nuclear pore central transport channel;GO:0005730|nucleolus;	GO:0005487|nucleocytoplasmic transporter activity;GO:0017056|structural constituent of nuclear pore;	K14308	NUP54, NUP57; nuclear pore complex protein Nup54
evm.TU.contig168.528	18.80091164	20.02101685	19.43714953	13.49528748	13.66088862	15.32372646	13.16489162	13.35669457	13.66934735	EVM%20prediction%20contig168.528	protein_coding	chrcontig168:6516118-6526548:+	gi|848902450|ref|XP_012851159.1|	3578	0	PREDICTED: mannosyl-oligosaccharide glucosidase GCS1-like [Erythranthe guttata]	gi|848902449|ref|XM_012995705.1|	1382	0	PREDICTED: Erythranthe guttatus mannosyl-oligosaccharide glucosidase GCS1-like (LOC105970889), mRNA	F4HTM3	1101	0	Mannosyl-oligosaccharide glucosidase GCS1	.	.	.	.	pfam03200	Glyco_hydro_63	Mannosyl oligosaccharide glucosidase. This is a family of eukaryotic enzymes belonging to glycosyl hydrolase family 63. They catalyse the specific cleavage of the non-reducing terminal glucose residue from Glc(3)Man(9)GlcNAc(2). Mannosyl oligosaccharide glucosidase EC:3.2.1.106 is the first enzyme in the N-linked oligosaccharide processing pathway.	GO:0009913|epidermal cell differentiation;GO:0009311|oligosaccharide metabolic process;GO:0006487|protein N-linked glycosylation;GO:0010053|root epidermal cell differentiation;	GO:0005783|endoplasmic reticulum;GO:0005789|endoplasmic reticulum membrane;GO:0016021|integral component of membrane;	GO:0004558|alpha-1,4-glucosidase activity;GO:0004573|mannosyl-oligosaccharide glucosidase activity;	K01228	GCS1; mannosyl-oligosaccharide glucosidase [EC:3.2.1.106]
evm.TU.contig344.18	0	0.651190343	0	0	0	0	0	0	0.52296771	EVM%20prediction%20contig344.18	protein_coding	chrcontig344:145323-145553:+	.	.	.	.	.	.	.	.	.	.	.	.	.	.	.	.	pfam11004	Kdo_hydroxy	3-deoxy-D-manno-oct-2-ulosonic acid (Kdo) hydroxylase. This is a family of 3-deoxy-D-manno-oct-2-ulosonic acid 3-hydroxylases, which catalyse the conversion of 3-deoxy-D-manno-oct-2-ulosonic acid (Kdo) to D-glycero-D-talo-oct-2-ulosonic acid (Ko). It contains a potential iron-binding motif, HXDX(n)H (n>40). Hydroxylation activity is iron-dependent.	.	.	.	.	.
evm.TU.contig344.19	1.609980664	0.522308921	0.51783315	0.414846395	0.211447146	2.719525213	0.394348684	0.204934741	0.209731842	EVM%20prediction%20contig344.19	protein_coding	chrcontig344:151666-152330:+	gi|848886008|ref|XP_012843247.1|	199	3.00E-17	PREDICTED: uncharacterized protein LOC105963398 [Erythranthe guttata]	gi|848886007|ref|XM_012987793.1|	118	6.00E-54	PREDICTED: Erythranthe guttatus uncharacterized LOC105963398 (LOC105963398), mRNA	.	.	.	.	.	.	.	.	pfam11286	DUF3087	Protein of unknown function (DUF3087). This family of proteins with unknown function appears to be restricted to Gammaproteobacteria.	.	.	.	.	.
evm.TU.contig593.204	21.75437288	17.12154123	20.38494402	15.17730715	8.540401811	13.89866169	29.20103916	25.91174868	23.87873753	EVM%20prediction%20contig593.204	protein_coding	chrcontig593:2062662-2063645:-	gi|747048324|ref|XP_011070167.1|	1381	4.00E-180	PREDICTED: uncharacterized protein LOC105155881 [Sesamum indicum]	gi|747048323|ref|XM_011071865.1|	364	0	PREDICTED: Sesamum indicum uncharacterized LOC105155881 (LOC105155881), mRNA	Q9FHH2	264	1.00E-78	Protein SUPPRESSOR OF MAX2 1	lin0996	58.5	1.00E-08	COG0542	pfam07724	AAA_2	AAA domain (Cdc48 subfamily). This Pfam entry includes some of the AAA proteins not detected by the pfam00004 model.	GO:0019538|protein metabolic process;GO:0006355|regulation of transcription, DNA-templated;GO:0080167|response to karrikin;GO:1902347|response to strigolactone;GO:0009845|seed germination;GO:0090351|seedling development;GO:0006351|transcription, DNA-templated;	.	GO:0005524|ATP binding;GO:0016787|hydrolase activity;	.	.
evm.TU.contig204.25	3.727747438	4.139710041	3.827545958	8.903419483	7.833351795	9.612844366	6.953413535	6.716080259	6.163548011	EVM%20prediction%20contig204.25	protein_coding	chrcontig204:179621-182468:+	gi|848861167|ref|XP_012831407.1|	2212	0	PREDICTED: beta-hexosaminidase 2-like [Erythranthe guttata]	gi|747043997|ref|XM_011088475.1|	245	9.00E-124	PREDICTED: Sesamum indicum beta-hexosaminidase 2 (LOC105168405), mRNA	Q9SYK0	703	0	Beta-hexosaminidase 2	VC0613	108	4.00E-24	COG3525	pfam00728	Glyco_hydro_20	Glycosyl hydrolase family 20, catalytic domain. This domain has a TIM barrel fold.	GO:0005975|carbohydrate metabolic process;	GO:0005886|plasma membrane;	GO:0004563|beta-N-acetylhexosaminidase activity;GO:0015929|hexosaminidase activity;GO:0035251|UDP-glucosyltransferase activity;	K12373	HEXA_B; hexosaminidase [EC:3.2.1.52]
evm.TU.contig593.202	32.47804788	32.06408575	32.13598865	43.26899976	35.55850922	41.70580539	45.4078485	43.84745983	42.40268873	EVM%20prediction%20contig593.202	protein_coding	chrcontig593:2043399-2047480:+	gi|747047761|ref|XP_011069860.1|	3267	0	PREDICTED: probable cyclic nucleotide-gated ion channel 17 [Sesamum indicum]	gi|747047760|ref|XM_011071558.1|	1140	0	PREDICTED: Sesamum indicum probable cyclic nucleotide-gated ion channel 17 (LOC105155654), mRNA	Q8L7Z0	983	0	Cyclic nucleotide-gated ion channel 17	.	.	.	.	pfam00520	Ion_trans	Ion transport protein. This family contains Sodium, Potassium, Calcium ion channels. This family is 6 transmembrane helices in which the last two helices flank a loop which determines ion selectivity. In some sub-families (e.g. Na channels) the domain is repeated four times, whereas in others (e.g. K channels) the protein forms as a tetramer in the membrane. A bacterial structure of the protein i…	GO:0042391|regulation of membrane potential;	GO:0005887|integral component of plasma membrane;	GO:0030552|cAMP binding;GO:0030553|cGMP binding;GO:0005249|voltage-gated potassium channel activity;	K05391	CNGF; cyclic nucleotide gated channel, other eukaryote
evm.TU.contig593.203	9.023761279	13.07155199	12.80766961	7.097168475	7.400219475	7.075963456	5.589952836	5.609618971	6.027975061	EVM%20prediction%20contig593.203	protein_coding	chrcontig593:2047800-2051883:-	gi|747047763|ref|XP_011069862.1|	1815	0	PREDICTED: preprotein translocase subunit SCY1, chloroplastic [Sesamum indicum]	gi|747047762|ref|XM_011071560.1|	689	0	PREDICTED: Sesamum indicum preprotein translocase subunit SCY1, chloroplastic (LOC105155655), mRNA	Q38885	566	0	Preprotein translocase subunit SCY1, chloroplastic	sll1814	217	2.00E-63	COG0201	pfam00344	SecY	SecY translocase.	GO:0015031|protein transport;GO:0010027|thylakoid membrane organization;	GO:0009507|chloroplast;GO:0009535|chloroplast thylakoid membrane;GO:0016021|integral component of membrane;	.	K10956	SEC61A; protein transport protein SEC61 subunit alpha
evm.TU.contig593.200	18.08382322	22.79166202	15.0642371	0.301706469	1.230237942	0.507137569	4.110786285	4.570665732	5.999601784	EVM%20prediction%20contig593.200	protein_coding	chrcontig593:2014881-2015474:+	gi|747048322|ref|XP_011070166.1|	273	6.00E-26	PREDICTED: uncharacterized protein LOC105155880 [Sesamum indicum]	gi|848868957|ref|XM_012979652.1|	34	6.00E-07	PREDICTED: Erythranthe guttatus uncharacterized LOC105955852 (LOC105955852), mRNA	.	.	.	.	.	.	.	.	pfam14093	DUF4271	Domain of unknown function (DUF4271). This family of integral membrane proteins is functionally uncharacterized. This family of proteins is found in bacteria. Proteins in this family are typically between 221 and 326 amino acids in length.	.	.	.	.	.
evm.TU.contig344.10	0	0	0	0	0	0	0.530712248	0	0	EVM%20prediction%20contig344.10	protein_coding	chrcontig344:85515-85835:+	gi|589912879|gb|AHL24655.1|	311	6.00E-32	Fra e 9.02 allergen [Fraxinus excelsior]	gi|694437981|ref|XM_009347711.1|	89	9.00E-38	PREDICTED: Pyrus x bretschneideri glucan endo-1,3-beta-glucosidase-like (LOC103937759), mRNA	P52409	74.7	3.00E-15	Glucan endo-1,3-beta-glucosidase	.	.	.	.	pfam00332	Glyco_hydro_17	Glycosyl hydrolases family 17.	GO:0005975|carbohydrate metabolic process;GO:0006952|defense response;	.	GO:0042973|glucan endo-1,3-beta-D-glucosidase activity;	.	.
evm.TU.contig344.12	0	0	0	0	0	0	0	0.047179221	0	EVM%20prediction%20contig344.12	protein_coding	chrcontig344:111013-112263:+	gi|848933621|ref|XP_012829466.1|	577	1.00E-66	PREDICTED: F-box/kelch-repeat protein At1g57790-like [Erythranthe guttata]	.	.	.	.	Q9FVS1	59.3	2.00E-08	F-box/kelch-repeat protein At1g57790	.	.	.	.	pfam00646	F-box	F-box domain. This domain is approximately 50 amino acids long, and is usually found in the N-terminal half of a variety of proteins. Two motifs that are commonly found associated with the F-box domain are the leucine rich repeats (LRRs; pfam00560 and pfam07723) and the WD repeat (pfam00400). The F-box domain has a role in mediating protein-protein interactions in a variety of contexts, such as p…	GO:0005975|carbohydrate metabolic process;GO:0006952|defense response;	.	GO:0042973|glucan endo-1,3-beta-D-glucosidase activity;	.	.
evm.TU.contig344.15	0	0	0.184118453	0	0	0	0	0	0	EVM%20prediction%20contig344.15	protein_coding	chrcontig344:128416-132428:-	.	.	.	.	.	.	.	.	.	.	.	.	.	.	.	.	pfam01650	Peptidase_C13	Peptidase C13 family. Members of this family are asparaginyl peptidases. The blood fluke parasite Schistosoma mansoni has at least five Clan CA cysteine peptidases in its digestive tract including cathepsins B (2 isoforms), C, F and L. All have been recombinantly expressed as active enzymes, albeit in various stages of activation. In addition, a Clan CD peptidase, termed asparaginyl endopeptidase…	.	.	.	.	.
evm.TU.contig344.17	0.399375048	0.194347506	0	0	0	0	0	0.305019149	0.15607951	EVM%20prediction%20contig344.17	protein_coding	chrcontig344:138767-139344:-	gi|747047315|ref|XP_011069620.1|	258	2.00E-25	PREDICTED: uncharacterized protein LOC105155443 [Sesamum indicum]	.	.	.	.	.	.	.	.	.	.	.	.	pfam11992	DUF3488	Domain of unknown function (DUF3488). This presumed domain is functionally uncharacterized. This domain is found in bacteria. This domain is typically between 323 to 339 amino acids in length. This domain is found associated with pfam01841. This domain has a conserved PLW sequence motif. This domain contains 6 transmembrane helices.	.	.	.	.	.
evm.TU.contig87.92	33.83886633	21.53812061	19.99777476	0.271535822	0.092267846	0.638993337	1.634754546	2.146225648	0.915193493	EVM%20prediction%20contig87.92	protein_coding	chrcontig87:758493-759237:+	gi|470116092|ref|XP_004294220.1|	800	5.00E-105	PREDICTED: probable glutathione S-transferase [Fragaria vesca subsp. vesca]	gi|747100121|ref|XM_011099833.1|	207	5.00E-103	PREDICTED: Sesamum indicum probable glutathione S-transferase (LOC105176892), mRNA	Q9ZRW8	275	1.00E-91	Glutathione S-transferase U19	.	.	.	.	pfam02798	GST_N	Glutathione S-transferase, N-terminal domain. Function: conjugation of reduced glutathione to a variety of targets. Also included in the alignment, but are not GSTs: * S-crystallins from squid. Similarity to GST previously noted. * Eukaryotic elongation factors 1-gamma. Not known to have GST activity; similarity not previously recognized. * HSP26 family of stress-related proteins. including auxin…	GO:0042631|cellular response to water deprivation;GO:0006749|glutathione metabolic process;GO:0046686|response to cadmium ion;GO:0006979|response to oxidative stress;GO:0009407|toxin catabolic process;	GO:0009507|chloroplast;GO:0009570|chloroplast stroma;GO:0005737|cytoplasm;GO:0005829|cytosol;GO:0005886|plasma membrane;GO:0005774|vacuolar membrane;	GO:0043295|glutathione binding;GO:0004364|glutathione transferase activity;GO:0004601|peroxidase activity;	K00799	GST, gst; glutathione S-transferase [EC:2.5.1.18]
evm.TU.contig250.4	8.586563543	5.707180409	5.658274425	3.399716801	3.135606462	4.898206763	3.07784339	1.599490659	2.94647661	EVM%20prediction%20contig250.4	protein_coding	chrcontig250:25518-25933:+	gi|702277736|ref|XP_010044743.1|	452	2.00E-55	PREDICTED: 60S ribosomal protein L34 [Eucalyptus grandis]	gi|747049887|ref|XM_011072697.1|	240	1.00E-121	PREDICTED: Sesamum indicum 60S ribosomal protein L34 (LOC105156538), mRNA	P40590	174	3.00E-55	60S ribosomal protein L34	SPAC23A1.08c	90.1	8.00E-23	COG2174	pfam01199	Ribosomal_L34e	Ribosomal protein L34e.	GO:0006412|translation;	GO:0005840|ribosome;	GO:0003735|structural constituent of ribosome;	.	.
evm.TU.contig87.95	0.221520681	0.554391779	0.274820542	0	0.049874511	0.197372459	0.093015906	0.53172257	0.34628943	EVM%20prediction%20contig87.95	protein_coding	chrcontig87:800227-803168:+	gi|747099790|ref|XP_011097955.1|	2588	0	PREDICTED: G-type lectin S-receptor-like serine/threonine-protein kinase At4g27290 [Sesamum indicum]	gi|747055419|ref|XM_011075647.1|	288	2.00E-147	PREDICTED: Sesamum indicum G-type lectin S-receptor-like serine/threonine-protein kinase At4g27290 (LOC105158780), mRNA	O81832	754	0	G-type lectin S-receptor-like serine/threonine-protein kinase At4g27290	.	.	.	.	pfam07714	Pkinase_Tyr	Protein tyrosine kinase.	GO:0006952|defense response;GO:0006468|protein phosphorylation;GO:0048544|recognition of pollen;	GO:0005886|plasma membrane;GO:0009506|plasmodesma;	GO:0005524|ATP binding;GO:0005516|calmodulin binding;GO:0030246|carbohydrate binding;GO:0004674|protein serine/threonine kinase activity;	.	.
evm.TU.contig204.21	102.5884183	98.26712741	106.4635988	76.09965485	79.4922978	84.40329569	88.62090432	91.28337932	93.63133423	EVM%20prediction%20contig204.21	protein_coding	chrcontig204:158272-165131:+	gi|747091353|ref|XP_011093402.1|	1475	0	PREDICTED: serine/threonine-protein phosphatase PP2A-2 catalytic subunit-like [Sesamum indicum]	gi|747091352|ref|XM_011095100.1|	539	0	PREDICTED: Sesamum indicum serine/threonine-protein phosphatase PP2A-2 catalytic subunit-like (LOC105173386), mRNA	Q07100	550	0	Serine/threonine-protein phosphatase PP2A-4 catalytic subunit	SPBC16H5.07c	456	5.00E-161	COG0639	pfam00149	Metallophos	Calcineurin-like phosphoesterase. This family includes a diverse range of phosphoesterases, including protein phosphoserine phosphatases, nucleotidases, sphingomyelin phosphodiesterases and 2'-3' cAMP phosphodiesterases as well as nucleases such as bacterial SbcD or yeast MRE11. The most conserved regions in this superfamily centre around the metal chelating residues.	GO:0080022|primary root development;GO:0048364|root development;GO:0048863|stem cell differentiation;	GO:0005737|cytoplasm;GO:0005829|cytosol;GO:0005634|nucleus;GO:0005886|plasma membrane;	GO:0046872|metal ion binding;GO:0004721|phosphoprotein phosphatase activity;	K04382	PPP2C; serine/threonine-protein phosphatase 2A catalytic subunit [EC:3.1.3.16]
evm.TU.contig64.159	4.729318201	1.517960303	2.136061746	0.311134797	0.07929268	1.608180775	0.036970189	0.268976847	0.078649441	EVM%20prediction%20contig64.159	protein_coding	chrcontig64:1041858-1043920:+	gi|747063886|ref|XP_011078509.1|	1907	0	PREDICTED: cannabidiolic acid synthase-like 1 [Sesamum indicum]	gi|747063883|ref|XM_011080206.1|	469	0	PREDICTED: Sesamum indicum cannabidiolic acid synthase-like (LOC105162213), mRNA	A6P6V9	479	3.00E-162	Cannabidiolic acid synthase	SMb21415	89.4	4.00E-18	COG0277	pfam01565	FAD_binding_4	FAD binding domain. This family consists of various enzymes that use FAD as a co-factor, most of the enzymes are similar to oxygen oxidoreductase. One of the enzymes Vanillyl-alcohol oxidase (VAO) has a solved structure, the alignment includes the FAD binding site, called the PP-loop, between residues 99-110. The FAD molecule is covalently bound in the known structure, however the residue that li…	.	GO:0048046|apoplast;	GO:0050660|flavin adenine dinucleotide binding;GO:0016614|oxidoreductase activity, acting on CH-OH group of donors;	.	.
evm.TU.contig178.57	4.451391298	2.911909227	3.098197206	2.030749493	2.81769795	3.58415526	3.646328911	3.232511717	3.536328396	EVM%20prediction%20contig178.57	protein_coding	chrcontig178:714535-719114:+	gi|661882076|emb|CDP14301.1|	758	2.00E-91	unnamed protein product [Coffea canephora]	.	.	.	.	Q9SX38	220	5.00E-63	Putative disease resistance protein At1g50180	.	.	.	.	pfam00931	NB-ARC	NB-ARC domain.	GO:0006952|defense response;	GO:0009506|plasmodesma;	GO:0043531|ADP binding;GO:0005524|ATP binding;	.	.
evm.TU.contig41.39	0.192236497	0.374191466	0.556477415	0.445805082	0.302969045	0.749352527	0.28251846	0.293637837	0	EVM%20prediction%20contig41.39	protein_coding	chrcontig41:316416-316972:+	gi|747075098|ref|XP_011084570.1|	316	4.00E-32	PREDICTED: uncharacterized protein LOC105166786 isoform X1 [Sesamum indicum]	.	.	.	.	.	.	.	.	.	.	.	.	pfam07126	DUF1379	Protein of unknown function (DUF1379). This family consists of several hypothetical bacterial proteins of around 180 residues in length. The function of this family is unknown.	.	.	.	.	.
evm.TU.contig41.38	0.58767355	0.476631715	0.094509472	0.378567053	0.46309337	0.381799386	0.359861917	0	0.306224439	EVM%20prediction%20contig41.38	protein_coding	chrcontig41:313389-315559:+	gi|747075096|ref|XP_011084569.1|	720	4.00E-91	PREDICTED: uncharacterized protein LOC105166784 [Sesamum indicum]	.	.	.	.	.	.	.	.	.	.	.	.	pfam14429	DOCK-C2	C2 domain in Dock180 and Zizimin proteins. The Dock180/Dock1 and Zizimin proteins are atypical GTP/GDP exchange factors for the small GTPases Rac and Cdc42 and are implicated cell-migration and phagocytosis. Across all Dock180 proteins, two regions are conserved: C-terminus termed CZH2 or DHR2 (or the Dedicator of cytokinesis) whereas CZH1/DHR1 contain a new family of the C2 domain.	.	.	.	.	.
evm.TU.contig583.167	0.729047848	1.182586237	0.70347145	22.35474161	8.234469999	22.35615502	4.464324728	7.795253532	3.608970565	EVM%20prediction%20contig583.167	protein_coding	chrcontig583:1418536-1419452:+	.	.	.	.	.	.	.	.	.	.	.	.	.	.	.	.	pfam14808	TMEM164	TMEM164 family. This family of proteins is found in eukaryotes. Proteins in this family are typically between 214 and 330 amino acids in length. There are two conserved sequence motifs: LNPCH and DPF.	.	.	.	.	.
evm.TU.contig41.31	1.593382925	0.516924293	0.256247332	0.410569628	0.418534558	0	1.365991319	1.014110057	0	EVM%20prediction%20contig41.31	protein_coding	chrcontig41:269782-270158:-	gi|747075087|ref|XP_011084565.1|	252	3.00E-24	PREDICTED: polyadenylate-binding protein-interacting protein 12-like [Sesamum indicum]	gi|747059074|ref|XM_011077598.1|	112	1.00E-50	PREDICTED: Sesamum indicum polyadenylate-binding protein-interacting protein 12 (LOC105160282), transcript variant X2, mRNA	Q9S7N9	62	3.00E-11	Polyadenylate-binding protein-interacting protein 12	.	.	.	.	pfam07145	PAM2	Ataxin-2 C-terminal region. The PABP-interacting motif PAM2 has been identified in various eukaryotic proteins as an important binding site for pfam00658. It has been found in a wide range of eukaryotic proteins. Strikingly, this motif appears to occur solely outside of globular domains.	.	GO:0005634|nucleus;	GO:0000166|nucleotide binding;GO:0003723|RNA binding;	.	.
evm.TU.contig41.30	6.891847054	6.157747283	5.777927784	3.493443329	0.801273397	4.316007625	3.984997231	2.847514292	3.267401329	EVM%20prediction%20contig41.30	protein_coding	chrcontig41:265443-269219:-	gi|747059073|ref|XP_011075899.1|	889	5.00E-116	PREDICTED: polyadenylate-binding protein-interacting protein 12 [Sesamum indicum]	gi|747075086|ref|XM_011086263.1|	376	0	PREDICTED: Sesamum indicum polyadenylate-binding protein-interacting protein 12-like (LOC105166779), mRNA	Q9LPI5	317	4.00E-106	Polyadenylate-binding protein-interacting protein 11	.	.	.	.	pfam00076	RRM_1	RNA recognition motif. (a.k.a. RRM, RBD, or RNP domain). The RRM motif is probably diagnostic of an RNA binding protein. RRMs are found in a variety of RNA binding proteins, including various hnRNP proteins, proteins implicated in regulation of alternative splicing, and protein components of snRNPs. The motif also appears in a few single stranded DNA binding proteins. The RRM structure consists o…	.	GO:0005634|nucleus;	GO:0000166|nucleotide binding;GO:0003723|RNA binding;	.	.
evm.TU.contig41.33	0.243015949	0	0.234490483	0.187854971	0	0	0	0	0.569837458	EVM%20prediction%20contig41.33	protein_coding	chrcontig41:291379-291696:-	gi|848932709|ref|XP_012829174.1|	194	3.00E-15	PREDICTED: putative late blight resistance protein homolog R1B-16 [Erythranthe guttata]	.	.	.	.	.	.	.	.	.	.	.	.	pfam03231	Bunya_NS-S_2	Bunyavirus non-structural protein NS-S. This family represents the Bunyavirus NS-S family. Bunyavirus has three genomic segments: small (S), middle-sized (M), and large (L). The S segment encodes the nucleocapsid and a non-structural protein. The M segment codes for two glycoproteins, G1 and G2, and another non-structural protein (NSm). The L segment codes for an RNA polymerase.	.	.	.	.	.
evm.TU.contig41.35	12.15796608	13.9775414	14.95758764	52.86538136	49.9389508	48.34053258	37.57828878	40.79833563	29.99350944	EVM%20prediction%20contig41.35	protein_coding	chrcontig41:295875-300779:+	gi|460378513|ref|XP_004235015.1|	669	2.00E-82	PREDICTED: serine/arginine-rich splicing factor SR34A [Solanum lycopersicum]	gi|848925071|ref|XM_013003098.1|	324	7.00E-168	PREDICTED: Erythranthe guttatus serine/arginine-rich splicing factor SR34A (LOC105977738), transcript variant X2, mRNA	A2RVS6	242	5.00E-76	Serine/arginine-rich splicing factor SR34A	ECU02g0530	47.8	3.00E-06	COG0724	pfam00076	RRM_1	RNA recognition motif. (a.k.a. RRM, RBD, or RNP domain). The RRM motif is probably diagnostic of an RNA binding protein. RRMs are found in a variety of RNA binding proteins, including various hnRNP proteins, proteins implicated in regulation of alternative splicing, and protein components of snRNPs. The motif also appears in a few single stranded DNA binding proteins. The RRM structure consists o…	GO:0006397|mRNA processing;GO:0008380|RNA splicing;	GO:0005829|cytosol;GO:0016607|nuclear speck;GO:0005730|nucleolus;GO:0005681|spliceosomal complex;	GO:0000166|nucleotide binding;GO:0003723|RNA binding;	K12890	SFRS1_9; splicing factor, arginine/serine-rich 1/9
evm.TU.contig41.34	2.121386287	3.834361964	8.480279358	5.388122594	0.477621789	7.796792647	1.33614613	0.925822828	0.710620829	EVM%20prediction%20contig41.34	protein_coding	chrcontig41:292286-294934:-	.	.	.	.	.	.	.	.	.	.	.	.	.	.	.	.	pfam06062	UPF0231	Uncharacterized protein family (UPF0231). Family of uncharacterized Proteobacteria proteins.	.	.	.	.	.
evm.TU.contig41.37	2.165979993	2.108057628	2.239278488	1.136155894	0.548619623	1.206165029	0.966331911	1.358846569	1.027874974	EVM%20prediction%20contig41.37	protein_coding	chrcontig41:306703-309918:-	gi|747075094|ref|XP_011084568.1|	1257	4.00E-169	PREDICTED: uncharacterized protein LOC105166783 [Sesamum indicum]	gi|747075093|ref|XM_011086266.1|	393	0	PREDICTED: Sesamum indicum uncharacterized LOC105166783 (LOC105166783), mRNA	Q8R1R3	67.8	3.00E-11	StAR-related lipid transfer protein 7, mitochondrial	.	.	.	.	pfam01852	START	START domain.	GO:0015914|phospholipid transport;GO:1903955|positive regulation of protein targeting to mitochondrion;	GO:0005739|mitochondrion;	GO:0008289|lipid binding;GO:0005215|transporter activity;	.	.
evm.TU.contig41.36	2.497112867	2.814072556	1.014530254	0	0	0	1.545203008	1.806771591	1.951790203	EVM%20prediction%20contig41.36	protein_coding	chrcontig41:305275-305862:+	gi|747101589|ref|XP_011098928.1|	263	4.00E-24	PREDICTED: double-stranded RNA-binding protein 3 [Sesamum indicum]	.	.	.	.	Q8GY79	54.3	1.00E-07	Double-stranded RNA-binding protein 5	.	.	.	.	pfam00035	dsrm	Double-stranded RNA binding motif. Sequences gathered for seed by HMM_iterative_training Putative motif shared by proteins that bind to dsRNA. At least some DSRM proteins seem to bind to specific RNA targets. Exemplified by Staufen, which is involved in localisation of at least five different mRNAs in the early Drosophila embryo. Also by interferon-induced protein kinase in humans, which is part …	.	.	GO:0003725|double-stranded RNA binding;	.	.
evm.TU.contig433.12	3.292592035	3.770049357	3.831186617	5.614462494	9.081098494	9.739329161	10.17597507	11.68590281	13.85176316	EVM%20prediction%20contig433.12	protein_coding	chrcontig433:300335-304645:-	gi|747051097|ref|XP_011071632.1|	1055	5.00E-142	PREDICTED: microtubule-associated protein RP/EB family member 1B [Sesamum indicum]	gi|747079985|ref|XM_011088924.1|	381	0	PREDICTED: Sesamum indicum microtubule-associated protein RP/EB family member 1A-like (LOC105168777), mRNA	Q9FJJ5	365	3.00E-125	Microtubule-associated protein RP/EB family member 1B	YER016w	139	2.00E-37	COG5217	pfam03271	EB1	EB1-like C-terminal motif. This motif is found at the C-terminus of proteins that are related to the EB1 protein. The EB1 proteins contain an N-terminal CH domain pfam00307. The human EB1 protein was originally discovered as a protein interacting with the C-terminus of the APC protein. This interaction is often disrupted in colon cancer, due to deletions affecting the APC C-terminus. Several EB1 …	GO:0051301|cell division;GO:0007067|mitotic nuclear division;GO:0009958|positive gravitropism;GO:0009652|thigmotropism;	GO:0010005|cortical microtubule, transverse to long axis;GO:0005874|microtubule;GO:0005815|microtubule organizing center;GO:0005634|nucleus;GO:0009524|phragmoplast;GO:0005819|spindle;GO:0000922|spindle pole;	.	K10436	MAPRE; microtubule-associated protein, RP/EB family
evm.TU.contig433.11	181.4590865	161.3736222	158.4176149	144.6816188	142.8633276	138.2906375	135.256607	134.1051437	143.1061419	EVM%20prediction%20contig433.11	protein_coding	chrcontig433:297131-298235:-	gi|747079988|ref|XP_011087228.1|	618	2.00E-78	PREDICTED: uncharacterized protein At1g47420, mitochondrial [Sesamum indicum]	gi|848907934|ref|XM_012997538.1|	113	6.00E-51	PREDICTED: Erythranthe guttatus succinate dehydrogenase subunit 5, mitochondrial (LOC105972575), mRNA	Q9SX77	200	5.00E-63	Succinate dehydrogenase subunit 5, mitochondrial	.	.	.	.	pfam14290	DUF4370	Domain of unknown function (DUF4370).	GO:0009735|response to cytokinin;GO:0006099|tricarboxylic acid cycle;	GO:0005749|mitochondrial respiratory chain complex II, succinate dehydrogenase complex (ubiquinone);GO:0005739|mitochondrion;GO:0005634|nucleus;GO:0045273|respiratory chain complex II;	.	.	.
evm.TU.contig433.10	0	0.133355469	0.264425439	0.529591143	0	0.106822594	0.402739082	0.209295054	0.107097111	EVM%20prediction%20contig433.10	protein_coding	chrcontig433:293748-296006:+	gi|848907939|ref|XP_012852993.1|	704	1.00E-91	PREDICTED: HVA22-like protein a [Erythranthe guttata]	gi|848877886|ref|XM_012983921.1|	105	2.00E-46	PREDICTED: Erythranthe guttatus HVA22-like protein a (LOC105959775), transcript variant X2, mRNA	Q9S7V4	201	1.00E-63	HVA22-like protein a	SPCC830.08c	68.2	1.00E-13	COG5052	pfam03134	TB2_DP1_HVA22	TB2/DP1, HVA22 family. This family includes members from a wide variety of eukaryotes. It includes the TB2/DP1 (deleted in polyposis) protein, which in humans is deleted in severe forms of familial adenomatous polyposis, an autosomal dominant oncological inherited disease. The family also includes the plant protein of known similarity to TB2/DP1, the HVA22 abscisic acid-induced protein, which is …	GO:0042538|hyperosmotic salinity response;GO:0009737|response to abscisic acid;GO:0009409|response to cold;GO:0009414|response to water deprivation;	GO:0016021|integral component of membrane;	.	.	.
evm.TU.contig433.15	1.654292059	1.38004559	2.736439401	0	0.372457359	0.184244475	0	0	0	EVM%20prediction%20contig433.15	protein_coding	chrcontig433:363652-363978:+	.	.	.	.	.	.	.	.	.	.	.	.	.	.	.	.	pfam05539	Pneumo_att_G	Pneumovirinae attachment membrane glycoprotein G.	.	.	.	.	.
evm.TU.contig433.19	0.785001859	1.103569188	0.841624985	1.146212162	1.787038636	1.087998974	0.833206249	0.999230338	0.477222792	EVM%20prediction%20contig433.19	protein_coding	chrcontig433:475166-476784:+	gi|743823402|ref|XP_011021952.1|	520	3.00E-58	PREDICTED: violaxanthin de-epoxidase, chloroplastic-like [Populus euphratica]	gi|590708009|ref|XM_007048095.1|	114	3.00E-51	Theobroma cacao Violaxanthin de-epoxidase-related (TCM_001273) mRNA, complete cds	Q9SCU0	73.9	7.00E-14	Short-chain dehydrogenase reductase 2a	.	.	.	.	pfam00106	adh_short	short chain dehydrogenase. This family contains a wide variety of dehydrogenases.	.	.	GO:0016491|oxidoreductase activity;	.	.
evm.TU.contig227.27	5.677646098	8.084062978	7.608976905	57.21832405	64.70800507	47.95244457	79.19165415	75.24199916	98.12368433	EVM%20prediction%20contig227.27	protein_coding	chrcontig227:366741-368121:-	gi|747047413|ref|XP_011069676.1|	607	4.00E-75	PREDICTED: WUSCHEL-related homeobox 4-like [Sesamum indicum]	gi|720023887|ref|XM_010265169.1|	89	2.00E-37	PREDICTED: Nelumbo nucifera WUSCHEL-related homeobox 4-like (LOC104601727), mRNA	Q6X7J9	182	1.00E-54	WUSCHEL-related homeobox 4	.	.	.	.	pfam00046	Homeobox	Homeobox domain.	GO:0051301|cell division;GO:0010067|procambium histogenesis;GO:0006355|regulation of transcription, DNA-templated;GO:0007165|signal transduction;GO:0006351|transcription, DNA-templated;GO:0001944|vasculature development;	GO:0005634|nucleus;	GO:0003677|DNA binding;	.	.
evm.TU.contig227.26	184.5387944	164.0545926	179.1306197	108.467403	113.8045456	104.657351	143.3134379	137.354607	146.0889876	EVM%20prediction%20contig227.26	protein_coding	chrcontig227:340768-346352:+	gi|747056271|ref|XP_011074395.1|	2656	0	PREDICTED: polyadenylate-binding protein 8-like [Sesamum indicum]	gi|747056270|ref|XM_011076093.1|	1059	0	PREDICTED: Sesamum indicum polyadenylate-binding protein 8-like (LOC105159137), mRNA	P42731	786	0	Polyadenylate-binding protein 2	.	.	.	.	pfam00658	PABP	Poly-adenylate binding protein, unique domain. The region featured in this family is found towards the C-terminus of poly(A)-binding proteins (PABPs). These are eukaryotic proteins that, through their binding of the 3' poly(A) tail on mRNA, have very important roles in the pathways of gene expression. They seem to provide a scaffold on which other proteins can bind and mediate processes such as e…	GO:0000184|nuclear-transcribed mRNA catabolic process, nonsense-mediated decay;GO:1900151|regulation of nuclear-transcribed mRNA catabolic process, deadenylation-dependent decay;GO:0060211|regulation of nuclear-transcribed mRNA poly(A) tail shortening;GO:0006446|regulation of translational initiation;GO:0009651|response to salt stress;GO:0006413|translational initiation;GO:0016032|viral process;	GO:0005829|cytosol;GO:0005634|nucleus;	GO:0000166|nucleotide binding;GO:0003743|translation initiation factor activity;	K13126	PABPC; polyadenylate-binding protein
evm.TU.contig227.20	198.8140067	177.1182549	187.1667629	134.3872206	140.5598978	125.9420281	135.7385844	132.8356044	134.5489552	EVM%20prediction%20contig227.20	protein_coding	chrcontig227:272461-278284:-	gi|747056271|ref|XP_011074395.1|	2334	0	PREDICTED: polyadenylate-binding protein 8-like [Sesamum indicum]	gi|747056270|ref|XM_011076093.1|	526	0	PREDICTED: Sesamum indicum polyadenylate-binding protein 8-like (LOC105159137), mRNA	P42731	704	0	Polyadenylate-binding protein 2	.	.	.	.	pfam00658	PABP	Poly-adenylate binding protein, unique domain. The region featured in this family is found towards the C-terminus of poly(A)-binding proteins (PABPs). These are eukaryotic proteins that, through their binding of the 3' poly(A) tail on mRNA, have very important roles in the pathways of gene expression. They seem to provide a scaffold on which other proteins can bind and mediate processes such as e…	GO:0000184|nuclear-transcribed mRNA catabolic process, nonsense-mediated decay;GO:1900151|regulation of nuclear-transcribed mRNA catabolic process, deadenylation-dependent decay;GO:0060211|regulation of nuclear-transcribed mRNA poly(A) tail shortening;GO:0006446|regulation of translational initiation;GO:0009651|response to salt stress;GO:0006413|translational initiation;GO:0016032|viral process;	GO:0005829|cytosol;GO:0005634|nucleus;	GO:0000166|nucleotide binding;GO:0003743|translation initiation factor activity;	K13126	PABPC; polyadenylate-binding protein
evm.TU.contig227.29	16.71902998	14.6447386	14.69849481	16.8970128	12.4916468	16.55852926	16.65364828	15.79573924	13.64870295	EVM%20prediction%20contig227.29	protein_coding	chrcontig227:445508-446755:-	gi|747047525|ref|XP_011069738.1|	1499	0	PREDICTED: uncharacterized protein LOC105155542 [Sesamum indicum]	gi|747047524|ref|XM_011071436.1|	533	0	PREDICTED: Sesamum indicum uncharacterized LOC105155542 (LOC105155542), mRNA	.	.	.	.	.	.	.	.	pfam01936	NYN	NYN domain. These domains are found in the eukaryotic proteins typified by the Nedd4-binding protein 1 and the bacterial YacP-like proteins (Nedd4-BP1, YacP nucleases; NYN domains). The NYN domain shares a common protein fold with two other previously characterized groups of nucleases, namely the PIN (PilT N-terminal) and FLAP/5' --> 3' exonuclease superfamilies. These proteins share a common set…	.	.	.	.	.
evm.TU.contig227.28	255.1357893	108.7467135	176.3667148	52.38162383	46.67460065	81.9934853	19.65212806	28.1948433	22.57088664	EVM%20prediction%20contig227.28	protein_coding	chrcontig227:409719-410189:-	gi|747056281|ref|XP_011074400.1|	597	3.00E-76	PREDICTED: ethylene-responsive transcription factor ERF008-like [Sesamum indicum]	gi|848903722|ref|XM_012996148.1|	217	9.00E-109	PREDICTED: Erythranthe guttatus ethylene-responsive transcription factor RAP2-1 (LOC105971301), mRNA	Q8LC30	157	2.00E-47	Ethylene-responsive transcription factor RAP2-1	.	.	.	.	pfam00847	AP2	AP2 domain. This 60 amino acid residue domain can bind to DNA and is found in transcription factor proteins.	GO:0009873|ethylene-activated signaling pathway;GO:0045893|positive regulation of transcription, DNA-templated;GO:0009409|response to cold;GO:0009414|response to water deprivation;GO:0006351|transcription, DNA-templated;	GO:0005634|nucleus;	GO:0003677|DNA binding;GO:0003700|transcription factor activity, sequence-specific DNA binding;	K09286	EREBP; EREBP-like factor
evm.TU.contig305.13	0.954062616	2.78564758	2.577658349	0	0	0	0	0	0	EVM%20prediction%20contig305.13	protein_coding	chrcontig305:65375-65779:+	gi|747092310|ref|XP_011093910.1|	360	2.00E-37	PREDICTED: leucine-rich repeat extensin-like protein 1 [Sesamum indicum]	gi|848902216|ref|XM_012995630.1|	55	9.00E-19	PREDICTED: Erythranthe guttatus leucine-rich repeat extensin-like protein 2 (LOC105970805), mRNA	Q9T0K5	116	4.00E-29	Leucine-rich repeat extensin-like protein 3	.	.	.	.	pfam08263	LRRNT_2	Leucine rich repeat N-terminal domain. Leucine Rich Repeats pfam00560 are short sequence motifs present in a number of proteins with diverse functions and cellular locations. Leucine Rich Repeats are often flanked by cysteine rich domains. This domain is often found at the N-terminus of tandem leucine rich repeats.	GO:0071555|cell wall organization;	GO:0005618|cell wall;GO:0005576|extracellular region;GO:0009505|plant-type cell wall;GO:0009506|plasmodesma;	GO:0005199|structural constituent of cell wall;	.	.
evm.TU.contig49.12	0	0	0	0	0	0	20.05321626	15.48576179	28.70626717	EVM%20prediction%20contig49.12	protein_coding	chrcontig49:96530-97135:+	gi|747041843|ref|XP_011075388.1|	794	7.00E-105	PREDICTED: 21 kDa protein-like [Sesamum indicum]	gi|747041842|ref|XM_011077086.1|	225	4.00E-113	PREDICTED: Sesamum indicum 21 kDa protein-like (LOC105159873), mRNA	P17407	128	4.00E-35	21 kDa protein	.	.	.	.	pfam04043	PMEI	Plant invertase/pectin methylesterase inhibitor. This domain inhibits pectin methylesterases (PMEs) and invertases through formation of a non-covalent 1:1 complex. It has been implicated in the regulation of fruit development, carbohydrate metabolizm and cell wall extension. It may also be involved in inhibiting microbial pathogen PMEs. It has been observed that it is often expressed as a large i…	.	.	GO:0004857|enzyme inhibitor activity;	.	.
evm.TU.contig323.23	5.810151041	5.377969461	5.64552482	8.731404258	11.59023853	9.154393049	9.9122092	10.95398816	11.21039852	EVM%20prediction%20contig323.23	protein_coding	chrcontig323:307951-319152:+	gi|747073438|ref|XP_011083679.1|	2756	0	PREDICTED: 5'-nucleotidase domain-containing protein 4 [Sesamum indicum]	gi|747073437|ref|XM_011085377.1|	1140	0	PREDICTED: Sesamum indicum 5'-nucleotidase domain-containing protein 4 (LOC105166137), mRNA	Q5RA22	222	2.00E-62	Cytosolic purine 5'-nucleotidase	.	.	.	.	pfam05761	5_nucleotid	5' nucleotidase family. This family of eukaryotic proteins includes 5' nucleotidase enzymes, such as purine 5'-nucleotidase EC:3.1.3.5.	GO:0009117|nucleotide metabolic process;	GO:0005737|cytoplasm;	GO:0008253|5'-nucleotidase activity;GO:0046872|metal ion binding;GO:0000166|nucleotide binding;	K01081	E3.1.3.5; 5'-nucleotidase [EC:3.1.3.5]
evm.TU.contig193.118	23.91971273	28.17895225	25.67227993	18.06523219	16.33246923	18.05459709	19.14630853	19.57682015	16.56364971	EVM%20prediction%20contig193.118	protein_coding	chrcontig193:910434-918764:+	gi|747052993|ref|XP_011072636.1|	1955	0	PREDICTED: dentin sialophosphoprotein [Sesamum indicum]	gi|747052992|ref|XM_011074334.1|	955	0	PREDICTED: Sesamum indicum dentin sialophosphoprotein (LOC105157837), mRNA	.	.	.	.	.	.	.	.	pfam07303	Occludin_ELL	Occludin homology domain. This domain represents a conserved region approximately 100 residues long within eukaryotic occludin proteins and the RNA polymerase II elongation factor ELL. Occludin is an integral membrane protein that localizes to tight junctions, while ELL is an elongation factor that can increase the catalytic rate of RNA polymerase II transcription by suppressing transient pausing…	.	.	.	.	.
evm.TU.contig193.119	82.48889696	79.43790516	75.96437767	45.4186885	49.4928871	43.32436364	58.27498759	58.57909891	62.66504655	EVM%20prediction%20contig193.119	protein_coding	chrcontig193:920762-922485:+	gi|848918586|ref|XP_012856503.1|	437	1.00E-53	PREDICTED: 40S ribosomal protein S15a-5-like [Erythranthe guttata]	gi|848918585|ref|XM_013001049.1|	166	1.00E-80	PREDICTED: Erythranthe guttatus 40S ribosomal protein S15a-5-like (LOC105975817), mRNA	Q9M0E0	150	5.00E-46	40S ribosomal protein S15a-5	YLR367w	88.2	2.00E-22	COG0096	pfam00410	Ribosomal_S8	Ribosomal protein S8.	GO:0006412|translation;	GO:0022626|cytosolic ribosome;GO:0022627|cytosolic small ribosomal subunit;GO:0005739|mitochondrion;GO:0005773|vacuole;	GO:0003735|structural constituent of ribosome;	K02957	RP-S15Ae, RPS15A; small subunit ribosomal protein S15Ae
evm.TU.contig323.26	0.171160735	0	0	0.396929441	0.067438293	0.13343952	0	0	0	EVM%20prediction%20contig323.26	protein_coding	chrcontig323:359548-361617:+	gi|848903771|ref|XP_012851620.1|	992	4.00E-132	PREDICTED: uncharacterized protein LOC105971319 isoform X1 [Erythranthe guttata]	.	.	.	.	.	.	.	.	.	.	.	.	pfam01797	Y1_Tnp	Transposase IS200 like. Transposases are needed for efficient transposition of the insertion sequence or transposon DNA. This family includes transposases for IS200 from Escherichia coli.	.	.	.	.	.
evm.TU.contig323.27	67.59422696	58.64435982	60.21315703	19.52672335	27.7733368	24.98655008	25.82525337	27.56610558	28.17235162	EVM%20prediction%20contig323.27	protein_coding	chrcontig323:382775-384322:+	gi|747073856|ref|XP_011083903.1|	2545	0	PREDICTED: 3-ketoacyl-CoA synthase 4 [Sesamum indicum]	gi|747073855|ref|XM_011085601.1|	849	0	PREDICTED: Sesamum indicum 3-ketoacyl-CoA synthase 4 (LOC105166293), mRNA	Q9LN49	902	0	3-ketoacyl-CoA synthase 4	BS_bcsA	70.5	2.00E-12	COG3424	pfam08392	FAE1_CUT1_RppA	FAE1/Type III polyketide synthase-like protein. The members of this family are described as 3-ketoacyl-CoA synthases, type III polyketide synthases, fatty acid elongases and fatty acid condensing enzymes, and are found in both prokaryotic and eukaryotic (mainly plant) species. The region featured in this family contains the active site residues, as well as motifs involved in substrate binding.	GO:0006633|fatty acid biosynthetic process;	GO:0016021|integral component of membrane;	.	K15397	KCS; 3-ketoacyl-CoA synthase [EC:2.3.1.199]
evm.TU.contig323.24	13.31302397	14.5309621	13.48688313	9.73307776	3.481766463	5.53848805	2.270599599	3.440698068	2.866648675	EVM%20prediction%20contig323.24	protein_coding	chrcontig323:319866-322896:-	gi|747073434|ref|XP_011083677.1|	2579	0	PREDICTED: probable LRR receptor-like serine/threonine-protein kinase At2g16250 [Sesamum indicum]	gi|747073435|ref|XM_011085376.1|	837	0	PREDICTED: Sesamum indicum probable LRR receptor-like serine/threonine-protein kinase At2g16250 (LOC105166135), transcript variant X2, mRNA	C0LGK4	603	0	Probable LRR receptor-like serine/threonine-protein kinase At2g16250	.	.	.	.	pfam07714	Pkinase_Tyr	Protein tyrosine kinase.	.	GO:0016021|integral component of membrane;GO:0009505|plant-type cell wall;GO:0005886|plasma membrane;GO:0009506|plasmodesma;	GO:0005524|ATP binding;GO:0004674|protein serine/threonine kinase activity;	.	.
evm.TU.contig323.25	0	0	0.303121844	4.856738287	11.13965454	7.83713082	8.079338897	7.917478762	10.55820785	EVM%20prediction%20contig323.25	protein_coding	chrcontig323:340936-341502:+	gi|747073432|ref|XP_011083676.1|	246	2.00E-25	PREDICTED: protein RADIALIS-like 4 [Sesamum indicum]	.	.	.	.	Q1A173	82.4	3.00E-20	Protein RADIALIS-like 6	.	.	.	.	pfam00249	Myb_DNA-binding	Myb-like DNA-binding domain. This family contains the DNA binding domains from Myb proteins, as well as the SANT domain family.	GO:0006355|regulation of transcription, DNA-templated;GO:0006351|transcription, DNA-templated;	GO:0005634|nucleus;	GO:0003677|DNA binding;	.	.
evm.TU.contig193.112	147.1982322	111.6599912	142.2431094	80.65450591	94.67146181	85.05591978	115.7993313	121.0182697	115.8988734	EVM%20prediction%20contig193.112	protein_coding	chrcontig193:835505-835861:-	gi|747052707|ref|XP_011072481.1|	246	2.00E-23	PREDICTED: dof zinc finger protein DOF3.1-like [Sesamum indicum]	gi|848917655|ref|XM_013000753.1|	149	4.00E-71	PREDICTED: Erythranthe guttatus dof zinc finger protein DOF3.1 (LOC105975555), mRNA	.	.	.	.	.	.	.	.	pfam06754	PhnG	Phosphonate metabolizm protein PhnG. This family consists of several bacterial phosphonate metabolizm protein PhnG sequences. In Escherichia coli, the phn operon encodes proteins responsible for the uptake and breakdown of phosphonates. The exact function of PhnG is unknown, however it is thought likely that along with six other proteins PhnG makes up the the C-P (carbon-phosphorus) lyase.	.	.	.	.	.
evm.TU.contig193.110	36.78597887	8.04856847	22.196125	7.788702803	93.47992511	7.410571117	28.84711556	28.1675617	11.96168026	EVM%20prediction%20contig193.110	protein_coding	chrcontig193:822547-823886:-	gi|747052709|ref|XP_011072482.1|	1090	2.00E-147	PREDICTED: inorganic pyrophosphatase 2 [Sesamum indicum]	gi|848929032|ref|XM_012972536.1|	223	8.00E-112	PREDICTED: Erythranthe guttatus inorganic pyrophosphatase 1-like (LOC105949249), mRNA	Q67YC0	357	8.00E-122	Inorganic pyrophosphatase 1	CAC1625	50.1	2.00E-06	COG4359	pfam06888	Put_Phosphatase	Putative Phosphatase. This family contains a number of putative eukaryotic acid phosphatases. Some family members represent the products of the PSI14 phosphatase family in Lycopersicon esculentum (Tomato).	GO:0016036|cellular response to phosphate starvation;GO:0051262|protein tetramerization;	.	GO:0004427|inorganic diphosphatase activity;GO:0046872|metal ion binding;GO:0016791|phosphatase activity;GO:0016462|pyrophosphatase activity;	K13248	PHOSPHO2; pyridoxal phosphate phosphatase PHOSPHO2 [EC:3.1.3.74]
evm.TU.contig193.111	0	0	0	0.497815674	1.014946302	0	1.892873685	1.475530133	4.026851367	EVM%20prediction%20contig193.111	protein_coding	chrcontig193:831154-831513:-	.	.	.	.	.	.	.	.	.	.	.	.	.	.	.	.	pfam11893	DUF3413	Domain of unknown function (DUF3413). This presumed domain is functionally uncharacterized. This domain is found in bacteria. This domain is about 250 amino acids in length. This domain is found associated with pfam00884.	.	.	.	.	.
evm.TU.contig193.116	38.61297956	37.47701126	37.97585463	45.86062749	49.34522434	45.83812584	50.22945221	49.97534361	58.70069931	EVM%20prediction%20contig193.116	protein_coding	chrcontig193:892943-900415:-	gi|848918612|ref|XP_012856510.1|	2232	0	PREDICTED: ubiquitin carboxyl-terminal hydrolase 6 [Erythranthe guttata]	gi|747052698|ref|XM_011074175.1|	955	0	PREDICTED: Sesamum indicum ubiquitin carboxyl-terminal hydrolase 6-like (LOC105157723), mRNA	Q949Y0	697	0	Ubiquitin carboxyl-terminal hydrolase 6	.	.	.	.	pfam00443	UCH	Ubiquitin carboxyl-terminal hydrolase.	GO:0016579|protein deubiquitination;GO:0006511|ubiquitin-dependent protein catabolic process;	GO:0009506|plasmodesma;	GO:0005516|calmodulin binding;GO:0036459|ubiquitinyl hydrolase activity;	K11843	USP14, UBP6; ubiquitin carboxyl-terminal hydrolase 14 [EC:3.4.19.12]
evm.TU.contig193.117	6.667214045	5.014165645	8.187855932	3.982525395	2.865730736	2.362664438	3.117674304	1.62018995	3.789977757	EVM%20prediction%20contig193.117	protein_coding	chrcontig193:904044-904298:-	gi|747053261|ref|XP_011072786.1|	186	4.00E-16	PREDICTED: uncharacterized protein LOC105157940 [Sesamum indicum]	gi|747053260|ref|XM_011074484.1|	81	2.00E-33	PREDICTED: Sesamum indicum uncharacterized LOC105157940 (LOC105157940), mRNA	.	.	.	.	.	.	.	.	pfam12030	DUF3517	Domain of unknown function (DUF3517). This presumed domain is functionally uncharacterized. This domain is found in eukaryotes. This domain is about 340 amino acids in length. This domain is found associated with pfam00443.	.	.	.	.	.
evm.TU.contig193.114	33.3272262	34.38703093	35.63981621	25.87866697	32.9758818	29.30347431	36.16346222	34.18024406	34.54944461	EVM%20prediction%20contig193.114	protein_coding	chrcontig193:879912-886602:-	gi|747052703|ref|XP_011072479.1|	2369	0	PREDICTED: serine/threonine protein phosphatase 2A 55 kDa regulatory subunit B beta isoform isoform X1 [Sesamum indicum]	gi|747052702|ref|XM_011074177.1|	1074	0	PREDICTED: Sesamum indicum serine/threonine protein phosphatase 2A 55 kDa regulatory subunit B beta isoform (LOC105157725), transcript variant X1, mRNA	Q39247	816	0	Serine/threonine protein phosphatase 2A 55 kDa regulatory subunit B beta isoform	SPAC227.07c	475	1.00E-162	COG5170	pfam10341	TPP1	Shelterin complex subunit, TPP1/ACD. TPP1 is a component of the telomerase holoenzyme, involved in telomere replication. It has been demonstrated that TPP1 dimerises and binds to DNA and RNA. Furthermore, TPP1 stimulates the dissociation of RNA/DNA hetero-duplexes. Yeast telomerase protein TPP1 (Est3 in yeast) is a novel type of GTPase. The key residues in yeast EST3 are an Asp at residue 86 and …	GO:0032502|developmental process;GO:0000278|mitotic cell cycle;GO:0070262|peptidyl-serine dephosphorylation;GO:0006470|protein dephosphorylation;	GO:0005829|cytosol;GO:0000159|protein phosphatase type 2A complex;	GO:0008601|protein phosphatase type 2A regulator activity;	K04354	PPP2R2; serine/threonine-protein phosphatase 2A regulatory subunit B
evm.TU.contig193.115	0.1334699	0	0	0.103174233	0	0.052027585	0.343267248	0.101936451	0.104322574	EVM%20prediction%20contig193.115	protein_coding	chrcontig193:891153-892597:+	gi|747052701|ref|XP_011072478.1|	1504	0	PREDICTED: probable pectate lyase 4 [Sesamum indicum]	gi|848918614|ref|XM_013001057.1|	75	2.00E-29	PREDICTED: Erythranthe guttatus probable pectate lyase 9 (LOC105975824), mRNA	Q9C8G4	313	6.00E-102	Probable pectate lyase 4	TM0433	89	6.00E-19	COG3866	pfam00544	Pec_lyase_C	Pectate lyase. This enzyme forms a right handed beta helix structure. Pectate lyase is an enzyme involved in the maceration and soft rotting of plant tissue.	GO:0045490|pectin catabolic process;	.	GO:0046872|metal ion binding;GO:0030570|pectate lyase activity;	K01728	pel; pectate lyase [EC:4.2.2.2]
evm.TU.contig244.29	7.826982922	2.79636161	6.596397671	1.148805403	1.014946302	1.622060009	1.601662348	2.118709934	1.23903119	EVM%20prediction%20contig244.29	protein_coding	chrcontig244:327927-335181:+	gi|747054187|ref|XP_011073289.1|	941	2.00E-125	PREDICTED: random slug protein 5-like [Sesamum indicum]	.	.	.	.	Q55CU8	94.4	4.00E-21	Random slug protein 5	.	.	.	.	pfam00650	CRAL_TRIO	CRAL/TRIO domain.	GO:0007275|multicellular organismal development;GO:0006355|regulation of transcription, DNA-templated;GO:0006351|transcription, DNA-templated;	GO:0005634|nucleus;	GO:0003677|DNA binding;	.	.
evm.TU.contig244.22	2.123358447	5.764658984	4.259486565	90.5355014	46.32206117	69.87541639	28.00303368	38.83535563	18.86767669	EVM%20prediction%20contig244.22	protein_coding	chrcontig244:246240-251020:-	gi|747053329|ref|XP_011072823.1|	2049	0	PREDICTED: flavin-containing monooxygenase FMO GS-OX-like 9 [Sesamum indicum]	gi|747053328|ref|XM_011074521.1|	684	0	PREDICTED: Sesamum indicum flavin-containing monooxygenase FMO GS-OX-like 9 (LOC105157962), mRNA	Q9FF12	636	0	Flavin-containing monooxygenase FMO GS-OX-like 9	SPBP16F5.08c	136	2.00E-34	COG2072	pfam00743	FMO-like	Flavin-binding monooxygenase-like. This family includes FMO proteins, cyclohexanone mono-oxygenase and a number of different mono-oxygenases.	GO:0055114|oxidation-reduction process;	.	GO:0050660|flavin adenine dinucleotide binding;GO:0004497|monooxygenase activity;GO:0004499|N,N-dimethylaniline monooxygenase activity;GO:0050661|NADP binding;	.	.
evm.TU.contig244.23	16.96653308	18.92564777	16.89459855	19.79285178	19.26108622	20.23364508	23.62534072	24.08183515	26.70438275	EVM%20prediction%20contig244.23	protein_coding	chrcontig244:257155-263784:-	gi|747063412|ref|XP_011078254.1|	2818	0	PREDICTED: histone deacetylase 5 [Sesamum indicum]	gi|747063411|ref|XM_011079952.1|	1018	0	PREDICTED: Sesamum indicum histone deacetylase 5 (LOC105162046), mRNA	Q8RX28	836	0	Histone deacetylase 5	SPBC800.03	268	2.00E-78	COG0123	pfam00850	Hist_deacetyl	Histone deacetylase domain. Histones can be reversibly acetylated on several lysine residues. Regulation of transcription is caused in part by this mechanism. Histone deacetylases catalyse the removal of the acetyl group. Histone deacetylases are related to other proteins.	GO:0006355|regulation of transcription, DNA-templated;GO:0006351|transcription, DNA-templated;	GO:0005634|nucleus;	GO:0032041|NAD-dependent histone deacetylase activity (H3-K14 specific);	K11407	HDAC6; histone deacetylase 6 [EC:3.5.1.98]
evm.TU.contig244.20	4.052086166	1.126778797	0.837842401	0	0.228077821	0	0.425364873	0.884212814	0	EVM%20prediction%20contig244.20	protein_coding	chrcontig244:228137-228403:-	gi|747047224|ref|XP_011069570.1|	271	3.00E-29	PREDICTED: peamaclein [Sesamum indicum]	.	.	.	.	P86888	103	1.00E-28	Peamaclein	.	.	.	.	pfam02704	GASA	Gibberellin regulated protein. This is the GASA gibberellin regulated cysteine rich protein family. The expression of these proteins is up-regulated by the plant hormone gibberellin, most of these proteins have some role in plant development. There are 12 cysteine residues conserved within the alignment giving the potential for these proteins to posses 6 disulphide bonds.	GO:0005975|carbohydrate metabolic process;GO:0006952|defense response;	.	GO:0042973|glucan endo-1,3-beta-D-glucosidase activity;	.	.
evm.TU.contig244.21	30.77054641	17.30573695	20.46687851	8.122997974	7.513861199	11.01795876	23.59389295	31.69347695	16.25570311	EVM%20prediction%20contig244.21	protein_coding	chrcontig244:241551-244901:+	gi|747053738|ref|XP_011073043.1|	3884	0	PREDICTED: probable LRR receptor-like serine/threonine-protein kinase At1g74360 [Sesamum indicum]	gi|848877765|ref|XM_012983862.1|	450	0	PREDICTED: Erythranthe guttatus probable LRR receptor-like serine/threonine-protein kinase At1g74360 (LOC105959725), mRNA	C0LGJ1	1197	0	Probable LRR receptor-like serine/threonine-protein kinase At1g74360	BS_yloP_1	100	1.00E-21	COG0515	pfam00069	Pkinase	Protein kinase domain.	.	GO:0016021|integral component of membrane;GO:0031966|mitochondrial membrane;GO:0005739|mitochondrion;	GO:0005524|ATP binding;GO:0004674|protein serine/threonine kinase activity;	.	.
evm.TU.contig244.24	0.195891183	0.428968544	0.236273681	0.567850579	0.887595626	0.419979325	0.503806684	0.935063456	0.918673316	EVM%20prediction%20contig244.24	protein_coding	chrcontig244:269201-273164:-	gi|747053417|ref|XP_011072870.1|	1147	2.00E-147	PREDICTED: uncharacterized protein LOC105157988 isoform X2 [Sesamum indicum]	.	.	.	.	.	.	.	.	.	.	.	.	pfam00628	PHD	PHD-finger. PHD folds into an interleaved type of Zn-finger chelating 2 Zn ions in a similar manner to that of the RING and FYVE domains. Several PHD fingers have been identified as binding modules of methylated histone H3.	.	.	.	.	.
evm.TU.contig592.73	6.579314922	5.860713091	7.101711778	15.34392901	12.78568718	13.38843182	29.99098565	28.53117429	34.69019143	EVM%20prediction%20contig592.73	protein_coding	chrcontig592:642915-646461:-	gi|848924967|ref|XP_012858517.1|	2169	0	PREDICTED: molybdate-anion transporter-like [Erythranthe guttata]	gi|848924966|ref|XM_013003063.1|	918	0	PREDICTED: Erythranthe guttatus molybdate-anion transporter-like (LOC105977710), mRNA	Q6N075	228	2.00E-67	Molybdate-anion transporter	.	.	.	.	pfam05631	DUF791	Protein of unknown function (DUF791). This family consists of several eukaryotic proteins of unknown function.	.	GO:0016021|integral component of membrane;GO:0016020|membrane;GO:0005886|plasma membrane;	GO:0015098|molybdate ion transmembrane transporter activity;	.	.
evm.TU.contig592.72	7.16393763	7.981127565	6.647874575	2.356523903	1.849724622	2.281578913	1.971276737	2.514512889	1.40582385	EVM%20prediction%20contig592.72	protein_coding	chrcontig592:633563-636817:-	gi|848924746|ref|XP_012858449.1|	2383	0	PREDICTED: U-box domain-containing protein 44-like [Erythranthe guttata]	.	.	.	.	Q9SFX2	157	3.00E-38	U-box domain-containing protein 43	.	.	.	.	pfam00514	Arm	Armadillo/beta-catenin-like repeat. Approx. 40 amino acid repeat. Tandem repeats form super-helix of helices that is proposed to mediate interaction of beta-catenin with its ligands. CAUTION: This family does not contain all known armadillo repeats.	.	GO:0005886|plasma membrane;	GO:0016874|ligase activity;GO:0004842|ubiquitin-protein transferase activity;	.	.
evm.TU.contig592.71	17.21013814	20.09988814	14.78502926	15.02030052	16.5366251	12.7247811	20.72370327	18.65612812	19.52675771	EVM%20prediction%20contig592.71	protein_coding	chrcontig592:625784-630184:+	gi|747075037|ref|XP_011084538.1|	988	3.00E-133	PREDICTED: uncharacterized protein LOC105166763 isoform X1 [Sesamum indicum]	gi|747075038|ref|XM_011086237.1|	358	0	PREDICTED: Sesamum indicum uncharacterized LOC105166763 (LOC105166763), transcript variant X2, mRNA	Q8H0P8	210	1.00E-65	RNA-binding protein 1	.	.	.	.	pfam00076	RRM_1	RNA recognition motif. (a.k.a. RRM, RBD, or RNP domain). The RRM motif is probably diagnostic of an RNA binding protein. RRMs are found in a variety of RNA binding proteins, including various hnRNP proteins, proteins implicated in regulation of alternative splicing, and protein components of snRNPs. The motif also appears in a few single stranded DNA binding proteins. The RRM structure consists o…	GO:0000398|mRNA splicing, via spliceosome;	GO:0016607|nuclear speck;	GO:0000166|nucleotide binding;GO:0017069|snRNA binding;	.	.
evm.TU.contig592.70	550.4311252	519.8649098	517.5204965	189.9213762	150.5184516	233.602874	83.03643994	113.0311762	59.64298723	EVM%20prediction%20contig592.70	protein_coding	chrcontig592:620756-621164:-	gi|747075033|ref|XP_011084535.1|	468	3.00E-58	PREDICTED: protein yippee-like At4g27745 [Sesamum indicum]	.	.	.	.	Q9T096	126	7.00E-37	Protein yippee-like At4g27745	.	.	.	.	pfam03226	Yippee-Mis18	Yippee zinc-binding/DNA-binding /Mis18, centromere assembly. This family includes both Yippee-type proteins and Mis18 kinetochore proteins. Yippee are putative zinc-binding/DNA-binding proteins. Mis18 are proteins involved in the priming of centromeres for recruiting CENP-A. Mis18-alpha and beta form part of a small complex with Mis18-binding protein. Mis18-alpha is found to interact with DNA de-…	.	.	GO:0046872|metal ion binding;	.	.
evm.TU.contig592.76	0	0	0.104436938	0.585665499	0.17057921	0.337523491	0.477195047	0.082662753	0.169195436	EVM%20prediction%20contig592.76	protein_coding	chrcontig592:664950-666072:-	gi|747075418|ref|XP_011084744.1|	890	8.00E-116	PREDICTED: ATPase family AAA domain-containing protein 1 [Sesamum indicum]	gi|747075417|ref|XM_011086442.1|	320	8.00E-166	PREDICTED: Sesamum indicum ATPase family AAA domain-containing protein 1 (LOC105166921), mRNA	B4F6J6	210	3.00E-64	ATPase family AAA domain-containing protein 1	YGR028w	184	7.00E-55	COG0464	pfam00004	AAA	ATPase family associated with various cellular activities (AAA). AAA family proteins often perform chaperone-like functions that assist in the assembly, operation, or disassembly of protein complexes.	GO:0031122|cytoplasmic microtubule organization;	GO:0030054|cell junction;GO:0005634|nucleus;GO:0005777|peroxisome;GO:0045211|postsynaptic membrane;	GO:0005524|ATP binding;GO:0008568|microtubule-severing ATPase activity;	.	.
evm.TU.contig592.74	0	0	0	0	0	0	0	0	0.066669725	EVM%20prediction%20contig592.74	protein_coding	chrcontig592:648673-653485:-	gi|747075047|ref|XP_011084543.1|	1500	0	PREDICTED: vacuolar protein sorting-associated protein 26A [Sesamum indicum]	gi|747075046|ref|XM_011086241.1|	636	0	PREDICTED: Sesamum indicum vacuolar protein sorting-associated protein 26A (LOC105166765), mRNA	Q9T091	543	0	Vacuolar protein sorting-associated protein 26B	.	.	.	.	pfam03643	Vps26	Vacuolar protein sorting-associated protein 26. Vacuolar protein sorting-associated protein (Vps) 26 is one of around 50 proteins involved in protein trafficking. In particular, Vps26 assembles into a retromer complex with at least four other proteins Vps5, Vps17, Vps29 and Vps35. This family also contains Down syndrome critical region 3/A.	GO:0006886|intracellular protein transport;GO:0042147|retrograde transport, endosome to Golgi;	GO:0005829|cytosol;GO:0005768|endosome;GO:0005794|Golgi apparatus;GO:0031902|late endosome membrane;GO:0030904|retromer complex;	GO:0008565|protein transporter activity;	.	.
evm.TU.contig564.38	37.4523502	39.54650643	34.06351493	51.42652358	44.8341497	50.85275668	34.46676083	31.27268502	30.04381281	EVM%20prediction%20contig564.38	protein_coding	chrcontig564:380568-384458:-	gi|747104657|ref|XP_011100573.1|	2627	0	PREDICTED: glucose-6-phosphate 1-dehydrogenase, chloroplastic [Sesamum indicum]	gi|747104656|ref|XM_011102271.1|	1002	0	PREDICTED: Sesamum indicum glucose-6-phosphate 1-dehydrogenase, chloroplastic (LOC105178736), mRNA	Q43839	946	0	Glucose-6-phosphate 1-dehydrogenase, chloroplastic	YNL241c	444	4.00E-149	COG0364	pfam02781	G6PD_C	Glucose-6-phosphate dehydrogenase, C-terminal domain.	GO:0006006|glucose metabolic process;GO:0006098|pentose-phosphate shunt;	GO:0009507|chloroplast;	GO:0004345|glucose-6-phosphate dehydrogenase activity;GO:0050661|NADP binding;	K00036	G6PD, zwf; glucose-6-phosphate 1-dehydrogenase [EC:1.1.1.49]
evm.TU.contig564.39	34.25342646	47.56681463	41.11315305	28.73876434	5.266748379	27.4643777	16.98470441	30.83990908	14.25723052	EVM%20prediction%20contig564.39	protein_coding	chrcontig564:388009-388563:-	gi|848859975|ref|XP_012830849.1|	311	2.00E-32	PREDICTED: uncharacterized protein LOC105951916 [Erythranthe guttata]	gi|590605588|ref|XM_007020465.1|	33	2.00E-06	Theobroma cacao Uncharacterized protein (TCM_030660) mRNA, complete cds	.	.	.	.	.	.	.	.	pfam07075	DUF1343	Protein of unknown function (DUF1343). This family consists of several hypothetical bacterial proteins of around 400 residues in length. The function of this family is unknown.	.	.	.	.	.
evm.TU.contig139.83	0	0	0	0	0	0	0.292712425	0	0	EVM%20prediction%20contig139.83	protein_coding	chrcontig139:1276826-1277407:-	gi|747063173|ref|XP_011078123.1|	837	1.00E-105	PREDICTED: probable inactive leucine-rich repeat receptor-like protein kinase At5g20690 [Sesamum indicum]	.	.	.	.	Q3E991	250	1.00E-77	Pollen receptor-like kinase 6	PA0074_1	58.5	1.00E-09	COG0515	pfam00069	Pkinase	Protein kinase domain.	GO:0010183|pollen tube guidance;	GO:0005737|cytoplasm;GO:0016021|integral component of membrane;GO:0005886|plasma membrane;GO:0090404|pollen tube tip;	GO:0005524|ATP binding;GO:0042802|identical protein binding;GO:0004674|protein serine/threonine kinase activity;	.	.
evm.TU.contig161.2	0	0	0.195716466	0	0	0	0	0	0	EVM%20prediction%20contig161.2	protein_coding	chrcontig161:53984-54845:+	gi|970010539|ref|XP_015066163.1|	219	3.00E-18	PREDICTED: suppressor of RPS4-RLD 1 [Solanum pennellii]	.	.	.	.	F4JS25	72.4	7.00E-14	Suppressor of RPS4-RLD 1	.	.	.	.	pfam13321	DUF4084	Domain of unknown function (DUF4084). This family of Firmicute proteins is frequently associated with the EAL, GGDEF and PAS families, pfam00563, pfam00990, and pfam00989. The exact function is not known.	GO:0042742|defense response to bacterium;GO:0009816|defense response to bacterium, incompatible interaction;GO:0031348|negative regulation of defense response;GO:0045892|negative regulation of transcription, DNA-templated;	GO:0005737|cytoplasm;GO:0005783|endoplasmic reticulum;GO:0016021|integral component of membrane;GO:0043231|intracellular membrane-bounded organelle;GO:0005634|nucleus;GO:0048471|perinuclear region of cytoplasm;	GO:0032947|protein complex scaffold;	.	.
evm.TU.contig559.146	350.2602378	280.6539937	308.2833356	329.6646022	494.5043928	326.9008769	366.7442764	344.017118	397.0922876	EVM%20prediction%20contig559.146	protein_coding	chrcontig559:1060044-1062868:-	gi|747083074|ref|XP_011088890.1|	321	4.00E-37	PREDICTED: cytochrome b-c1 complex subunit 9 [Sesamum indicum]	gi|848900526|ref|XM_012994973.1|	120	3.00E-55	PREDICTED: Erythranthe guttatus cytochrome b-c1 complex subunit 9 (LOC105970173), mRNA	P46270	104	4.00E-29	Cytochrome b-c1 complex subunit 9	.	.	.	.	pfam05365	UCR_UQCRX_QCR9	Ubiquinol-cytochrome C reductase, UQCRX/QCR9 like. The UQCRX/QCR9 protein is the 9/10 subunit of complex III, encoding a protein of about 7-kDa. Deletion of QCR9 results in the inability of cells to grow on grow on-fermentable carbon source n yeast.	GO:0006122|mitochondrial electron transport, ubiquinol to cytochrome c;	GO:0005750|mitochondrial respiratory chain complex III;	.	.	.
evm.TU.contig62.208	35.87097106	52.2504177	32.05725971	21.2153222	29.8792603	31.34394552	69.87711265	68.95000621	65.95380393	EVM%20prediction%20contig62.208	protein_coding	chrcontig62:1951641-1953178:-	gi|747100999|ref|XP_011098610.1|	669	2.00E-85	PREDICTED: transcription factor bHLH47 isoform X2 [Sesamum indicum]	.	.	.	.	Q9SN74	124	4.00E-33	Transcription factor bHLH47	.	.	.	.	pfam00804	Syntaxin	Syntaxin. Syntaxins are the prototype family of SNARE proteins. They usually consist of three main regions - a C-terminal transmembrane region, a central SNARE domain which is characteristic of and conserved in all syntaxins (pfam05739), and an N-terminal domain that is featured in this entry. This domain varies between syntaxin isoforms; in syntaxin 1A it is found as three alpha-helices with a l…	GO:0010106|cellular response to iron ion starvation;GO:0055072|iron ion homeostasis;GO:0006355|regulation of transcription, DNA-templated;GO:0006351|transcription, DNA-templated;	GO:0005634|nucleus;	GO:0003677|DNA binding;GO:0003700|transcription factor activity, sequence-specific DNA binding;	.	.
evm.TU.contig564.32	0.303055184	1.179803681	0.584846852	0.937064799	1.194054473	1.890131551	0.890764087	3.703291314	2.131862488	EVM%20prediction%20contig564.32	protein_coding	chrcontig564:345025-345279:+	gi|848859745|ref|XP_012830747.1|	210	9.00E-20	PREDICTED: uncharacterized protein LOC105951834 [Erythranthe guttata]	.	.	.	.	.	.	.	.	.	.	.	.	pfam05285	SDA1	SDA1. This family consists of several SDA1 protein homologues. SDA1 is a Saccharomyces cerevisiae protein which is involved in the control of the actin cytoskeleton. The protein is essential for cell viability and is localized in the nucleus.	.	.	.	.	.
evm.TU.contig139.82	106.0214635	94.21353343	106.6191202	95.58060949	83.43926969	95.9739165	75.41607259	72.06799807	94.41906758	EVM%20prediction%20contig139.82	protein_coding	chrcontig139:1261939-1264186:-	gi|848896324|ref|XP_012848220.1|	819	6.00E-109	PREDICTED: uncharacterized protein LOC105968145 [Erythranthe guttata]	gi|747063170|ref|XM_011079820.1|	288	4.00E-148	PREDICTED: Sesamum indicum uncharacterized LOC105161942 (LOC105161942), mRNA	.	.	.	.	sll1188	103	1.00E-26	COG3542	pfam06172	Cupin_5	Cupin superfamily (DUF985). Family of uncharacterized proteins found in bacteria and eukaryotes that belongs to the Cupin superfamily.	.	.	.	.	.
evm.TU.contig564.33	27.02786001	29.93071185	28.45054995	19.91262698	25.48295947	26.13833843	25.62659758	26.81681431	29.0552814	EVM%20prediction%20contig564.33	protein_coding	chrcontig564:346545-350065:-	gi|747060489|ref|XP_011076677.1|	1430	0	PREDICTED: cyclin-H1-1 [Sesamum indicum]	gi|747060491|ref|XM_011078376.1|	618	0	PREDICTED: Sesamum indicum cyclin-H1-1 (LOC105160875), transcript variant X3, mRNA	Q10D80	390	8.00E-134	Cyclin-H1-1	SPBP16F5.02	110	6.00E-27	COG5333	pfam00134	Cyclin_N	Cyclin, N-terminal domain. Cyclins regulate cyclin dependent kinases (CDKs). Human cyclin-O is a Uracil-DNA glycosylase that is related to other cyclins. Cyclins contain two domains of similar all-alpha fold, of which this family corresponds with the N-terminal domain.	GO:0007049|cell cycle;GO:0051301|cell division;GO:0045737|positive regulation of cyclin-dependent protein serine/threonine kinase activity;GO:1901409|positive regulation of phosphorylation of RNA polymerase II C-terminal domain;GO:0045944|positive regulation of transcription from RNA polymerase II promoter;GO:0072593|reactive oxygen species metabolic process;GO:2000070|regulation of response to w…	GO:0000307|cyclin-dependent protein kinase holoenzyme complex;GO:0005737|cytoplasm;GO:0005634|nucleus;	GO:0016538|cyclin-dependent protein serine/threonine kinase regulator activity;GO:0004672|protein kinase activity;	K06634	CCNH; cyclin H
evm.TU.contig564.30	5.731451561	5.454222209	5.591829917	4.135131437	3.437518996	3.078180863	4.866720969	3.842336399	3.558960108	EVM%20prediction%20contig564.30	protein_coding	chrcontig564:339805-342562:+	gi|747104695|ref|XP_011100594.1|	2524	0	PREDICTED: pentatricopeptide repeat-containing protein At5g65560-like isoform X1 [Sesamum indicum]	gi|747104708|ref|XM_011102299.1|	513	0	PREDICTED: Sesamum indicum pentatricopeptide repeat-containing protein At5g65560-like (LOC105178754), transcript variant X8, mRNA	Q9LSL9	373	2.00E-113	Pentatricopeptide repeat-containing protein At5g65560	.	.	.	.	pfam13041	PPR_2	PPR repeat family. This repeat has no known function. It is about 35 amino acids long and is found in up to 18 copies in some proteins. The family appears to be greatly expanded in plants and fungi. The repeat has been called PPR.	GO:0009765|photosynthesis, light harvesting;GO:0018298|protein-chromophore linkage;	GO:0009535|chloroplast thylakoid membrane;GO:0016021|integral component of membrane;GO:0009522|photosystem I;GO:0009523|photosystem II;	GO:0016168|chlorophyll binding;GO:0046872|metal ion binding;	.	.
evm.TU.contig239.115	0.049159715	0	0	0	0.038738408	0.153302654	0.252864805	0.225271776	0.461089851	EVM%20prediction%20contig239.115	protein_coding	chrcontig239:1224754-1230736:-	gi|747043240|ref|XP_011082795.1|	1204	6.00E-155	PREDICTED: uncharacterized protein LOC105165470 [Sesamum indicum]	gi|697131427|ref|XM_009621475.1|	87	6.00E-36	PREDICTED: Nicotiana tomentosiformis uncharacterized LOC104111717 (LOC104111717), transcript variant X5, mRNA	.	.	.	.	.	.	.	.	pfam05557	MAD	Mitotic checkpoint protein. This family consists of several eukaryotic mitotic checkpoint (Mitotic arrest deficient or MAD) proteins. The mitotic spindle checkpoint monitors proper attachment of the bipolar spindle to the kinetochores of aligned sister chromatids and causes a cell cycle arrest in prometaphase when failures occur. Multiple components of the mitotic spindle checkpoint have been ide…	.	.	.	.	.
evm.TU.contig564.31	0.296088398	0	0.571402097	0	0.233320989	0	1.087858439	0.678404659	0.462856479	EVM%20prediction%20contig564.31	protein_coding	chrcontig564:344379-344880:-	.	.	.	.	.	.	.	.	.	.	.	.	.	.	.	.	pfam13486	Dehalogenase	Reductive dehalogenase subunit. This family is most frequently associated with a Fer4 iron-sulfur cluster towards the C-terminal region.	.	.	.	.	.
evm.TU.contig62.209	49.46317535	41.35852816	53.73523601	268.9308446	483.1234416	272.5629418	629.1391692	548.6398368	829.4331657	EVM%20prediction%20contig62.209	protein_coding	chrcontig62:1958589-1960555:-	gi|848882053|ref|XP_012841365.1|	2317	0	PREDICTED: tubulin alpha chain [Erythranthe guttata]	gi|747100993|ref|XM_011100306.1|	914	0	PREDICTED: Sesamum indicum tubulin alpha chain (LOC105177235), mRNA	P33629	880	0	Tubulin alpha chain	SPBC800.05c	668	0	COG5023	pfam03953	Tubulin_C	Tubulin C-terminal domain. This family includes the tubulin alpha, beta and gamma chains. Members of this family are involved in polymer formation. Tubulins are GTPases. FtsZ can polymerize into tubes, sheets, and rings in vitro and is ubiquitous in eubacteria and archaea. Tubulin is the major component of microtubules. (The FtsZ GTPases have been split into their won family).	GO:0007017|microtubule-based process;	GO:0005737|cytoplasm;GO:0005874|microtubule;	GO:0005525|GTP binding;GO:0003924|GTPase activity;GO:0005200|structural constituent of cytoskeleton;	.	.
evm.TU.contig577.4	0	0.404368197	0	0	0	0	0.101767402	0	0	EVM%20prediction%20contig577.4	protein_coding	chrcontig577:20807-22609:-	gi|697147521|ref|XP_009627923.1|	638	6.00E-80	PREDICTED: phosphatidylinositol:ceramide inositolphosphotransferase 1-like isoform X1 [Nicotiana tomentosiformis]	gi|703119347|ref|XM_010103552.1|	91	1.00E-38	Morus notabilis hypothetical protein partial mRNA	Q9SH93	140	8.00E-39	Phosphatidylinositol:ceramide inositolphosphotransferase 2	.	.	.	.	pfam14360	PAP2_C	PAP2 superfamily C-terminal. This family is closely related to the C-terminal a region of PAP2.	GO:0006952|defense response;GO:0030148|sphingolipid biosynthetic process;	GO:0016021|integral component of membrane;GO:0005802|trans-Golgi network;	GO:0045140|inositol phosphoceramide synthase activity;	.	.
evm.TU.contig239.114	7.638227593	3.400964693	5.878307648	11.66550056	17.37471101	26.23039703	17.54259885	21.61040531	17.69300841	EVM%20prediction%20contig239.114	protein_coding	chrcontig239:1214590-1220608:+	gi|747054138|ref|XP_011073263.1|	3125	0	PREDICTED: LOW QUALITY PROTEIN: respiratory burst oxidase homolog protein C-like [Sesamum indicum]	gi|747043237|ref|XM_011084482.1|	848	0	PREDICTED: Sesamum indicum respiratory burst oxidase homolog protein C-like (LOC105165460), mRNA	Q2HXL0	1122	0	Respiratory burst oxidase homolog protein C	.	.	.	.	pfam08030	NAD_binding_6	Ferric reductase NAD binding domain.	.	GO:0016021|integral component of membrane;	GO:0005509|calcium ion binding;GO:0050664|oxidoreductase activity, acting on NAD(P)H, oxygen as acceptor;GO:0004601|peroxidase activity;	K13447	RBOH; respiratory burst oxidase [EC:1.6.3.- 1.11.1.-]
evm.TU.contig564.36	92.33343654	84.65474465	107.816897	112.7520177	123.1116683	115.2796142	84.81057418	78.95044347	87.33560757	EVM%20prediction%20contig564.36	protein_coding	chrcontig564:364357-366160:-	gi|747104665|ref|XP_011100577.1|	316	9.00E-36	PREDICTED: transmembrane protein 256 homolog [Sesamum indicum]	.	.	.	.	.	.	.	.	.	.	.	.	pfam04241	DUF423	Protein of unknown function (DUF423). This family of proteins with unknown function is a possible integral membrane protein from Caenorhabditis elegans. This family of proteins has GO references indicating the protein is involved in nematode larval development and is a positive regulator of growth rate.	.	.	.	.	.
evm.TU.contig239.117	99.40461529	70.37516719	83.15412001	42.61384798	51.27373954	42.47771651	70.21697402	69.04174882	73.62370886	EVM%20prediction%20contig239.117	protein_coding	chrcontig239:1252539-1258315:+	gi|747043242|ref|XP_011082808.1|	4333	0	PREDICTED: staphylococcal nuclease domain-containing protein 1 [Sesamum indicum]	gi|747043241|ref|XM_011084506.1|	1585	0	PREDICTED: Sesamum indicum staphylococcal nuclease domain-containing protein 1 (LOC105165478), mRNA	Q8VZG7	1263	0	Ribonuclease TUDOR 1	SPCC645.08c	290	1.00E-82	COG1525	pfam00567	TUDOR	Tudor domain.	GO:0034605|cellular response to heat;GO:0006402|mRNA catabolic process;GO:0006397|mRNA processing;GO:0010372|positive regulation of gibberellin biosynthetic process;GO:0035194|posttranscriptional gene silencing by RNA;GO:0009651|response to salt stress;	GO:0005737|cytoplasm;GO:0000932|cytoplasmic mRNA processing body;GO:0010494|cytoplasmic stress granule;GO:0005829|cytosol;GO:0005783|endoplasmic reticulum;GO:0005635|nuclear envelope;GO:0016442|RISC complex;	GO:0003723|RNA binding;GO:0003712|transcription cofactor activity;	.	.
evm.TU.contig564.37	0.454582776	0	0	0	0.477621789	0	0.111345511	0	0.118436805	EVM%20prediction%20contig564.37	protein_coding	chrcontig564:372678-373187:-	gi|747104659|ref|XP_011100574.1|	605	5.00E-77	PREDICTED: F-box protein SNE [Sesamum indicum]	gi|747104658|ref|XM_011102272.1|	196	5.00E-97	PREDICTED: Sesamum indicum F-box protein SNE (LOC105178737), mRNA	Q9LUB6	147	2.00E-43	F-box protein SNE	.	.	.	.	pfam12937	F-box-like	F-box-like. This is an F-box-like family.	GO:0009740|gibberellic acid mediated signaling pathway;GO:0043161|proteasome-mediated ubiquitin-dependent protein catabolic process;GO:0016567|protein ubiquitination;GO:0009937|regulation of gibberellic acid mediated signaling pathway;GO:0048831|regulation of shoot system development;	GO:0005634|nucleus;GO:0019005|SCF ubiquitin ligase complex;	.	.	.
evm.TU.contig197.142	0	0	0.671783547	1.937444787	2.41392634	2.062542199	2.353302419	1.701512225	1.088338207	EVM%20prediction%20contig197.142	protein_coding	chrcontig197:2543400-2544505:-	gi|568828250|ref|XP_006468457.1|	409	5.00E-47	PREDICTED: protein PHLOEM PROTEIN 2-LIKE A5 [Citrus sinensis]	.	.	.	.	Q9C5Q9	75.1	1.00E-14	Protein PHLOEM PROTEIN 2-LIKE A5	.	.	.	.	pfam14299	PP2	Phloem protein 2. Phloem protein 2 (PP2) is one of the most abundant and enigmatic proteins in the phloem sap. PP2 is translocated in the assimilate stream where its lectin activity or RNA-binding properties can exert effects over long distances.	GO:0007165|signal transduction;	.	GO:0030246|carbohydrate binding;	.	.
evm.TU.contig564.34	12.0059915	9.614181915	10.85158319	16.7407041	22.45456421	24.22950714	29.62151887	28.52401417	37.44734199	EVM%20prediction%20contig564.34	protein_coding	chrcontig564:356307-361586:+	gi|848859942|ref|XP_012830833.1|	1161	1.00E-151	PREDICTED: (S)-ureidoglycine aminohydrolase [Erythranthe guttata]	gi|848859941|ref|XM_012975379.1|	420	0	PREDICTED: Erythranthe guttatus (S)-ureidoglycine aminohydrolase (LOC105951906), mRNA	Q7F1K9	409	2.00E-136	Probable (S)-ureidoglycine aminohydrolase	DR1152	175	7.00E-49	COG3257	pfam07883	Cupin_2	Cupin domain. This family represents the conserved barrel domain of the 'cupin' superfamily ('cupa' is the Latin term for a small barrel).	GO:0000256|allantoin catabolic process;GO:0006145|purine nucleobase catabolic process;GO:0010136|ureide catabolic process;	GO:0005783|endoplasmic reticulum;	GO:0046872|metal ion binding;GO:0071522|ureidoglycine aminohydrolase activity;	K14977	ylbA, UGHY; (S)-ureidoglycine aminohydrolase [EC:3.5.3.26]
evm.TU.contig522.1209	0.556966284	0	0.134356709	0.107635821	0.109723925	0.217109705	0.409269986	0.957100627	0.326501462	EVM%20prediction%20contig522.1209	protein_coding	chrcontig522:8099363-8099917:+	gi|747069986|ref|XP_011081800.1|	885	4.00E-116	PREDICTED: myosin heavy chain kinase B-like [Sesamum indicum]	gi|848922542|ref|XM_013002308.1|	216	4.00E-108	PREDICTED: Erythranthe guttatus myosin heavy chain kinase B-like (LOC105977047), mRNA	P90648	65.1	4.00E-11	Myosin heavy chain kinase B	.	.	.	.	pfam00400	WD40	WD domain, G-beta repeat.	GO:0000281|mitotic cytokinesis;GO:0031037|myosin II filament disassembly;GO:0018107|peptidyl-threonine phosphorylation;GO:0046777|protein autophosphorylation;	GO:0005826|actomyosin contractile ring;GO:0005737|cytoplasm;	GO:0005524|ATP binding;GO:0016905|myosin heavy chain kinase activity;GO:0045159|myosin II binding;GO:0004674|protein serine/threonine kinase activity;	.	.
evm.TU.contig564.35	0	0	0	0	0	0	0.160413024	0	0	EVM%20prediction%20contig564.35	protein_coding	chrcontig564:362612-363925:+	gi|747104667|ref|XP_011100580.1|	491	2.00E-61	PREDICTED: glucan endo-1,3-beta-glucosidase 4-like [Sesamum indicum]	.	.	.	.	Q94CD8	114	4.00E-29	Glucan endo-1,3-beta-glucosidase 4	.	.	.	.	pfam07983	X8	X8 domain. The X8 domain domain contains at least 6 conserved cysteine residues that presumably form three disulphide bridges. The domain is found in an Olive pollen allergen as well as at the C-terminus of several families of glycosyl hydrolases. This domain may be involved in carbohydrate binding. This domain is characteristic of GPI-anchored domains.	GO:0005975|carbohydrate metabolic process;GO:0006952|defense response;	GO:0031225|anchored component of membrane;GO:0046658|anchored component of plasma membrane;GO:0005886|plasma membrane;	GO:0042973|glucan endo-1,3-beta-D-glucosidase activity;GO:0004553|hydrolase activity, hydrolyzing O-glycosyl compounds;GO:0030247|polysaccharide binding;	.	.
evm.TU.contig197.144	0.814535672	0.693659279	1.080695271	2.597299171	6.819797288	2.540097736	2.693417101	2.099568569	5.729907084	EVM%20prediction%20contig197.144	protein_coding	chrcontig197:2547744-2548887:+	gi|747097627|ref|XP_011096786.1|	410	8.00E-46	PREDICTED: vesicle-associated membrane protein 721-like [Sesamum indicum]	gi|567912892|ref|XM_006448697.1|	65	5.00E-24	Citrus clementina hypothetical protein (CICLE_v10016613mg) mRNA, complete cds	Q9MAS5	125	3.00E-33	Putative vesicle-associated membrane protein 726	.	.	.	.	pfam00957	Synaptobrevin	Synaptobrevin.	GO:0006887|exocytosis;GO:0015031|protein transport;GO:0006906|vesicle fusion;	GO:0009507|chloroplast;GO:0031901|early endosome membrane;GO:0005768|endosome;GO:0016021|integral component of membrane;GO:0005886|plasma membrane;GO:0031201|SNARE complex;	GO:0005484|SNAP receptor activity;GO:0000149|SNARE binding;	K08511	ATVAMP72; vesicle-associated membrane protein 72
evm.TU.contig412.96	0.752892837	0.418719469	0.72647991	2.702131009	3.220706429	1.467416849	10.94626327	7.885923048	7.397973284	EVM%20prediction%20contig412.96	protein_coding	chrcontig412:881967-884047:+	gi|747088393|ref|XP_011091783.1|	1847	0	PREDICTED: pheophytinase, chloroplastic [Sesamum indicum]	gi|747088394|ref|XM_011093482.1|	582	0	PREDICTED: Sesamum indicum pheophytinase, chloroplastic (LOC105172140), transcript variant X2, mRNA	Q9FFZ1	540	0	Pheophytinase, chloroplastic	all2056	119	3.00E-29	COG0596	pfam12697	Abhydrolase_6	Alpha/beta hydrolase family. This family contains alpha/beta hydrolase enzymes of diverse specificity.	GO:0015996|chlorophyll catabolic process;	GO:0009507|chloroplast;GO:0009570|chloroplast stroma;GO:0009535|chloroplast thylakoid membrane;	GO:0080124|pheophytinase activity;	.	.
evm.TU.contig412.97	88.17247339	89.1822994	83.96625891	42.89635563	37.26519259	43.76218758	40.68265829	38.07503958	43.87464922	EVM%20prediction%20contig412.97	protein_coding	chrcontig412:885263-886719:+	gi|848859690|ref|XP_012830719.1|	654	3.00E-81	PREDICTED: uncharacterized protein At2g40430 [Erythranthe guttata]	gi|747088606|ref|XM_011093597.1|	115	6.00E-52	PREDICTED: Sesamum indicum uncharacterized protein At2g40430 (LOC105172224), mRNA	O22892	163	5.00E-46	Uncharacterized protein At2g40430	.	.	.	.	pfam07767	Nop53	Nop53 (60S ribosomal biogenesis). This nucleolar family of proteins are involved in 60S ribosomal biogenesis. They are specifically involved in the processing beyond the 27S stage of 25S rRNA maturation. This family contains sequences that bear similarity to the glioma tumor suppressor candidate region gene 2 protein (p60). This protein has been found to interact with herpes simplex type 1 regula…	GO:0015996|chlorophyll catabolic process;	GO:0009507|chloroplast;GO:0009570|chloroplast stroma;GO:0009535|chloroplast thylakoid membrane;	GO:0080124|pheophytinase activity;	K14840	NOP53, GLTSCR2; nucleolar protein 53
evm.TU.contig412.94	7.282844471	8.531957249	8.068436941	6.568039265	6.164071783	9.147593467	10.30674676	10.91840796	13.28228461	EVM%20prediction%20contig412.94	protein_coding	chrcontig412:877352-877924:+	gi|747044257|ref|XP_011088115.1|	909	4.00E-118	PREDICTED: serine/threonine-protein kinase-like protein At3g51990 [Sesamum indicum]	gi|848899282|ref|XM_012994327.1|	226	1.00E-113	PREDICTED: Erythranthe guttatus serine/threonine-protein kinase-like protein At3g51990 (LOC105969555), mRNA	Q9SV05	264	6.00E-86	Serine/threonine-protein kinase-like protein At3g51990	.	.	.	.	pfam00069	Pkinase	Protein kinase domain.	.	GO:0005576|extracellular region;	GO:0005524|ATP binding;GO:0004674|protein serine/threonine kinase activity;	.	.
evm.TU.contig412.95	15.66826543	19.12619885	17.68106592	9.648386267	16.95064958	13.45744435	19.31902008	19.26809108	25.11592863	EVM%20prediction%20contig412.95	protein_coding	chrcontig412:878033-878323:+	gi|747088391|ref|XP_011091782.1|	197	5.00E-16	PREDICTED: serine/threonine-protein kinase-like protein At3g51990 [Sesamum indicum]	.	.	.	.	.	.	.	.	.	.	.	.	pfam06789	UPF0258	Uncharacterized protein family (UPF0258).	.	.	.	.	.
evm.TU.contig412.92	47.36459245	57.420284	65.21356837	75.36822254	62.64292231	79.03493622	37.45040408	48.23238284	37.45404766	EVM%20prediction%20contig412.92	protein_coding	chrcontig412:863854-866484:+	gi|747088389|ref|XP_011091781.1|	153	4.00E-11	PREDICTED: structure-specific endonuclease subunit SLX1 homolog [Sesamum indicum]	.	.	.	.	.	.	.	.	.	.	.	.	pfam01509	TruB_N	TruB family pseudouridylate synthase (N terminal domain). Members of this family are involved in modifying bases in RNA molecules. They carry out the conversion of uracil bases to pseudouridine. This family includes TruB, a pseudouridylate synthase that specifically converts uracil 55 to pseudouridine in most tRNAs. This family also includes Cbf5p that modifies rRNA.	.	.	.	.	.
evm.TU.contig412.90	41.16372673	41.95269245	43.34185404	20.31288079	18.66685159	21.29366166	14.64836922	17.10329735	18.11071343	EVM%20prediction%20contig412.90	protein_coding	chrcontig412:849310-849986:+	gi|747088382|ref|XP_011091777.1|	692	2.00E-89	PREDICTED: uncharacterized protein LOC105172134 [Sesamum indicum]	gi|848859513|ref|XM_012975192.1|	191	3.00E-94	PREDICTED: Erythranthe guttatus uncharacterized LOC105951740 (LOC105951740), mRNA	.	.	.	.	.	.	.	.	pfam00903	Glyoxalase	Glyoxalase/Bleomycin resistance protein/Dioxygenase superfamily.	.	.	.	.	.
evm.TU.contig412.91	0.108233994	0	0	7.195318992	19.78718841	7.003612443	3.260832818	3.471835607	7.867587755	EVM%20prediction%20contig412.91	protein_coding	chrcontig412:858150-859206:-	gi|747088385|ref|XP_011091778.1|	836	5.00E-109	PREDICTED: uncharacterized protein LOC105172136 [Sesamum indicum]	.	.	.	.	.	.	.	.	.	.	.	.	pfam04819	DUF716	Family of unknown function (DUF716). This family is equally distributed in both metazoa and plants. Annotation associated with a member from Nicotiana tabacum suggest that it may be involved in response to viral attack in plants. However, no clear function has been assigned to this family.	.	.	.	.	.
evm.TU.contig412.98	78.60008166	71.14115359	78.81686106	30.29442395	34.52552379	31.75461393	28.79756546	37.49780281	36.6546727	EVM%20prediction%20contig412.98	protein_coding	chrcontig412:887326-888613:+	gi|747088607|ref|XP_011091899.1|	297	4.00E-30	PREDICTED: uncharacterized protein At2g40430 [Sesamum indicum]	.	.	.	.	O22892	93.2	9.00E-22	Uncharacterized protein At2g40430	.	.	.	.	pfam07767	Nop53	Nop53 (60S ribosomal biogenesis). This nucleolar family of proteins are involved in 60S ribosomal biogenesis. They are specifically involved in the processing beyond the 27S stage of 25S rRNA maturation. This family contains sequences that bear similarity to the glioma tumor suppressor candidate region gene 2 protein (p60). This protein has been found to interact with herpes simplex type 1 regula…	GO:0015996|chlorophyll catabolic process;	GO:0009507|chloroplast;GO:0009570|chloroplast stroma;GO:0009535|chloroplast thylakoid membrane;	GO:0080124|pheophytinase activity;	K14840	NOP53, GLTSCR2; nucleolar protein 53
evm.TU.contig412.99	37.05010822	45.02080643	40.29843683	47.36663183	34.55136348	52.04396794	30.68871803	30.47335991	30.50125716	EVM%20prediction%20contig412.99	protein_coding	chrcontig412:891025-891729:+	gi|747088397|ref|XP_011091785.1|	698	6.00E-89	PREDICTED: putative transcription factor kapC [Sesamum indicum]	gi|747088396|ref|XM_011093483.1|	202	3.00E-100	PREDICTED: Sesamum indicum putative transcription factor kapC (LOC105172141), mRNA	Q8GTS2	136	3.00E-37	Basic leucine zipper 23	.	.	.	.	pfam07716	bZIP_2	Basic region leucine zipper.	GO:0010043|response to zinc ion;GO:0006351|transcription, DNA-templated;	GO:0005634|nucleus;	GO:0003677|DNA binding;GO:0043565|sequence-specific DNA binding;GO:0003700|transcription factor activity, sequence-specific DNA binding;	.	.
evm.TU.contig97.47	3.821492566	2.892787872	3.141141748	0.328230115	0.111532561	0.331032655	3.640141701	3.45911826	1.106277848	EVM%20prediction%20contig97.47	protein_coding	chrcontig97:512435-512980:-	gi|225432712|ref|XP_002282836.1|	627	4.00E-80	PREDICTED: uncharacterized protein YIR042C [Vitis vinifera]	.	.	.	.	P05332	85.1	3.00E-19	Uncharacterized N-acetyltransferase p20	BH0837	85.5	1.00E-19	COG1670	pfam13302	Acetyltransf_3	Acetyltransferase (GNAT) domain. This domain catalyses N-acetyltransferase reactions.	.	.	GO:0008080|N-acetyltransferase activity;	.	.
evm.TU.contig48.91	20.80590397	10.28546799	13.70266183	2.042320716	0.520485283	1.802288899	0	1.513364239	0	EVM%20prediction%20contig48.91	protein_coding	chrcontig48:1748464-1759933:+	gi|297742645|emb|CBI34794.3|	159	4.00E-12	unnamed protein product [Vitis vinifera]	.	.	.	.	Q6EPP9	55.1	2.00E-09	Growth-regulating factor 10	.	.	.	.	pfam08880	QLQ	QLQ. The QLQ domain is named after the conserved Gln, Leu, Gln motif. The QLQ domain is found at the N-terminus of SWI2/SNF2 protein, which has been shown to be involved in protein-protein interactions. This domain has thus been postulated to be involved in mediating protein interactions.	GO:0032502|developmental process;GO:0006355|regulation of transcription, DNA-templated;GO:0006351|transcription, DNA-templated;	GO:0005634|nucleus;	GO:0005524|ATP binding;	.	.
evm.TU.contig559.145	506.1342604	432.5780192	480.900237	300.3769154	222.7721121	312.4723833	246.7954376	239.6694425	254.8348524	EVM%20prediction%20contig559.145	protein_coding	chrcontig559:1057232-1058886:-	gi|747085745|ref|XP_011090346.1|	907	4.00E-121	PREDICTED: 60S ribosomal protein L10a-1 [Sesamum indicum]	gi|723707633|ref|XM_004241274.2|	150	3.00E-71	PREDICTED: Solanum lycopersicum 60S ribosomal protein L10a-1-like (LOC101252594), mRNA	Q8VZB9	332	6.00E-114	60S ribosomal protein L10a-1	SPCC1183.08c	240	2.00E-78	COG0081	pfam00687	Ribosomal_L1	Ribosomal protein L1p/L10e family. This family includes prokaryotic L1 and eukaryotic L10.	GO:0000470|maturation of LSU-rRNA;GO:0006412|translation;	GO:0005829|cytosol;GO:0022625|cytosolic large ribosomal subunit;GO:0022626|cytosolic ribosome;GO:0005886|plasma membrane;GO:0009506|plasmodesma;	GO:0003723|RNA binding;GO:0003735|structural constituent of ribosome;	K02865	RP-L10Ae, RPL10A; large subunit ribosomal protein L10Ae
evm.TU.contig139.87	10.84618553	9.071681265	12.91857439	800.566207	725.2859694	1098.467982	2129.358364	1807.783278	3056.168248	EVM%20prediction%20contig139.87	protein_coding	chrcontig139:1313043-1323308:-	gi|747063754|ref|XP_011078438.1|	626	2.00E-77	PREDICTED: MLP-like protein 34 [Sesamum indicum]	.	.	.	.	P85524	130	5.00E-37	Kirola	.	.	.	.	pfam00407	Bet_v_1	Pathogenesis-related protein Bet v I family. This family is named after Bet v 1, the major birch pollen allergen. This protein belongs to family 10 of plant pathogenesis-related proteins (PR-10), cytoplasmic proteins of 15-17 kd that are wide-spread among dicotyledonous plants. In recent years, a number of diverse plant proteins with low sequence similarity to Bet v 1 was identified. A classifica…	GO:0009607|response to biotic stimulus;GO:0016068|type I hypersensitivity;	.	.	.	.
evm.TU.contig350.33	0.492223388	3.672796491	4.274597217	65.44532178	25.08274938	51.80555624	50.39625479	50.24947629	46.5524537	EVM%20prediction%20contig350.33	protein_coding	chrcontig350:316024-319394:+	gi|747090756|ref|XP_011093080.1|	397	4.00E-46	PREDICTED: uncharacterized protein LOC105173122 [Sesamum indicum]	.	.	.	.	O03982	95.5	3.00E-23	Heavy metal-associated isoprenylated plant protein 39	.	.	.	.	pfam00403	HMA	Heavy-metal-associated domain.	GO:0046916|cellular transition metal ion homeostasis;GO:0030001|metal ion transport;	GO:0005737|cytoplasm;	GO:0046914|transition metal ion binding;	.	.
evm.TU.contig350.32	53.01344331	47.0830154	51.89930967	44.60428443	45.46959434	43.01703143	39.97749222	40.6852842	46.06717964	EVM%20prediction%20contig350.32	protein_coding	chrcontig350:300184-308049:-	gi|848879637|ref|XP_012840211.1|	956	2.00E-115	PREDICTED: LOW QUALITY PROTEIN: C-terminal binding protein AN [Erythranthe guttata]	gi|747090759|ref|XM_011094781.1|	235	3.00E-118	PREDICTED: Sesamum indicum uncharacterized LOC105173124 (LOC105173124), mRNA	Q8GUH2	229	9.00E-69	Uncharacterized protein At1g01500	.	.	.	.	pfam04667	Endosulfine	cAMP-regulated phosphoprotein/endosulfine conserved region. Conserved region found in both cAMP-regulated phosphoprotein 19 (ARPP-19) and Alpha/Beta endosulfine. No function has yet been assigned to ARPP-19. Endosulfine is the endogenous ligand for the ATP-dependent potassium (K ATP) channels which occupy a key position in the control of insulin release from the pancreatic beta cell by coupling c…	.	GO:0005829|cytosol;GO:0016021|integral component of membrane;	.	.	.
evm.TU.contig350.31	52.85387072	67.73452963	62.04242707	58.64378055	45.34595253	58.48243569	44.66231001	44.90676741	46.81135694	EVM%20prediction%20contig350.31	protein_coding	chrcontig350:293438-297876:-	gi|604329951|gb|EYU35108.1|	2388	0	hypothetical protein MIMGU_mgv1a002912mg [Erythranthe guttata]	gi|848879636|ref|XM_012984757.1|	1053	0	PREDICTED: Erythranthe guttatus C-terminal binding protein AN (LOC105960567), mRNA	O23702	516	8.00E-174	C-terminal binding protein AN	SMc01943	89.4	2.00E-18	COG1052	pfam02826	2-Hacid_dh_C	D-isomer specific 2-hydroxyacid dehydrogenase, NAD binding domain. This domain is inserted into the catalytic domain, the large dehydrogenase and D-lactate dehydrogenase families in SCOP. N-terminal portion of which is represented by family pfam00389.	GO:0048444|floral organ morphogenesis;GO:0048530|fruit morphogenesis;GO:0031129|inductive cell-cell signaling;GO:0009965|leaf morphogenesis;GO:0000226|microtubule cytoskeleton organization;GO:0042814|monopolar cell growth;GO:0055114|oxidation-reduction process;GO:0008360|regulation of cell shape;GO:0045604|regulation of epidermal cell differentiation;GO:0010482|regulation of epidermal cell divisi…	GO:0005829|cytosol;GO:0005874|microtubule;GO:0005802|trans-Golgi network;	GO:0051287|NAD binding;GO:0042803|protein homodimerization activity;GO:0003714|transcription corepressor activity;	.	.
evm.TU.contig350.30	41.99610169	43.9879077	44.59014183	59.0741267	58.12874276	73.94065754	47.72336077	50.43630272	46.85790682	EVM%20prediction%20contig350.30	protein_coding	chrcontig350:283426-286389:-	gi|747090762|ref|XP_011093084.1|	905	1.00E-117	PREDICTED: protein REVEILLE 6 isoform X1 [Sesamum indicum]	gi|555634168|gb|KF008658.1|	179	3.00E-87	Scutellaria baicalensis MYB9 (myb) mRNA, partial cds	Q8H0W3	207	3.00E-62	Protein REVEILLE 6	.	.	.	.	pfam00249	Myb_DNA-binding	Myb-like DNA-binding domain. This family contains the DNA binding domains from Myb proteins, as well as the SANT domain family.	GO:0009737|response to abscisic acid;GO:0046686|response to cadmium ion;GO:0009723|response to ethylene;GO:0009739|response to gibberellin;GO:0009753|response to jasmonic acid;GO:0009751|response to salicylic acid;GO:0009651|response to salt stress;GO:0006351|transcription, DNA-templated;	GO:0005634|nucleus;	GO:0003677|DNA binding;GO:0003700|transcription factor activity, sequence-specific DNA binding;	.	.
evm.TU.contig350.37	53.97884921	39.05505904	49.71198244	9.506027954	9.486432775	14.63308503	10.93871727	12.25901082	14.1648038	EVM%20prediction%20contig350.37	protein_coding	chrcontig350:345164-345760:+	gi|747090752|ref|XP_011093078.1|	617	6.00E-78	PREDICTED: RING-H2 finger protein ATL68 [Sesamum indicum]	gi|848887090|ref|XM_012988333.1|	249	2.00E-126	PREDICTED: Erythranthe guttatus uncharacterized LOC105963853 (LOC105963853), mRNA	Q9M313	174	9.00E-53	RING-H2 finger protein ATL68	.	.	.	.	pfam13639	zf-RING_2	Ring finger domain.	GO:0043161|proteasome-mediated ubiquitin-dependent protein catabolic process;	GO:0016021|integral component of membrane;	GO:0061630|ubiquitin protein ligase activity;GO:0008270|zinc ion binding;	.	.
evm.TU.contig350.36	0	0	0	0	0	0.092546764	0	0	0	EVM%20prediction%20contig350.36	protein_coding	chrcontig350:340407-341057:+	gi|747090754|ref|XP_011093079.1|	542	3.00E-66	PREDICTED: uncharacterized protein LOC105173120 [Sesamum indicum]	.	.	.	.	Q6DST1	69.3	3.00E-13	Late embryogenesis abundant protein At1g64065	.	.	.	.	pfam03168	LEA_2	Late embryogenesis abundant protein. Different types of LEA proteins are expressed at different stages of late embryogenesis in higher plant seed embryos and under conditions of dehydration stress. The function of these proteins is unknown. This family represents a group of LEA proteins that appear to be distinct from those in pfam02987. The family DUF1511, pfam07427, has now been merged into thi…	.	GO:0016021|integral component of membrane;	.	.	.
evm.TU.contig350.35	217.4352068	85.46873258	138.5156602	5.61174033	7.565963344	11.04545625	8.690011006	10.90998038	12.4466315	EVM%20prediction%20contig350.35	protein_coding	chrcontig350:338296-338955:+	gi|848879546|ref|XP_012840166.1|	745	8.00E-97	PREDICTED: uncharacterized protein LOC105960525 [Erythranthe guttata]	gi|848879545|ref|XM_012984712.1|	219	1.00E-109	PREDICTED: Erythranthe guttatus uncharacterized LOC105960525 (LOC105960525), mRNA	.	.	.	.	.	.	.	.	pfam03168	LEA_2	Late embryogenesis abundant protein. Different types of LEA proteins are expressed at different stages of late embryogenesis in higher plant seed embryos and under conditions of dehydration stress. The function of these proteins is unknown. This family represents a group of LEA proteins that appear to be distinct from those in pfam02987. The family DUF1511, pfam07427, has now been merged into thi…	.	.	.	.	.
evm.TU.contig350.34	3.590200784	2.970063274	3.63746213	9.505330648	11.10429055	15.81421041	11.67382028	11.58488234	12.5576027	EVM%20prediction%20contig350.34	protein_coding	chrcontig350:332287-333622:+	gi|747045231|ref|XP_011092990.1|	671	5.00E-83	PREDICTED: WRKY transcription factor 22 [Sesamum indicum]	gi|747045230|ref|XM_011094688.1|	182	5.00E-89	PREDICTED: Sesamum indicum WRKY transcription factor 22 (LOC105173039), mRNA	O04609	194	2.00E-58	WRKY transcription factor 22	.	.	.	.	pfam03106	WRKY	WRKY DNA -binding domain.	GO:0006952|defense response;GO:0010150|leaf senescence;GO:0010200|response to chitin;GO:0006351|transcription, DNA-templated;	GO:0005634|nucleus;	GO:0043565|sequence-specific DNA binding;GO:0003700|transcription factor activity, sequence-specific DNA binding;	K13425	WRKY22; WRKY transcription factor 22
evm.TU.contig559.143	4.729318201	4.309048601	5.243060648	27.37986209	33.69938894	30.75155433	19.22449836	16.67656452	23.28023447	EVM%20prediction%20contig559.143	protein_coding	chrcontig559:1049134-1050992:-	gi|747083081|ref|XP_011088893.1|	1070	5.00E-143	PREDICTED: glucan endo-1,3-beta-glucosidase 14-like [Sesamum indicum]	.	.	.	.	Q9ZQG9	294	3.00E-96	Glucan endo-1,3-beta-glucosidase 14	.	.	.	.	pfam00332	Glyco_hydro_17	Glycosyl hydrolases family 17.	GO:0005975|carbohydrate metabolic process;GO:0071555|cell wall organization;GO:0006952|defense response;	GO:0046658|anchored component of plasma membrane;GO:0005618|cell wall;GO:0005737|cytoplasm;GO:0005576|extracellular region;GO:0005634|nucleus;	GO:0042973|glucan endo-1,3-beta-D-glucosidase activity;GO:0004553|hydrolase activity, hydrolyzing O-glycosyl compounds;GO:0030247|polysaccharide binding;	.	.
evm.TU.contig350.38	0	0	0	0.646513863	0.527244832	0.260813607	0.245827751	0.894260687	0.653709638	EVM%20prediction%20contig350.38	protein_coding	chrcontig350:354728-358686:-	gi|747071760|ref|XP_011082768.1|	291	1.00E-29	PREDICTED: transcription factor TGA1 [Sesamum indicum]	gi|848854589|ref|XM_012993482.1|	104	6.00E-46	PREDICTED: Erythranthe guttatus transcription factor TGA7 (LOC105968806), mRNA	Q84JC2	61.2	8.00E-11	Protein DOG1-like 4	.	.	.	.	pfam14144	DOG1	Seed dormancy control. This family of plant proteins appears to be a highly specific controller seed dormancy.	GO:0006351|transcription, DNA-templated;	.	GO:0043565|sequence-specific DNA binding;	.	.
evm.TU.contig559.142	26.1470544	22.24329121	30.18227506	37.65432846	61.12571339	40.3162928	38.92488366	46.00399713	41.78236757	EVM%20prediction%20contig559.142	protein_coding	chrcontig559:1045726-1047635:+	gi|747083083|ref|XP_011088895.1|	839	2.00E-109	PREDICTED: probable calcium-binding protein CML48 isoform X1 [Sesamum indicum]	gi|848884925|ref|XM_012987267.1|	157	4.00E-75	PREDICTED: Erythranthe guttatus probable calcium-binding protein CML48 (LOC105962922), mRNA	Q9ZQH1	231	8.00E-74	Probable calcium-binding protein CML48	.	.	.	.	pfam13405	EF-hand_6	EF-hand domain.	.	.	GO:0005509|calcium ion binding;	K13448	CML; calcium-binding protein CML
evm.TU.contig280.133	44.14503845	57.31879551	45.37436829	97.45473909	87.20577836	85.68596363	106.3349629	102.6891821	101.974089	EVM%20prediction%20contig280.133	protein_coding	chrcontig280:709943-718281:+	gi|747100772|ref|XP_011098487.1|	1973	0	PREDICTED: deoxynucleoside triphosphate triphosphohydrolase SAMHD1 homolog [Sesamum indicum]	gi|747100771|ref|XM_011100185.1|	880	0	PREDICTED: Sesamum indicum deoxynucleoside triphosphate triphosphohydrolase SAMHD1 homolog (LOC105177143), mRNA	B0G107	290	2.00E-89	Deoxynucleoside triphosphate triphosphohydrolase SAMHD1 homolog	PAB2116	141	3.00E-36	COG1078	pfam01966	HD	HD domain. HD domains are metal dependent phosphohydrolases.	GO:0051607|defense response to virus;GO:0006203|dGTP catabolic process;	GO:0005634|nucleus;	GO:0008832|dGTPase activity;GO:0046872|metal ion binding;	.	.
evm.TU.contig280.132	357.9523677	360.3931557	363.7777882	331.4622699	282.3876639	307.4109462	305.2258816	298.6923845	336.3050087	EVM%20prediction%20contig280.132	protein_coding	chrcontig280:706577-709449:+	gi|661893681|emb|CDP02122.1|	441	1.00E-49	unnamed protein product [Coffea canephora]	gi|848854699|ref|XM_012993992.1|	132	2.00E-61	PREDICTED: Erythranthe guttatus formate dehydrogenase, mitochondrial (LOC105969241), mRNA	Q07511	166	1.00E-47	Formate dehydrogenase, mitochondrial	YOR388c	84	2.00E-18	COG1052	pfam02826	2-Hacid_dh_C	D-isomer specific 2-hydroxyacid dehydrogenase, NAD binding domain. This domain is inserted into the catalytic domain, the large dehydrogenase and D-lactate dehydrogenase families in SCOP. N-terminal portion of which is represented by family pfam00389.	GO:0042183|formate catabolic process;	GO:0005739|mitochondrion;	GO:0008863|formate dehydrogenase (NAD+) activity;GO:0051287|NAD binding;GO:0016616|oxidoreductase activity, acting on the CH-OH group of donors, NAD or NADP as acceptor;	K00122	FDH; formate dehydrogenase [EC:1.2.1.2]
evm.TU.contig280.131	42.73913583	46.74861203	42.29879208	42.91944662	30.98257133	41.52427162	34.72640444	37.03001269	36.48387893	EVM%20prediction%20contig280.131	protein_coding	chrcontig280:697672-702384:-	gi|747100761|ref|XP_011098483.1|	1645	0	PREDICTED: protein farnesyltransferase subunit beta [Sesamum indicum]	gi|747100760|ref|XM_011100181.1|	647	0	PREDICTED: Sesamum indicum protein farnesyltransferase subunit beta (LOC105177137), mRNA	Q04903	426	2.00E-145	Protein farnesyltransferase subunit beta	SPAC17G6.04c	185	8.00E-53	COG5029	pfam13249	Prenyltrans_2	Prenyltransferase-like.	GO:0018343|protein farnesylation;GO:0042127|regulation of cell proliferation;	GO:0005965|protein farnesyltransferase complex;	GO:0004660|protein farnesyltransferase activity;GO:0008270|zinc ion binding;	.	.
evm.TU.contig280.130	31.67175077	33.78396852	28.27878346	39.17238094	41.26339065	38.65086628	28.48619742	24.25352262	31.88474115	EVM%20prediction%20contig280.130	protein_coding	chrcontig280:694087-696514:-	gi|747100759|ref|XP_011098481.1|	532	2.00E-61	PREDICTED: CASP-like protein 4A3 [Sesamum indicum]	gi|747100758|ref|XM_011100179.1|	135	7.00E-63	PREDICTED: Sesamum indicum CASP-like protein 4A3 (LOC105177136), mRNA	D7LIR2	129	2.00E-33	CASP-like protein 4A3	.	.	.	.	pfam04535	DUF588	Domain of unknown function (DUF588). This family of plant proteins contains a domain that may have a catalytic activity. It has a conserved arginine and aspartate that could form an active site. These proteins are predicted to contain 3 or 4 transmembrane helices.	.	GO:0016021|integral component of membrane;GO:0005886|plasma membrane;	.	.	.
evm.TU.contig280.137	322.8547892	334.8348392	334.9114669	465.5129684	493.8402921	752.1323475	335.7630753	418.8319607	357.3457732	EVM%20prediction%20contig280.137	protein_coding	chrcontig280:744847-747417:+	gi|848854687|ref|XP_012849408.1|	723	7.00E-90	PREDICTED: homeobox-leucine zipper protein HAT5 [Erythranthe guttata]	gi|848854686|ref|XM_012993954.1|	324	8.00E-168	PREDICTED: Erythranthe guttatus homeobox-leucine zipper protein HAT5 (LOC105969200), mRNA	Q02283	203	2.00E-60	Homeobox-leucine zipper protein HAT5	ECU03g1170	54.7	8.00E-08	COG5576	pfam00046	Homeobox	Homeobox domain.	GO:0009965|leaf morphogenesis;GO:0045893|positive regulation of transcription, DNA-templated;GO:0009637|response to blue light;GO:0009651|response to salt stress;GO:0006351|transcription, DNA-templated;	GO:0005634|nucleus;	GO:0042803|protein homodimerization activity;GO:0043565|sequence-specific DNA binding;GO:0003700|transcription factor activity, sequence-specific DNA binding;	K09338	HD-ZIP; homeobox-leucine zipper protein
evm.TU.contig280.135	11.02354832	13.0635136	10.52659495	37.30858048	58.8713864	33.30780599	10.78644206	10.4693934	9.55372719	EVM%20prediction%20contig280.135	protein_coding	chrcontig280:724067-726423:-	gi|747100776|ref|XP_011098490.1|	2080	0	PREDICTED: peptidyl-prolyl cis-trans isomerase CYP38, chloroplastic isoform X2 [Sesamum indicum]	gi|747100775|ref|XM_011100188.1|	727	0	PREDICTED: Sesamum indicum peptidyl-prolyl cis-trans isomerase CYP38, chloroplastic (LOC105177144), transcript variant X2, mRNA	Q9SSA5	662	0	Peptidyl-prolyl cis-trans isomerase CYP38, chloroplastic	alr5059_2	247	6.00E-78	COG0652	pfam00160	Pro_isomerase	Cyclophilin type peptidyl-prolyl cis-trans isomerase/CLD. The peptidyl-prolyl cis-trans isomerases, also known as cyclophilins, share this domain of about 109 amino acids. Cyclophilins have been found in all organisms studied so far and catalyse peptidyl-prolyl isomerization during which the peptide bond preceding proline (the peptidyl-prolyl bond) is stabilized in the cis conformation. Mammalian…	GO:0042742|defense response to bacterium;GO:0006457|protein folding;	GO:0009507|chloroplast;GO:0009570|chloroplast stroma;GO:0009534|chloroplast thylakoid;GO:0009543|chloroplast thylakoid lumen;GO:0009535|chloroplast thylakoid membrane;GO:0009579|thylakoid;GO:0031977|thylakoid lumen;	GO:0003755|peptidyl-prolyl cis-trans isomerase activity;	.	.
evm.TU.contig280.134	12.59831864	17.05638314	13.24294614	16.86588624	15.58469459	19.64368275	27.72077309	28.70430204	28.93611775	EVM%20prediction%20contig280.134	protein_coding	chrcontig280:721070-723288:+	gi|747100778|ref|XP_011098491.1|	1777	0	PREDICTED: serine/threonine-protein kinase HT1-like [Sesamum indicum]	gi|747100777|ref|XM_011100189.1|	686	0	PREDICTED: Sesamum indicum serine/threonine-protein kinase HT1-like (LOC105177145), mRNA	O22558	223	2.00E-65	Serine/threonine-protein kinase STY8	.	.	.	.	pfam07714	Pkinase_Tyr	Protein tyrosine kinase.	GO:0009658|chloroplast organization;	GO:0005829|cytosol;	GO:0016597|amino acid binding;GO:0005524|ATP binding;GO:0004674|protein serine/threonine kinase activity;GO:0004712|protein serine/threonine/tyrosine kinase activity;	.	.
evm.TU.contig280.139	5.430421268	7.995561433	5.642981791	32.50601809	16.01969299	28.76703593	18.41714936	20.4181467	18.50174952	EVM%20prediction%20contig280.139	protein_coding	chrcontig280:755799-756353:+	gi|747100800|ref|XP_011098503.1|	472	5.00E-56	PREDICTED: RING-H2 finger protein ATL56-like [Sesamum indicum]	gi|747100799|ref|XM_011100201.1|	195	2.00E-96	PREDICTED: Sesamum indicum RING-H2 finger protein ATL56-like (LOC105177153), mRNA	Q8W571	75.5	4.00E-15	RING-H2 finger protein ATL32	.	.	.	.	pfam13639	zf-RING_2	Ring finger domain.	GO:0016567|protein ubiquitination;	GO:0016021|integral component of membrane;	GO:0008270|zinc ion binding;	.	.
evm.TU.contig280.138	13.882468	12.98578827	13.46986351	20.03186426	18.90109581	16.59524183	39.84102396	37.34475466	40.32879588	EVM%20prediction%20contig280.138	protein_coding	chrcontig280:752657-754207:+	gi|747100794|ref|XP_011098499.1|	1158	1.00E-155	PREDICTED: uncharacterized protein LOC105177151 [Sesamum indicum]	gi|848854671|ref|XM_012993886.1|	418	0	PREDICTED: Erythranthe guttatus uncharacterized LOC105969127 (LOC105969127), transcript variant X3, mRNA	.	.	.	.	.	.	.	.	pfam03299	TF_AP-2	Transcription factor AP-2.	.	.	.	.	.
evm.TU.contig64.434	1.788867405	2.78564758	1.726110502	0.276564264	0.281929528	0.278925663	0.262899123	0.546492642	1.118569824	EVM%20prediction%20contig64.434	protein_coding	chrcontig64:2881021-2881796:-	gi|747077738|ref|XP_011086005.1|	167	1.00E-12	PREDICTED: senescence-specific cysteine protease SAG39-like [Sesamum indicum]	.	.	.	.	Q9STL4	67	3.00E-13	KDEL-tailed cysteine endopeptidase CEP2	.	.	.	.	pfam00112	Peptidase_C1	Papain family cysteine protease.	GO:0051603|proteolysis involved in cellular protein catabolic process;	GO:0005783|endoplasmic reticulum;GO:0005615|extracellular space;GO:0005764|lysosome;	GO:0004197|cysteine-type endopeptidase activity;	K16292	CEP, CYSEP; KDEL-tailed cysteine endopeptidase [EC:3.4.22.-]
evm.TU.contig178.59	1.444468633	2.108761252	3.252185767	0	0	0	2.122848992	0.735466733	0.752682499	EVM%20prediction%20contig178.59	protein_coding	chrcontig178:729785-730241:+	gi|661879708|emb|CDP16588.1|	156	2.00E-11	unnamed protein product [Coffea canephora]	.	.	.	.	.	.	.	.	.	.	.	.	pfam02338	OTU	OTU-like cysteine protease. This family is comprised of a group of predicted cysteine proteases, homologous to the Ovarian tumor (OTU) gene in Drosophila. Members include proteins from eukaryotes, viruses and pathogenic bacterium. The conserved cysteine and histidine, and possibly the aspartate, represent the catalytic residues in this putative group of proteases.	.	.	.	.	.
evm.TU.contig184.178	0	0	0	0.104254592	0.15941565	0.42057901	0	0	0	EVM%20prediction%20contig184.178	protein_coding	chrcontig184:2170772-2172684:+	gi|747043965|ref|XP_011086591.1|	956	7.00E-123	PREDICTED: aspartic proteinase CDR1-like [Sesamum indicum]	.	.	.	.	Q6XBF8	271	8.00E-85	Aspartic proteinase CDR1	.	.	.	.	pfam14543	TAXi_N	Xylanase inhibitor N-terminal. The N- and C-termini of the members of this family are jointly necessary for creating the catalytic pocket necessary for cleaving xylanase. Phytopathogens produce xylanase that destroys plant cells, so its destruction through proteolysis is vital for plant-survival.	GO:0042742|defense response to bacterium;GO:0030163|protein catabolic process;GO:0010310|regulation of hydrogen peroxide metabolic process;GO:0010337|regulation of salicylic acid metabolic process;	GO:0048046|apoplast;	GO:0004190|aspartic-type endopeptidase activity;	.	.
evm.TU.contig184.179	0	0	0	0	0.047427397	0	0	0	0	EVM%20prediction%20contig184.179	protein_coding	chrcontig184:2179983-2181266:-	gi|747044402|ref|XP_011088834.1|	1369	0	PREDICTED: aspartic proteinase CDR1-like [Sesamum indicum]	.	.	.	.	Q6XBF8	368	6.00E-122	Aspartic proteinase CDR1	.	.	.	.	pfam14543	TAXi_N	Xylanase inhibitor N-terminal. The N- and C-termini of the members of this family are jointly necessary for creating the catalytic pocket necessary for cleaving xylanase. Phytopathogens produce xylanase that destroys plant cells, so its destruction through proteolysis is vital for plant-survival.	GO:0042742|defense response to bacterium;GO:0030163|protein catabolic process;GO:0010310|regulation of hydrogen peroxide metabolic process;GO:0010337|regulation of salicylic acid metabolic process;	GO:0048046|apoplast;	GO:0004190|aspartic-type endopeptidase activity;	.	.
evm.TU.contig459.24	85.06422283	77.66385454	84.06848587	129.6533268	100.1413685	123.9768786	37.77334597	46.51745367	29.61972894	EVM%20prediction%20contig459.24	protein_coding	chrcontig459:229670-230457:-	gi|747078920|ref|XP_011086639.1|	695	3.00E-89	PREDICTED: uncharacterized protein LOC105168308 [Sesamum indicum]	gi|747078919|ref|XM_011088337.1|	228	1.00E-114	PREDICTED: Sesamum indicum uncharacterized LOC105168308 (LOC105168308), mRNA	.	.	.	.	.	.	.	.	pfam00564	PB1	PB1 domain.	.	.	.	.	.
evm.TU.contig459.25	2.150453747	1.246861794	2.737249477	2.122127209	4.398701559	3.674090081	2.252620548	2.166556974	2.467608742	EVM%20prediction%20contig459.25	protein_coding	chrcontig459:253796-256763:+	gi|747078906|ref|XP_011086632.1|	2098	0	PREDICTED: inorganic phosphate transporter 2-1, chloroplastic-like [Sesamum indicum]	gi|747078905|ref|XM_011088330.1|	658	0	PREDICTED: Sesamum indicum inorganic phosphate transporter 2-1, chloroplastic-like (LOC105168304), mRNA	Q38954	742	0	Inorganic phosphate transporter 2-1, chloroplastic	CPn0680	298	1.00E-93	COG0306	pfam01384	PHO4	Phosphate transporter family. This family includes PHO-4 from Neurospora crassa which is a is a Na(+)-phosphate symporter. This family also contains the leukaemia virus receptor.	GO:0006817|phosphate ion transport;	GO:0009507|chloroplast;GO:0009941|chloroplast envelope;GO:0009706|chloroplast inner membrane;GO:0005887|integral component of plasma membrane;	GO:0005315|inorganic phosphate transmembrane transporter activity;GO:0009673|low-affinity phosphate transmembrane transporter activity;GO:0015293|symporter activity;	K14640	SLC20A, PIT; solute carrier family 20 (sodium-dependent phosphate transporter)
evm.TU.contig459.22	48.01920955	14.16214724	17.60790829	45.41903008	154.0858936	75.63952968	85.45385474	78.78504913	82.7195193	EVM%20prediction%20contig459.22	protein_coding	chrcontig459:208045-211492:-	gi|747105696|ref|XP_011101120.1|	2712	0	PREDICTED: beta-fructofuranosidase, soluble isoenzyme I-like [Sesamum indicum]	gi|747105695|ref|XM_011102818.1|	828	0	PREDICTED: Sesamum indicum beta-fructofuranosidase, soluble isoenzyme I-like (LOC105179219), mRNA	P80065	893	0	Beta-fructofuranosidase, soluble isoenzyme I	BS_sacC	167	3.00E-43	COG1621	pfam00251	Glyco_hydro_32N	Glycosyl hydrolases family 32 N-terminal domain. This domain corresponds to the N-terminal domain of glycosyl hydrolase family 32 which forms a five bladed beta propeller structure.	GO:0005975|carbohydrate metabolic process;	GO:0005773|vacuole;	GO:0004575|sucrose alpha-glucosidase activity;	.	.
evm.TU.contig459.23	0	0.167138855	0.497119824	0	0	0	0	0	0.134228379	EVM%20prediction%20contig459.23	protein_coding	chrcontig459:228319-228768:-	.	.	.	.	.	.	.	.	.	.	.	.	.	.	.	.	pfam15308	CEP170_C	CEP170 C-terminus. This family includes the C-terminus of centrosomal protein of 170 kDa (CEP170).	.	.	.	.	.
evm.TU.contig346.18	0	0	0.342054925	0	0	0	0.520974409	0.541478948	1.477743621	EVM%20prediction%20contig346.18	protein_coding	chrcontig346:130631-131284:+	gi|747072292|ref|XP_011083053.1|	373	4.00E-39	PREDICTED: protein sgt1-like [Sesamum indicum]	.	.	.	.	.	.	.	.	.	.	.	.	pfam03066	Nucleoplasmin	Nucleoplasmin. Nucleoplasmins are also known as chromatin decondensation proteins. They bind to core histones and transfer DNA to them in a reaction that requires ATP. This is thought to play a role in the assembly of regular nucleosomal arrays.	.	.	.	.	.
evm.TU.contig184.172	17.32714616	7.420065752	14.82442526	3.839654529	2.457717503	7.744877599	1.69764456	3.793590177	1.805762945	EVM%20prediction%20contig184.172	protein_coding	chrcontig184:2137840-2138595:+	gi|747043963|ref|XP_011086578.1|	956	1.00E-128	PREDICTED: glutathione transferase GST 23-like [Sesamum indicum]	gi|645269339|ref|XM_008241733.1|	60	3.00E-21	PREDICTED: Prunus mume glutathione S-transferase U10-like (LOC103338520), mRNA	P32110	210	3.00E-66	Probable glutathione S-transferase	.	.	.	.	pfam13417	GST_N_3	Glutathione S-transferase, N-terminal domain.	GO:0006749|glutathione metabolic process;GO:0009737|response to abscisic acid;GO:0009733|response to auxin;GO:0009735|response to cytokinin;GO:0009739|response to gibberellin;GO:0009408|response to heat;GO:0010038|response to metal ion;GO:0009407|toxin catabolic process;	GO:0005737|cytoplasm;	GO:0004364|glutathione transferase activity;	K00799	GST, gst; glutathione S-transferase [EC:2.5.1.18]
evm.TU.contig184.173	1.910483854	2.665131307	2.304325515	1.353763268	1.530574152	1.315674079	1.286873333	1.167292071	1.169728147	EVM%20prediction%20contig184.173	protein_coding	chrcontig184:2139377-2141803:-	gi|747043957|ref|XP_011086551.1|	3648	0	PREDICTED: pentatricopeptide repeat-containing protein At3g03580 [Sesamum indicum]	gi|747043960|ref|XM_011088264.1|	1374	0	PREDICTED: Sesamum indicum pentatricopeptide repeat-containing protein At3g03580 (LOC105168243), transcript variant X3, mRNA	Q9SS60	902	0	Pentatricopeptide repeat-containing protein At3g03580	.	.	.	.	pfam14432	DYW_deaminase	DYW family of nucleic acid deaminases. A family of nucleic acid deaminases prototyped by the plant PPR DYW proteins that are implicated in chloroplast and mitochondrial RNA transcript maturation by numerous C to U editing events. The name derives from the DYW motif present at the C-terminus of the classical plant PPR DYW deaminases. Members of this family are present in bacteria, plants, Naegleri…	.	.	GO:0008270|zinc ion binding;	.	.
evm.TU.contig184.174	0.059491202	0	0	0.045987591	0.046879737	0	0.437153276	0.090871756	0.325496069	EVM%20prediction%20contig184.174	protein_coding	chrcontig184:2143601-2144899:+	gi|747043965|ref|XP_011086591.1|	1246	6.00E-166	PREDICTED: aspartic proteinase CDR1-like [Sesamum indicum]	.	.	.	.	Q6XBF8	343	5.00E-112	Aspartic proteinase CDR1	.	.	.	.	pfam14543	TAXi_N	Xylanase inhibitor N-terminal. The N- and C-termini of the members of this family are jointly necessary for creating the catalytic pocket necessary for cleaving xylanase. Phytopathogens produce xylanase that destroys plant cells, so its destruction through proteolysis is vital for plant-survival.	GO:0042742|defense response to bacterium;GO:0030163|protein catabolic process;GO:0010310|regulation of hydrogen peroxide metabolic process;GO:0010337|regulation of salicylic acid metabolic process;	GO:0048046|apoplast;	GO:0004190|aspartic-type endopeptidase activity;	.	.
evm.TU.contig184.175	0	0	0	0	0	0.063552683	0	0	0	EVM%20prediction%20contig184.175	protein_coding	chrcontig184:2146946-2153359:+	gi|641823333|gb|KDO42750.1|	540	6.00E-63	hypothetical protein CISIN_1g014537mg [Citrus sinensis]	.	.	.	.	Q6XBF8	164	7.00E-45	Aspartic proteinase CDR1	.	.	.	.	pfam14543	TAXi_N	Xylanase inhibitor N-terminal. The N- and C-termini of the members of this family are jointly necessary for creating the catalytic pocket necessary for cleaving xylanase. Phytopathogens produce xylanase that destroys plant cells, so its destruction through proteolysis is vital for plant-survival.	GO:0042742|defense response to bacterium;GO:0030163|protein catabolic process;GO:0010310|regulation of hydrogen peroxide metabolic process;GO:0010337|regulation of salicylic acid metabolic process;	GO:0048046|apoplast;	GO:0004190|aspartic-type endopeptidase activity;	.	.
evm.TU.contig184.176	8.243101001	9.02549816	9.610983273	8.76155587	10.01413685	8.033059091	8.076261054	9.181076382	8.59061625	EVM%20prediction%20contig184.176	protein_coding	chrcontig184:2155232-2155718:-	gi|848898850|ref|XP_012849557.1|	328	1.00E-36	PREDICTED: probable tRNA N6-adenosine threonylcarbamoyltransferase, partial [Erythranthe guttata]	.	.	.	.	Q9VV41	88.6	4.00E-21	Probable tRNA N6-adenosine threonylcarbamoyltransferase	SPBC16D10.03	71.2	2.00E-15	COG0533	pfam00814	Peptidase_M22	Glycoprotease family. The Peptidase M22 proteins are part of the HSP70-actin superfamily. The region represented here is an insert into the fold and is not found in the rest of the family (beyond the Peptidase M22 family). Included in this family are the Rhizobial NodU proteins and the HypF regulator. This region also contains the histidine dyad believed to coordinate the metal ion and hence prov…	GO:0008033|tRNA processing;	GO:0005737|cytoplasm;GO:0000408|EKC/KEOPS complex;GO:0005634|nucleus;	GO:0046872|metal ion binding;GO:0061711|N(6)-L-threonylcarbamoyladenine synthase;	K01409	KAE1, tsaD, QRI7; N6-L-threonylcarbamoyladenine synthase [EC:2.3.1.234]
evm.TU.contig184.177	20.21997221	26.68830101	32.87405291	23.33845527	20.29892604	25.2652665	20.55701528	14.80818771	16.2373039	EVM%20prediction%20contig184.177	protein_coding	chrcontig184:2159326-2160615:+	gi|951071892|ref|XP_014491422.1|	168	2.00E-12	PREDICTED: probable tRNA N6-adenosine threonylcarbamoyltransferase [Vigna radiata var. radiata]	.	.	.	.	Q4I5V2	57.8	1.00E-09	tRNA N6-adenosine threonylcarbamoyltransferase	SPBC16D10.03	52.4	3.00E-08	COG0533	pfam00814	Peptidase_M22	Glycoprotease family. The Peptidase M22 proteins are part of the HSP70-actin superfamily. The region represented here is an insert into the fold and is not found in the rest of the family (beyond the Peptidase M22 family). Included in this family are the Rhizobial NodU proteins and the HypF regulator. This region also contains the histidine dyad believed to coordinate the metal ion and hence prov…	GO:0045944|positive regulation of transcription from RNA polymerase II promoter;GO:0000722|telomere maintenance via recombination;GO:0006351|transcription, DNA-templated;GO:0006400|tRNA modification;GO:0070525|tRNA threonylcarbamoyladenosine metabolic process;	GO:0005737|cytoplasm;GO:0000408|EKC/KEOPS complex;GO:0000790|nuclear chromatin;	GO:0031490|chromatin DNA binding;GO:0046872|metal ion binding;GO:0061711|N(6)-L-threonylcarbamoyladenine synthase;	K01409	KAE1, tsaD, QRI7; N6-L-threonylcarbamoyladenine synthase [EC:2.3.1.234]
evm.TU.contig62.129	159.3880858	166.9896237	162.0077999	119.6535532	125.2371241	135.0199441	106.8121579	90.28839147	106.6036991	EVM%20prediction%20contig62.129	protein_coding	chrcontig62:1355365-1356307:+	gi|747101187|ref|XP_011098712.1|	469	3.00E-58	PREDICTED: membrane-anchored ubiquitin-fold protein 1 [Sesamum indicum]	gi|747101190|ref|XM_011100412.1|	197	8.00E-98	PREDICTED: Sesamum indicum membrane-anchored ubiquitin-fold protein 1 (LOC105177305), transcript variant X3, mRNA	Q8LCS8	149	2.00E-45	Membrane-anchored ubiquitin-fold protein 2	.	.	.	.	pfam13881	Rad60-SLD_2	Ubiquitin-2 like Rad60 SUMO-like.	.	GO:0005886|plasma membrane;	.	.	.
evm.TU.contig51.82	15.89314246	20.55496475	17.08527761	18.84072573	19.96271195	22.28633371	17.2435698	19.38860851	16.2991603	EVM%20prediction%20contig51.82	protein_coding	chrcontig51:704718-708233:-	gi|747089576|ref|XP_011092433.1|	1997	0	PREDICTED: BRCA1-associated protein [Sesamum indicum]	gi|747089575|ref|XM_011094131.1|	746	0	PREDICTED: Sesamum indicum BRCA1-associated protein (LOC105172614), mRNA	Q7Z569	242	8.00E-71	BRCA1-associated protein	.	.	.	.	pfam07576	BRAP2	BRCA1-associated protein 2. These proteins include BRCA1-associated protein 2 (BRAP2), which binds nuclear localisation signals (NLSs) in vitro and in yeast two-hybrid screening. These proteins share a region of sequence similarity at their N terminus. They also have pfam02148 at the C terminus.	GO:0000165|MAPK cascade;GO:0009968|negative regulation of signal transduction;GO:0016567|protein ubiquitination;GO:0007265|Ras protein signal transduction;	GO:0005737|cytoplasm;GO:0005829|cytosol;GO:0031965|nuclear membrane;GO:0000151|ubiquitin ligase complex;	GO:0016874|ligase activity;GO:0008139|nuclear localization sequence binding;GO:0000166|nucleotide binding;GO:0043130|ubiquitin binding;GO:0061630|ubiquitin protein ligase activity;GO:0004842|ubiquitin-protein transferase activity;GO:0008270|zinc ion binding;	K10632	BRAP; BRCA1-associated protein [EC:2.3.2.27]
evm.TU.contig559.149	6.250513167	4.700780292	5.39155692	7.760067866	14.32865368	12.18248851	11.69127864	13.16404334	17.24735972	EVM%20prediction%20contig559.149	protein_coding	chrcontig559:1087124-1088453:-	gi|747083060|ref|XP_011088883.1|	1192	2.00E-161	PREDICTED: uncharacterized protein LOC105170010 [Sesamum indicum]	gi|971583678|ref|XM_015304587.1|	171	6.00E-83	PREDICTED: Solanum tuberosum uncharacterized LOC102587476 (LOC102587476), transcript variant X2, mRNA	.	.	.	.	.	.	.	.	pfam12697	Abhydrolase_6	Alpha/beta hydrolase family. This family contains alpha/beta hydrolase enzymes of diverse specificity.	.	.	.	.	.
evm.TU.contig178.58	0.982658498	0.888067485	1.422277427	2.333087085	1.050898079	1.203864441	2.063077585	1.929848675	2.084745939	EVM%20prediction%20contig178.58	protein_coding	chrcontig178:719220-720755:+	gi|661897421|emb|CDO99133.1|	366	3.00E-35	unnamed protein product [Coffea canephora]	.	.	.	.	Q8W474	81.3	2.00E-15	Probable disease resistance protein At1g58390	.	.	.	.	pfam04497	Pox_E2-like	Poxviridae protein. This family of proteins is restricted to Poxviridae. It contains a number of differently named uncharacterized proteins.	GO:0006952|defense response;	.	GO:0043531|ADP binding;GO:0005524|ATP binding;	.	.
evm.TU.contig559.148	1.136456939	2.054122481	1.096587848	19.15962848	24.73398552	41.85291291	19.16733437	30.33723018	16.24276182	EVM%20prediction%20contig559.148	protein_coding	chrcontig559:1075661-1081042:+	gi|747083062|ref|XP_011088884.1|	1879	0	PREDICTED: transcription factor TGA2 isoform X1 [Sesamum indicum]	gi|747083061|ref|XM_011090582.1|	583	0	PREDICTED: Sesamum indicum transcription factor TGA2 (LOC105170011), transcript variant X1, mRNA	Q5N7C7	400	5.00E-132	Transcription factor LG2	.	.	.	.	pfam14144	DOG1	Seed dormancy control. This family of plant proteins appears to be a highly specific controller seed dormancy.	GO:0006952|defense response;GO:0006351|transcription, DNA-templated;	GO:0005634|nucleus;	GO:0043565|sequence-specific DNA binding;GO:0003700|transcription factor activity, sequence-specific DNA binding;	.	.
evm.TU.contig51.84	90.32934993	109.0509938	99.9878059	90.11498863	54.18163247	97.0344945	57.85967387	61.7732968	59.52736803	EVM%20prediction%20contig51.84	protein_coding	chrcontig51:717447-720649:+	gi|848869560|ref|XP_012835400.1|	1942	0	PREDICTED: phospho-2-dehydro-3-deoxyheptonate aldolase 2, chloroplastic-like [Erythranthe guttata]	gi|747090062|ref|XM_011094399.1|	474	0	PREDICTED: Sesamum indicum phospho-2-dehydro-3-deoxyheptonate aldolase 2, chloroplastic-like (LOC105172823), mRNA	Q00218	697	0	Phospho-2-dehydro-3-deoxyheptonate aldolase 2, chloroplastic	PA2843	467	2.00E-159	COG3200	pfam01474	DAHP_synth_2	Class-II DAHP synthetase family. Members of this family are aldolase enzymes that catalyse the first step of the shikimate pathway.	GO:0009073|aromatic amino acid family biosynthetic process;GO:0008652|cellular amino acid biosynthetic process;GO:0009423|chorismate biosynthetic process;	GO:0009507|chloroplast;GO:0009534|chloroplast thylakoid;	GO:0003849|3-deoxy-7-phosphoheptulonate synthase activity;	K01626	E2.5.1.54, aroF, aroG, aroH; 3-deoxy-7-phosphoheptulonate synthase [EC:2.5.1.54]
evm.TU.contig184.48	0.117089503	0.22791662	0	0.362047763	1.014946302	0	0	0	0	EVM%20prediction%20contig184.48	protein_coding	chrcontig184:532770-534716:-	gi|844572962|gb|AKN09645.1|	358	2.00E-39	basic helix-loop-helix transcription factor [Salvia miltiorrhiza]	gi|844572915|gb|KP257528.1|	130	3.00E-60	Salvia miltiorrhiza clone 95 basic helix-loop-helix transcription factor mRNA, complete cds	Q9M041	119	5.00E-29	Transcription factor bHLH140	.	.	.	.	pfam00010	HLH	Helix-loop-helix DNA-binding domain.	GO:0006281|DNA repair;GO:0006260|DNA replication;GO:0009150|purine ribonucleotide metabolic process;GO:0006355|regulation of transcription, DNA-templated;GO:0006790|sulfur compound metabolic process;GO:0006351|transcription, DNA-templated;	GO:0005634|nucleus;	GO:0047627|adenylylsulfatase activity;GO:0005524|ATP binding;GO:0033699|DNA 5'-adenosine monophosphate hydrolase activity;GO:0003677|DNA binding;GO:0046872|metal ion binding;GO:0003700|transcription factor activity, sequence-specific DNA binding;	K10863	APTX; aprataxin [EC:3.-.-.-]
evm.TU.contig87.162	66.49327714	70.3267442	66.7624174	56.81085781	41.66026804	63.78141572	54.84696355	55.34059563	59.50592165	EVM%20prediction%20contig87.162	protein_coding	chrcontig87:1405507-1409415:+	gi|747100282|ref|XP_011098224.1|	4295	0	PREDICTED: phosphoenolpyruvate carboxylase [Sesamum indicum]	gi|747100281|ref|XM_011099922.1|	1598	0	PREDICTED: Sesamum indicum phosphoenolpyruvate carboxylase (LOC105176938), mRNA	P29196	1610	0	Phosphoenolpyruvate carboxylase	PA3687	638	0	COG2352	pfam00311	PEPcase	Phosphoenolpyruvate carboxylase.	GO:0015977|carbon fixation;GO:0015979|photosynthesis;GO:0006099|tricarboxylic acid cycle;	GO:0005737|cytoplasm;	GO:0008964|phosphoenolpyruvate carboxylase activity;	K01595	ppc; phosphoenolpyruvate carboxylase [EC:4.1.1.31]
evm.TU.contig184.45	0.787414124	2.189591985	3.364784838	0	0	0	0.743924155	0.601380549	0.175845038	EVM%20prediction%20contig184.45	protein_coding	chrcontig184:487850-488536:+	gi|747062082|ref|XP_011077532.1|	656	5.00E-76	PREDICTED: LRR receptor-like serine/threonine-protein kinase GSO2 [Sesamum indicum]	.	.	.	.	Q9C9H7	95.5	1.00E-20	Receptor-like protein 12	.	.	.	.	pfam13855	LRR_8	Leucine rich repeat.	.	GO:0016021|integral component of membrane;GO:0005886|plasma membrane;	.	.	.
evm.TU.contig184.44	0.456732103	0.444518231	0.176283626	0	0	0	0.402739082	0.348825091	0.356990369	EVM%20prediction%20contig184.44	protein_coding	chrcontig184:486601-487446:+	gi|848900412|ref|XP_012850365.1|	678	3.00E-78	PREDICTED: receptor-like protein 12 [Erythranthe guttata]	gi|848900411|ref|XM_012994911.1|	185	1.00E-90	PREDICTED: Erythranthe guttatus receptor-like protein 12 (LOC105970118), mRNA	Q9C9H7	82.4	4.00E-16	Receptor-like protein 12	.	.	.	.	pfam08263	LRRNT_2	Leucine rich repeat N-terminal domain. Leucine Rich Repeats pfam00560 are short sequence motifs present in a number of proteins with diverse functions and cellular locations. Leucine Rich Repeats are often flanked by cysteine rich domains. This domain is often found at the N-terminus of tandem leucine rich repeats.	.	GO:0016021|integral component of membrane;GO:0005886|plasma membrane;	.	.	.
evm.TU.contig184.47	18.10644921	18.71228483	23.95541183	76.47603114	64.72121348	73.49084857	36.48582609	34.07262819	30.20138525	EVM%20prediction%20contig184.47	protein_coding	chrcontig184:511526-511939:-	gi|604313352|gb|EYU26683.1|	258	1.00E-25	hypothetical protein MIMGU_mgv1a025461mg, partial [Erythranthe guttata]	.	.	.	.	Q9LZJ6	77	2.00E-16	RING-H2 finger protein ATL5	.	.	.	.	pfam13639	zf-RING_2	Ring finger domain.	GO:0006461|protein complex assembly;GO:0016567|protein ubiquitination;	GO:0016021|integral component of membrane;GO:0016020|membrane;	GO:0008270|zinc ion binding;	.	.
evm.TU.contig184.46	8.852049165	7.818023289	8.607375052	4.731887506	4.285727319	4.328768591	24.96519798	24.03602089	23.58482735	EVM%20prediction%20contig184.46	protein_coding	chrcontig184:507399-510794:+	gi|747062082|ref|XP_011077532.1|	3272	0	PREDICTED: LRR receptor-like serine/threonine-protein kinase GSO2 [Sesamum indicum]	gi|848900411|ref|XM_012994911.1|	881	0	PREDICTED: Erythranthe guttatus receptor-like protein 12 (LOC105970118), mRNA	Q9C9H7	281	9.00E-79	Receptor-like protein 12	ECU11g0170	57	8.00E-08	COG4886	pfam13855	LRR_8	Leucine rich repeat.	.	GO:0016021|integral component of membrane;GO:0005886|plasma membrane;	.	.	.
evm.TU.contig184.41	4.335789512	23.20913306	15.91439702	7.261865614	6.900294992	4.540136532	10.71379	8.700595723	4.917277247	EVM%20prediction%20contig184.41	protein_coding	chrcontig184:452855-455166:+	gi|848862853|ref|XP_012832203.1|	2848	0	PREDICTED: pyruvate decarboxylase 1 [Erythranthe guttata]	gi|333463408|gb|JF775376.1|	963	0	Salvia miltiorrhiza f. alba pyruvate decarboxylase (PDC) mRNA, complete cds	O82647	1016	0	Pyruvate decarboxylase 1	SPAC186.09	447	8.00E-149	COG3961	pfam02776	TPP_enzyme_N	Thiamine pyrophosphate enzyme, N-terminal TPP binding domain.	GO:0034059|response to anoxia;	GO:0005829|cytosol;GO:0016020|membrane;	GO:0000287|magnesium ion binding;GO:0004737|pyruvate decarboxylase activity;GO:0030976|thiamine pyrophosphate binding;	K01568	E4.1.1.1, pdc; pyruvate decarboxylase [EC:4.1.1.1]
evm.TU.contig184.40	0.113645694	0.405557515	0.036552928	0.029283275	0	0.147666527	0.027836378	0.376115524	0.029609201	EVM%20prediction%20contig184.40	protein_coding	chrcontig184:435636-438074:-	gi|747062306|ref|XP_011077655.1|	2548	0	PREDICTED: wall-associated receptor kinase 5-like [Sesamum indicum]	gi|747062305|ref|XM_011079353.1|	449	0	PREDICTED: Sesamum indicum wall-associated receptor kinase 5-like (LOC105161616), mRNA	Q9LMP1	489	3.00E-161	Wall-associated receptor kinase 2	BH2504_1	100	6.00E-22	COG0515	pfam00069	Pkinase	Protein kinase domain.	GO:0007166|cell surface receptor signaling pathway;GO:0009992|cellular water homeostasis;GO:0009311|oligosaccharide metabolic process;GO:0009751|response to salicylic acid;GO:0009826|unidimensional cell growth;	GO:0005623|cell;GO:0016021|integral component of membrane;	GO:0005524|ATP binding;GO:0005509|calcium ion binding;GO:0030247|polysaccharide binding;GO:0004674|protein serine/threonine kinase activity;	.	.
evm.TU.contig184.43	1.71493086	3.12950699	2.137408399	0.193326476	0.056307701	0.222831043	0.735096577	0.818602015	0.614360125	EVM%20prediction%20contig184.43	protein_coding	chrcontig184:478848-481491:+	gi|747062082|ref|XP_011077532.1|	1529	0	PREDICTED: LRR receptor-like serine/threonine-protein kinase GSO2 [Sesamum indicum]	.	.	.	.	Q9C9H7	248	6.00E-69	Receptor-like protein 12	alr0124_1	51.6	5.00E-06	COG4886	pfam13855	LRR_8	Leucine rich repeat.	.	GO:0016021|integral component of membrane;GO:0005886|plasma membrane;	.	.	.
evm.TU.contig184.42	25.03745631	26.94528267	29.96656886	6.699575432	5.691287676	8.821349936	1.945944909	1.470933466	0.752682499	EVM%20prediction%20contig184.42	protein_coding	chrcontig184:472548-472868:-	.	.	.	.	.	.	.	.	.	.	.	.	.	.	.	.	pfam01269	Fibrillarin	Fibrillarin.	.	.	.	.	.
evm.TU.contig51.89	18.80713731	19.36440837	18.92023212	14.4638982	12.80044217	13.76310808	11.7009729	10.52202251	12.27087792	EVM%20prediction%20contig51.89	protein_coding	chrcontig51:781695-784106:+	gi|747089564|ref|XP_011092427.1|	3526	0	PREDICTED: lysine-specific histone demethylase 1 homolog 1 [Sesamum indicum]	gi|747089563|ref|XM_011094125.1|	1066	0	PREDICTED: Sesamum indicum lysine-specific histone demethylase 1 homolog 1 (LOC105172609), mRNA	Q8VXV7	970	0	Lysine-specific histone demethylase 1 homolog 1	.	.	.	.	pfam01593	Amino_oxidase	Flavin containing amine oxidoreductase. This family consists of various amine oxidases, including maze polyamine oxidase (PAO) and various flavin containing monoamine oxidases (MAO). The aligned region includes the flavin binding site of these enzymes. The family also contains phytoene dehydrogenases and related enzymes. In vertebrates MAO plays an important role regulating the intracellular leve…	GO:0016575|histone deacetylation;GO:0051568|histone H3-K4 methylation;GO:0006355|regulation of transcription, DNA-templated;GO:0048364|root development;GO:0006351|transcription, DNA-templated;	GO:0005634|nucleus;	GO:0003677|DNA binding;GO:0016491|oxidoreductase activity;	K11450	KDM1A, AOF2, LSD1; lysine-specific histone demethylase 1A [EC:1.-.-.-]
evm.TU.contig593.34	9.437678373	10.88394801	9.512016716	14.6908716	17.29356435	12.77528532	14.77248973	15.20579777	14.75333249	EVM%20prediction%20contig593.34	protein_coding	chrcontig593:353492-363209:+	gi|747092588|ref|XP_011094068.1|	3627	0	PREDICTED: isoamylase 1, chloroplastic isoform X2 [Sesamum indicum]	gi|747092587|ref|XM_011095766.1|	1385	0	PREDICTED: Sesamum indicum isoamylase 1, chloroplastic (LOC105173865), transcript variant X2, mRNA	O04196	1189	0	Isoamylase 1, chloroplastic	slr1857	589	0	COG1523	pfam00128	Alpha-amylase	Alpha amylase, catalytic domain. Alpha amylase is classified as family 13 of the glycosyl hydrolases. The structure is an 8 stranded alpha/beta barrel containing the active site, interrupted by a ~70 a.a. calcium-binding domain protruding between beta strand 3 and alpha helix 3, and a carboxyl-terminal Greek key beta-barrel domain.	GO:0010021|amylopectin biosynthetic process;GO:0019252|starch biosynthetic process;	GO:0009507|chloroplast;GO:0010368|chloroplast isoamylase complex;	GO:0019156|isoamylase activity;	K01214	E3.2.1.68; isoamylase [EC:3.2.1.68]
evm.TU.contig378.19	0	0.234306806	0	3.411820822	1.897095892	8.320847812	1.297296606	2.512844671	1.254470831	EVM%20prediction%20contig378.19	protein_coding	chrcontig378:304746-305708:+	gi|747105651|ref|XP_011101096.1|	1240	1.00E-168	PREDICTED: cytosolic sulfotransferase 5-like [Sesamum indicum]	.	.	.	.	Q9M1V2	231	1.00E-71	Cytosolic sulfotransferase 5	.	.	.	.	pfam00685	Sulfotransfer_1	Sulfotransferase domain.	GO:0009812|flavonoid metabolic process;	GO:0005737|cytoplasm;	GO:1990135|flavonoid sulfotransferase activity;GO:0008146|sulfotransferase activity;	.	.
evm.TU.contig378.16	395.8435504	737.0302996	549.9280549	583.2539355	186.1320208	411.0341222	126.2789088	156.0964519	122.5472587	EVM%20prediction%20contig378.16	protein_coding	chrcontig378:243741-245458:-	gi|747068370|ref|XP_011080941.1|	1312	1.00E-180	PREDICTED: probable aquaporin PIP-type pTOM75 [Sesamum indicum]	gi|747041401|ref|XM_011074531.1|	388	0	PREDICTED: Sesamum indicum probable aquaporin PIP-type pTOM75 (LOC105157965), mRNA	Q39196	491	2.00E-174	Probable aquaporin PIP1-4	SMc01870	110	2.00E-27	COG0580	pfam00230	MIP	Major intrinsic protein. MIP (Major Intrinsic Protein) family proteins exhibit essentially two distinct types of channel properties: (1) specific water transport by the aquaporins, and (2) small neutral solutes transport, such as glycerol by the glycerol facilitators.	GO:0009992|cellular water homeostasis;GO:0034220|ion transmembrane transport;GO:0009414|response to water deprivation;GO:0006833|water transport;	GO:0005887|integral component of plasma membrane;GO:0016020|membrane;GO:0005886|plasma membrane;GO:0009506|plasmodesma;GO:0005773|vacuole;	GO:0015254|glycerol channel activity;GO:0015250|water channel activity;	K09872	PIP; aquaporin PIP
evm.TU.contig378.10	23.50006864	35.18712733	27.90848137	11.00434649	14.42292114	14.79774043	10.12853463	8.283677939	11.12682615	EVM%20prediction%20contig378.10	protein_coding	chrcontig378:205257-206727:-	gi|747041404|ref|XP_011072846.1|	455	1.00E-53	PREDICTED: short-chain dehydrogenase TIC 32, chloroplastic-like [Sesamum indicum]	.	.	.	.	A2RVM0	152	2.00E-44	Short-chain dehydrogenase TIC 32, chloroplastic	.	.	.	.	pfam00106	adh_short	short chain dehydrogenase. This family contains a wide variety of dehydrogenases.	GO:0015031|protein transport;	GO:0009507|chloroplast;GO:0009941|chloroplast envelope;GO:0009706|chloroplast inner membrane;GO:0005886|plasma membrane;	GO:0016491|oxidoreductase activity;	.	.
evm.TU.contig64.457	43.73156781	59.56751047	55.58878657	93.00277328	70.02342705	81.80954558	106.2357014	97.9111468	108.0070212	EVM%20prediction%20contig64.457	protein_coding	chrcontig64:3039310-3041399:+	gi|747096935|ref|XP_011096408.1|	990	7.00E-132	PREDICTED: nudix hydrolase 15, mitochondrial [Sesamum indicum]	gi|747096934|ref|XM_011098106.1|	398	0	PREDICTED: Sesamum indicum nudix hydrolase 15, mitochondrial (LOC105175610), mRNA	Q8GYB1	319	2.00E-107	Nudix hydrolase 15, mitochondrial	CC0407	90.9	6.00E-21	COG0494	pfam08689	Med5	Mediator complex subunit Med5. The mediator complex is required for the expression of nearly all RNA pol II dependent genes in Saccharomyces cerevisiae. Deletion of the MED5 gene leads to increased transcription of nuclear genes encoding components of the oxidative phosphorylation machinery, and decreased transcription of mitochondrial genes encoding components of the same machinery. There is no …	GO:0015937|coenzyme A biosynthetic process;GO:0006753|nucleoside phosphate metabolic process;GO:0006104|succinyl-CoA metabolic process;	GO:0005739|mitochondrion;	GO:0010945|CoA pyrophosphatase activity;GO:0008893|guanosine-3',5'-bis(diphosphate) 3'-diphosphatase activity;GO:0016787|hydrolase activity;GO:0046872|metal ion binding;	.	.
evm.TU.contig8.174	26.49132681	31.8355014	27.5033749	26.06315436	24.50284564	26.09555882	24.64095921	25.61077943	26.82979077	EVM%20prediction%20contig8.174	protein_coding	chrcontig8:1138006-1147016:+	gi|747045677|ref|XP_011095377.1|	3308	0	PREDICTED: SCY1-like protein 2 [Sesamum indicum]	gi|848913705|ref|XM_012999443.1|	1328	0	PREDICTED: Erythranthe guttatus SCY1-like protein 2 (LOC105974358), mRNA	Q8CFE4	290	1.00E-82	SCY1-like protein 2	.	.	.	.	pfam00069	Pkinase	Protein kinase domain.	GO:0008333|endosome to lysosome transport;GO:0090090|negative regulation of canonical Wnt signaling pathway;GO:2000370|positive regulation of clathrin-mediated endocytosis;GO:0002092|positive regulation of receptor internalization;GO:2000286|receptor internalization involved in canonical Wnt signaling pathway;	GO:0030136|clathrin-coated vesicle;GO:0010008|endosome membrane;GO:0005794|Golgi apparatus;GO:0048471|perinuclear region of cytoplasm;	GO:0005524|ATP binding;GO:0004672|protein kinase activity;GO:0005102|receptor binding;	K17541	SCYL2; SCY1-like protein 2
evm.TU.contig87.163	29.52940145	30.57418076	28.12038031	25.77807245	25.24988362	27.05317274	29.2987015	31.96520563	33.16674953	EVM%20prediction%20contig87.163	protein_coding	chrcontig87:1418327-1422262:+	gi|747100284|ref|XP_011098225.1|	2304	0	PREDICTED: dol-P-Man:Man(6)GlcNAc(2)-PP-Dol alpha-1,2-mannosyltransferase [Sesamum indicum]	gi|747100283|ref|XM_011099923.1|	667	0	PREDICTED: Sesamum indicum dol-P-Man:Man(6)GlcNAc(2)-PP-Dol alpha-1,2-mannosyltransferase (LOC105176939), mRNA	Q9FZ49	731	0	Dol-P-Man:Man(6)GlcNAc(2)-PP-Dol alpha-1,2-mannosyltransferase	.	.	.	.	pfam03901	Glyco_transf_22	Alg9-like mannosyltransferase family. Members of this family are mannosyltransferase enzymes. At least some members are localized in endoplasmic reticulum and involved in GPI anchor biosynthesis.	GO:0030433|ER-associated ubiquitin-dependent protein catabolic process;GO:0006490|oligosaccharide-lipid intermediate biosynthetic process;GO:0006486|protein glycosylation;	GO:0005783|endoplasmic reticulum;GO:0005789|endoplasmic reticulum membrane;GO:0016021|integral component of membrane;	GO:0000026|alpha-1,2-mannosyltransferase activity;GO:0052926|dol-P-Man:Man(6)GlcNAc(2)-PP-Dol alpha-1,2-mannosyltransferase activity;GO:0052918|dol-P-Man:Man(8)GlcNAc(2)-PP-Dol alpha-1,2-mannosyltransferase activity;GO:0004377|GDP-Man:Man3GlcNAc2-PP-Dol alpha-1,2-mannosyltransferase activity;GO:0016301|kinase activity;	K03846	ALG9; alpha-1,2-mannosyltransferase [EC:2.4.1.259 2.4.1.261]
evm.TU.contig64.456	0	0	0.094151482	0.150853235	0.768898714	0.152141271	2.222692584	0.96878241	4.347169089	EVM%20prediction%20contig64.456	protein_coding	chrcontig64:3023979-3024770:-	gi|747096937|ref|XP_011096409.1|	437	4.00E-48	PREDICTED: transcription factor PCF7-like [Sesamum indicum]	.	.	.	.	Q8LPR5	119	2.00E-29	Transcription factor TCP4	.	.	.	.	pfam03634	TCP	TCP family transcription factor. This is a family of TCP plant transcription factors. TCP proteins were named after the first characterized members (TB1, CYC and PCFs) and they are involved in multiple developmental control pathways. This region contains a DNA binding basic-Helix-Loop-Helix (bHLP) structure.	GO:0030154|cell differentiation;GO:0009793|embryo development ending in seed dormancy;GO:0048366|leaf development;GO:0009965|leaf morphogenesis;GO:0045962|positive regulation of development, heterochronic;GO:0006355|regulation of transcription, DNA-templated;GO:0006351|transcription, DNA-templated;	GO:0005634|nucleus;	GO:0003677|DNA binding;GO:0003700|transcription factor activity, sequence-specific DNA binding;	.	.
evm.TU.contig8.173	27.38784263	32.48454944	32.15007443	32.13889004	14.25048758	25.74930905	11.79307307	10.48081599	17.49816903	EVM%20prediction%20contig8.173	protein_coding	chrcontig8:1135404-1136866:-	gi|747045679|ref|XP_011095391.1|	1316	1.00E-175	PREDICTED: LRR receptor-like serine/threonine-protein kinase GSO1 [Sesamum indicum]	gi|848914095|ref|XM_012999565.1|	139	6.00E-65	PREDICTED: Erythranthe guttatus LRR receptor-like serine/threonine-protein kinase GSO1 (LOC105974459), mRNA	Q8VZG8	130	6.00E-31	MDIS1-interacting receptor like kinase 2	alr0124_1	61.6	2.00E-09	COG4886	pfam08263	LRRNT_2	Leucine rich repeat N-terminal domain. Leucine Rich Repeats pfam00560 are short sequence motifs present in a number of proteins with diverse functions and cellular locations. Leucine Rich Repeats are often flanked by cysteine rich domains. This domain is often found at the N-terminus of tandem leucine rich repeats.	.	GO:0016021|integral component of membrane;GO:0016020|membrane;GO:0005886|plasma membrane;GO:0009506|plasmodesma;GO:0090406|pollen tube;	GO:0005524|ATP binding;GO:0004674|protein serine/threonine kinase activity;	.	.
evm.TU.contig64.455	5.084149466	5.690418248	8.421602289	92.81642246	186.6967014	83.56759663	207.6557151	165.1558289	190.8780533	EVM%20prediction%20contig64.455	protein_coding	chrcontig64:3021461-3022770:+	gi|747096939|ref|XP_011096410.1|	824	5.00E-106	PREDICTED: protein IQ-DOMAIN 1 isoform X1 [Sesamum indicum]	gi|731404598|ref|XM_002271982.3|	137	6.00E-64	PREDICTED: Vitis vinifera protein IQ-DOMAIN 1 (LOC100258909), mRNA	Q9SF32	97.4	2.00E-21	Protein IQ-DOMAIN 1	.	.	.	.	pfam00612	IQ	IQ calmodulin-binding motif. Calmodulin-binding motif.	.	GO:0005634|nucleus;	.	.	.
evm.TU.contig607.35	16.8363991	15.73071575	14.29625639	21.47440164	16.45141719	22.83908957	10.88711662	14.91603446	11.84368049	EVM%20prediction%20contig607.35	protein_coding	chrcontig607:722215-723585:-	gi|747053576|ref|XP_011072956.1|	386	3.00E-40	PREDICTED: putative ATP-dependent helicase hrq1 isoform X2 [Sesamum indicum]	gi|747053581|ref|XM_011074658.1|	159	2.00E-76	PREDICTED: Sesamum indicum putative ATP-dependent helicase HRQ1 (LOC105158042), transcript variant X7, mRNA	O13983	53.5	2.00E-07	ATP-dependent helicase hrq1	SPAC23A1.19c	54.7	2.00E-08	COG1205	pfam04786	Baculo_DNA_bind	ssDNA binding protein. Family of Baculovirus ssDNA binding proteins.	GO:0006289|nucleotide-excision repair;GO:1901255|nucleotide-excision repair involved in interstrand cross-link repair;GO:0010501|RNA secondary structure unwinding;GO:0070914|UV-damage excision repair;	GO:0005634|nucleus;GO:0035861|site of double-strand break;	GO:0005524|ATP binding;GO:0043140|ATP-dependent 3'-5' DNA helicase activity;GO:0004004|ATP-dependent RNA helicase activity;GO:0000405|bubble DNA binding;	K06877	K06877; DEAD/DEAH box helicase domain-containing protein
evm.TU.contig64.454	19.44127595	23.65172474	20.04893632	22.40170535	18.5275575	22.16669608	19.46445581	19.48813383	19.27950065	EVM%20prediction%20contig64.454	protein_coding	chrcontig64:2993439-2995162:+	gi|747096945|ref|XP_011096413.1|	1742	0	PREDICTED: magnesium-chelatase subunit ChlI, chloroplastic-like [Sesamum indicum]	gi|747096944|ref|XM_011098111.1|	662	0	PREDICTED: Sesamum indicum magnesium-chelatase subunit ChlI, chloroplastic-like (LOC105175613), mRNA	O22436	613	0	Magnesium-chelatase subunit ChlI, chloroplastic	slr1030	457	1.00E-158	COG1239	pfam13191	AAA_16	AAA ATPase domain. This family of domains contain a P-loop motif that is characteristic of the AAA superfamily.	GO:0015995|chlorophyll biosynthetic process;GO:0015979|photosynthesis;	GO:0009507|chloroplast;	GO:0005524|ATP binding;GO:0016851|magnesium chelatase activity;	.	.
evm.TU.contig8.171	406.6221588	480.0533939	461.8488228	286.6997595	169.5389175	294.1683611	149.0971279	168.1273067	139.3092066	EVM%20prediction%20contig8.171	protein_coding	chrcontig8:1131255-1133338:+	gi|697162236|ref|XP_009589918.1|	609	2.00E-74	PREDICTED: uncharacterized protein LOC104087213 [Nicotiana tomentosiformis]	gi|848913839|ref|XM_012999483.1|	214	8.00E-107	PREDICTED: Erythranthe guttatus uncharacterized LOC105974391 (LOC105974391), transcript variant X1, mRNA	.	.	.	.	.	.	.	.	pfam05793	TFIIF_alpha	Transcription initiation factor IIF, alpha subunit (TFIIF-alpha). Transcription initiation factor IIF, alpha subunit (TFIIF-alpha) or RNA polymerase II-associating protein 74 (RAP74) is the large subunit of transcription factor IIF (TFIIF), which is essential for accurate initiation and stimulates elongation by RNA polymerase II.	.	.	.	.	.
evm.TU.contig8.170	53.11825861	46.88533048	49.82626286	16.54807966	16.68245071	15.78911614	22.84502723	20.87225	26.72996166	EVM%20prediction%20contig8.170	protein_coding	chrcontig8:1122578-1128972:-	gi|848913421|ref|XP_012854797.1|	3893	0	PREDICTED: bifunctional aspartokinase/homoserine dehydrogenase 1, chloroplastic-like [Erythranthe guttata]	gi|747045684|ref|XM_011097147.1|	1549	0	PREDICTED: Sesamum indicum bifunctional aspartokinase/homoserine dehydrogenase 1, chloroplastic-like (LOC105174896), mRNA	P37142	1308	0	Bifunctional aspartokinase/homoserine dehydrogenase, chloroplastic (Fragment)	XF2225_1	327	8.00E-101	COG0527	pfam00742	Homoserine_dh	Homoserine dehydrogenase.	GO:0009089|lysine biosynthetic process via diaminopimelate;GO:0009086|methionine biosynthetic process;GO:0009088|threonine biosynthetic process;	GO:0009507|chloroplast;	GO:0016597|amino acid binding;GO:0004072|aspartate kinase activity;GO:0005524|ATP binding;GO:0004412|homoserine dehydrogenase activity;GO:0050661|NADP binding;	.	.
evm.TU.contig94.101	175.8201106	147.8382966	107.3147558	9.640240044	81.51790935	22.63282522	365.955579	376.2992191	368.3290635	EVM%20prediction%20contig94.101	protein_coding	chrcontig94:1035651-1036028:+	gi|747074373|ref|XP_011084175.1|	314	2.00E-34	PREDICTED: uncharacterized protein LOC105166496 [Sesamum indicum]	gi|848904237|ref|XM_012996334.1|	47	2.00E-14	PREDICTED: Erythranthe guttatus uncharacterized LOC105971481 (LOC105971481), mRNA	.	.	.	.	.	.	.	.	pfam15038	Jiraiya	Jiraiya. Jiraiya inhibits bone morphogenetic protein (BMP) signaling during embryogenesis. The human member of this family is TMEM221.	.	.	.	.	.
evm.TU.contig233.489	0.303055184	1.032328221	1.754540557	2.225528897	4.179190656	2.598930882	0.556727554	0.925822828	1.421241659	EVM%20prediction%20contig233.489	protein_coding	chrcontig233:5371285-5372155:-	gi|697185248|ref|XP_009601650.1|	696	2.00E-86	PREDICTED: RNA polymerase sigma factor sigE, chloroplastic/mitochondrial [Nicotiana tomentosiformis]	gi|747074946|ref|XM_011086185.1|	204	2.00E-101	PREDICTED: Sesamum indicum RNA polymerase sigma factor sigE, chloroplastic/mitochondrial-like (LOC105166729), mRNA	Q9ZNX9	241	2.00E-75	RNA polymerase sigma factor sigE, chloroplastic/mitochondrial	DR0916	74.7	2.00E-15	COG0568	pfam04542	Sigma70_r2	Sigma-70 region 2. Region 2 of sigma-70 is the most conserved region of the entire protein. All members of this class of sigma-factor contain region 2. The high conservation is due to region 2 containing both the -10 promoter recognition helix and the primary core RNA polymerase binding determinant. The core binding helix, interacts with the clamp domain of the largest polymerase subunit, beta pr…	GO:0071483|cellular response to blue light;GO:0009658|chloroplast organization;GO:0006352|DNA-templated transcription, initiation;GO:0010207|photosystem II assembly;GO:0045893|positive regulation of transcription, DNA-templated;GO:2001141|regulation of RNA biosynthetic process;GO:0010218|response to far red light;GO:0010114|response to red light;	GO:0009507|chloroplast;GO:0005739|mitochondrion;	GO:0003677|DNA binding;GO:0001053|plastid sigma factor activity;GO:0016987|sigma factor activity;GO:0003700|transcription factor activity, sequence-specific DNA binding;	K03093	SIGMA70; RNA polymerase sigma factor
evm.TU.contig321.9	0	0	0	1.048032999	0	0.150997351	0	0	0.302770779	EVM%20prediction%20contig321.9	protein_coding	chrcontig321:112886-113284:+	.	.	.	.	.	.	.	.	.	.	.	.	.	.	.	.	pfam08392	FAE1_CUT1_RppA	FAE1/Type III polyketide synthase-like protein. The members of this family are described as 3-ketoacyl-CoA synthases, type III polyketide synthases, fatty acid elongases and fatty acid condensing enzymes, and are found in both prokaryotic and eukaryotic (mainly plant) species. The region featured in this family contains the active site residues, as well as motifs involved in substrate binding.	.	.	.	.	.
evm.TU.contig464.26	46.66853042	37.28064716	41.56115415	26.70102254	37.36847749	29.60234438	34.2929713	27.65820552	41.37982005	EVM%20prediction%20contig464.26	protein_coding	chrcontig464:630773-634075:+	gi|747050804|ref|XP_011071483.1|	947	8.00E-121	PREDICTED: probable serine/threonine-protein kinase At1g54610 isoform X2 [Sesamum indicum]	gi|747050803|ref|XM_011073181.1|	462	0	PREDICTED: Sesamum indicum probable serine/threonine-protein kinase At1g54610 (LOC105156920), transcript variant X4, mRNA	Q9ZVM9	269	1.00E-83	Probable serine/threonine-protein kinase At1g54610	.	.	.	.	pfam07714	Pkinase_Tyr	Protein tyrosine kinase.	.	.	GO:0005524|ATP binding;GO:0004674|protein serine/threonine kinase activity;	K08819	CDK12_13; cyclin-dependent kinase 12/13 [EC:2.7.11.22 2.7.11.23]
evm.TU.contig233.488	1.226651935	4.476933611	3.550855889	2.844660997	3.866462104	5.259741071	2.028078948	2.576322454	1.91754827	EVM%20prediction%20contig233.488	protein_coding	chrcontig233:5370551-5371255:-	gi|470144747|ref|XP_004308009.1|	197	4.00E-22	PREDICTED: RNA polymerase sigma factor sigE, chloroplastic/mitochondrial [Fragaria vesca subsp. vesca]	gi|747060097|ref|XM_011078161.1|	127	5.00E-59	PREDICTED: Sesamum indicum RNA polymerase sigma factor sigE, chloroplastic/mitochondrial (LOC105160679), mRNA	Q9ZNX9	75.9	1.00E-22	RNA polymerase sigma factor sigE, chloroplastic/mitochondrial	.	.	.	.	pfam04545	Sigma70_r4	Sigma-70, region 4. Region 4 of sigma-70 like sigma-factors are involved in binding to the -35 promoter element via a helix-turn-helix motif. Due to the way Pfam works, the threshold has been set artificially high to prevent overlaps with other helix-turn-helix families. Therefore there are many false negatives.	GO:0071483|cellular response to blue light;GO:0009658|chloroplast organization;GO:0006352|DNA-templated transcription, initiation;GO:0010207|photosystem II assembly;GO:0045893|positive regulation of transcription, DNA-templated;GO:2001141|regulation of RNA biosynthetic process;GO:0010218|response to far red light;GO:0010114|response to red light;	GO:0009507|chloroplast;GO:0005739|mitochondrion;	GO:0003677|DNA binding;GO:0001053|plastid sigma factor activity;GO:0016987|sigma factor activity;GO:0003700|transcription factor activity, sequence-specific DNA binding;	K03093	SIGMA70; RNA polymerase sigma factor
evm.TU.contig321.3	5.956730428	7.832706481	7.949025483	3.624930864	4.019836523	4.322833152	4.190864246	3.605641489	4.532065192	EVM%20prediction%20contig321.3	protein_coding	chrcontig321:33962-37311:+	gi|747091975|ref|XP_011093738.1|	2812	0	PREDICTED: chloroplastic group IIA intron splicing facilitator CRS1, chloroplastic [Sesamum indicum]	gi|747091974|ref|XM_011095436.1|	921	0	PREDICTED: Sesamum indicum chloroplastic group IIA intron splicing facilitator CRS1, chloroplastic (LOC105173625), mRNA	A7XN92	578	0	CRM-domain containing factor CFM3, chloroplastic/mitochondrial	.	.	.	.	pfam01985	CRS1_YhbY	CRS1 / YhbY (CRM) domain. Escherichia coli YhbY is associated with pre-50S ribosomal subunits, which implies a function in ribosome assembly. GFP fused to a single-domain CRM protein from maize localizes to the nucleolus, suggesting that an analogous activity may have been retained in plants. A CRM domain containing protein in plant chloroplasts has been shown to function in group I and II intron…	GO:0000373|Group II intron splicing;GO:0006397|mRNA processing;	GO:0009570|chloroplast stroma;GO:0030529|ribonucleoprotein complex;GO:0005739|mitochondrion;	GO:0003723|RNA binding;	.	.
evm.TU.contig64.450	134.9482892	533.2632922	382.4687658	57.67486102	41.51221813	51.92540448	87.39619489	67.52876644	97.67835411	EVM%20prediction%20contig64.450	protein_coding	chrcontig64:2974298-2975266:-	gi|429840538|gb|AGA15796.1|	1074	8.00E-144	pyruvate decarboxylase 1, partial [Diospyros kaki]	gi|747096954|ref|XM_011098116.1|	372	0	PREDICTED: Sesamum indicum pyruvate decarboxylase 1 (LOC105175619), mRNA	P51850	408	8.00E-139	Pyruvate decarboxylase 1	SPAC186.09	196	9.00E-58	COG3961	pfam02775	TPP_enzyme_C	Thiamine pyrophosphate enzyme, C-terminal TPP binding domain.	.	.	GO:0000287|magnesium ion binding;GO:0004737|pyruvate decarboxylase activity;GO:0030976|thiamine pyrophosphate binding;	.	.
evm.TU.contig321.7	379.504232	371.3516626	384.7929087	259.4983108	296.4677543	258.068419	241.1906883	225.433436	278.994113	EVM%20prediction%20contig321.7	protein_coding	chrcontig321:103701-106492:-	gi|747062928|ref|XP_011077997.1|	1189	3.00E-160	PREDICTED: nucleosome assembly protein 1;2 isoform X1 [Sesamum indicum]	gi|698476094|ref|XM_009787081.1|	323	2.00E-167	PREDICTED: Nicotiana sylvestris nucleosome assembly protein 1;2 (LOC104233653), transcript variant X2, mRNA	Q70Z18	443	9.00E-154	Nucleosome assembly protein 1;2	.	.	.	.	pfam00956	NAP	Nucleosome assembly protein (NAP). NAP proteins are involved in moving histones into the nucleus, nucleosome assembly and chromatin fluidity. They affect the transcription of many genes.	GO:0006334|nucleosome assembly;	GO:0005737|cytoplasm;GO:0005634|nucleus;	.	.	.
evm.TU.contig321.6	3.614242308	4.540889806	2.536325635	1.269937945	3.210544425	2.100481012	3.13869361	3.312414584	4.109032007	EVM%20prediction%20contig321.6	protein_coding	chrcontig321:73917-78160:-	gi|747062926|ref|XP_011077996.1|	1474	0	PREDICTED: DNA repair protein recA homolog 3, mitochondrial [Sesamum indicum]	gi|747062925|ref|XM_011079694.1|	393	0	PREDICTED: Sesamum indicum DNA repair protein recA homolog 3, mitochondrial (LOC105161861), mRNA	Q9ZUP2	494	9.00E-172	DNA repair protein recA homolog 3, mitochondrial	BMEI0787	331	2.00E-109	COG0468	pfam00154	RecA	recA bacterial DNA recombination protein. RecA is a DNA-dependent ATPase and functions in DNA repair systems. RecA protein catalyses an ATP-dependent DNA strand-exchange reaction that is the central step in the repair of dsDNA breaks by homologous recombination.	GO:0000730|DNA recombinase assembly;GO:0006312|mitotic recombination;GO:0010212|response to ionizing radiation;GO:0042148|strand invasion;	GO:0005739|mitochondrion;	GO:0005524|ATP binding;GO:0008094|DNA-dependent ATPase activity;GO:0003690|double-stranded DNA binding;GO:0000400|four-way junction DNA binding;GO:0000150|recombinase activity;GO:0003697|single-stranded DNA binding;	K03553	recA; recombination protein RecA
evm.TU.contig321.5	1.471982322	0.940156058	1.198413863	0.213349575	0.289984658	0.932408644	0	2.07276852	0.10786209	EVM%20prediction%20contig321.5	protein_coding	chrcontig321:52656-56277:+	gi|747092480|ref|XP_011094007.1|	1318	3.00E-173	PREDICTED: putative transcription factor bHLH041 [Sesamum indicum]	gi|747092479|ref|XM_011095705.1|	169	2.00E-81	PREDICTED: Sesamum indicum putative transcription factor bHLH041 (LOC105173824), mRNA	Q9LTS4	177	2.00E-47	Putative transcription factor bHLH041	.	.	.	.	pfam00010	HLH	Helix-loop-helix DNA-binding domain.	GO:0006355|regulation of transcription, DNA-templated;GO:0010200|response to chitin;GO:0006351|transcription, DNA-templated;	GO:0005634|nucleus;	GO:0003677|DNA binding;GO:0003700|transcription factor activity, sequence-specific DNA binding;	.	.
evm.TU.contig321.4	31.54201555	32.41993544	34.26450903	21.56032674	24.158581	26.65900772	22.17794784	22.04635985	21.7116766	EVM%20prediction%20contig321.4	protein_coding	chrcontig321:40741-45029:-	gi|747091993|ref|XP_011093748.1|	5097	0	PREDICTED: probable pre-mRNA-splicing factor ATP-dependent RNA helicase [Sesamum indicum]	gi|747091997|ref|XM_011095448.1|	2108	0	PREDICTED: Sesamum indicum probable pre-mRNA-splicing factor ATP-dependent RNA helicase (LOC105173628), transcript variant X4, mRNA	Q38953	1680	0	Probable pre-mRNA-splicing factor ATP-dependent RNA helicase DEAH5	SPAC10F6.02c_2	979	0	COG1643	pfam04408	HA2	Helicase associated domain (HA2). This presumed domain is about 90 amino acid residues in length. It is found is a diverse set of RNA helicases. Its function is unknown, however it seems likely to be involved in nucleic acid binding.	GO:0000398|mRNA splicing, via spliceosome;	GO:0005737|cytoplasm;GO:0005829|cytosol;GO:0005739|mitochondrion;GO:0009506|plasmodesma;GO:0005681|spliceosomal complex;	GO:0005524|ATP binding;GO:0004004|ATP-dependent RNA helicase activity;GO:0044822|poly(A) RNA binding;	K12818	DHX8, PRP22; ATP-dependent RNA helicase DHX8/PRP22 [EC:3.6.4.13]
evm.TU.contig313.1	2.234258881	2.558247778	2.536325635	1.066747874	1.449923289	1.075856128	2.607530076	1.806771591	3.749491707	EVM%20prediction%20contig313.1	protein_coding	chrcontig313:39267-45547:+	gi|747074415|ref|XP_011084200.1|	1404	0	PREDICTED: uncharacterized protein LOC105166519 [Sesamum indicum]	gi|747074414|ref|XM_011085898.1|	420	0	PREDICTED: Sesamum indicum uncharacterized LOC105166519 (LOC105166519), mRNA	.	.	.	.	.	.	.	.	pfam01576	Myosin_tail_1	Myosin tail. The myosin molecule is a multi-subunit complex made up of two heavy chains and four light chains it is a fundamental contractile protein found in all eukaryote cell types. This family consists of the coiled-coil myosin heavy chain tail region. The coiled-coil is composed of the tail from two molecules of myosin. These can then assemble into the macromolecular thick filament. The coil…	.	.	.	.	.
evm.TU.contig313.5	4.899451076	5.324259903	5.220628261	11.40851791	14.80376754	11.48249403	6.073982068	6.060520499	6.155397072	EVM%20prediction%20contig313.5	protein_coding	chrcontig313:85937-97680:+	gi|747107374|ref|XP_011101986.1|	3888	0	PREDICTED: beta-galactosidase 9-like [Sesamum indicum]	gi|747107373|ref|XM_011103684.1|	1337	0	PREDICTED: Sesamum indicum beta-galactosidase 9-like (LOC105180015), mRNA	Q9SCV3	1243	0	Beta-galactosidase 9	XF0840	171	6.00E-44	COG1874	pfam01301	Glyco_hydro_35	Glycosyl hydrolases family 35.	GO:0005975|carbohydrate metabolic process;	GO:0048046|apoplast;GO:0009505|plant-type cell wall;GO:0005774|vacuolar membrane;GO:0005773|vacuole;	GO:0004565|beta-galactosidase activity;GO:0030246|carbohydrate binding;	.	.
evm.TU.contig313.6	0	0	0	0.124453919	0	0	0	0	0	EVM%20prediction%20contig313.6	protein_coding	chrcontig313:112265-114592:+	gi|747056531|ref|XP_011074530.1|	104	3.00E-08	PREDICTED: uncharacterized protein LOC105159236 isoform X1 [Sesamum indicum]	.	.	.	.	.	.	.	.	.	.	.	.	pfam02232	Alpha_TIF	Alpha trans-inducing protein (Alpha-TIF). Alpha-TIF, a virion protein (VP16), is involved in transcriptional activation of viral immediate early (IE) promoters (alpha genes). Specificity of tegument protein VP16 of human herpesvirus 2 for IE genes is conferred by the 400 residue N-terminal, the 80 residue C-terminal is responsible for transcriptional activation.	.	.	.	.	.
evm.TU.contig313.7	0.272109408	0	0.393844931	7.221833023	19.97728813	8.273485155	262.3362966	238.1630327	389.3922735	EVM%20prediction%20contig313.7	protein_coding	chrcontig313:123626-125420:-	gi|747097888|ref|XP_011096925.1|	2334	0	PREDICTED: LOW QUALITY PROTEIN: butyrate--CoA ligase AAE11, peroxisomal-like [Sesamum indicum]	gi|848882454|ref|XM_012986101.1|	482	0	PREDICTED: Erythranthe guttatus butyrate--CoA ligase AAE11, peroxisomal-like (LOC105961837), mRNA	Q9C8D4	686	0	Butyrate--CoA ligase AAE11, peroxisomal	.	.	.	.	pfam00501	AMP-binding	AMP-binding enzyme.	GO:0019605|butyrate metabolic process;	GO:0005777|peroxisome;	GO:0047760|butyrate-CoA ligase activity;	.	.
evm.TU.contig313.9	0	0	0	0	0.093976509	0.04648761	0.04381652	0	0.093214152	EVM%20prediction%20contig313.9	protein_coding	chrcontig313:159201-160496:+	gi|848888771|ref|XP_012844576.1|	970	2.00E-124	PREDICTED: UPF0481 protein At3g47200-like [Erythranthe guttata]	.	.	.	.	Q9SD53	165	5.00E-44	UPF0481 protein At3g47200	.	.	.	.	pfam03140	DUF247	Plant protein of unknown function. The function of the plant proteins constituting this family is unknown.	.	GO:0016021|integral component of membrane;GO:0005886|plasma membrane;	.	.	.
evm.TU.contig86.2	0.055756906	0.054265862	0.16140254	0.086201848	0.351496555	0.043468934	1.106224881	1.022012213	0.34864514	EVM%20prediction%20contig86.2	protein_coding	chrcontig86:25459-27786:-	gi|747041900|ref|XP_011075665.1|	591	4.00E-66	PREDICTED: uncharacterized protein LOC105160095 isoform X2 [Sesamum indicum]	.	.	.	.	Q67Y69	117	3.00E-27	Protein WVD2-like 7	.	.	.	.	pfam10390	ELL	RNA polymerase II elongation factor ELL. ELL is a family of RNA polymerase II elongation factors. It is bound stably to elongation-associated factors 1 and 2, EAFs, and together these act as a strong regulator of transcription activity. by direct interaction with Pol II. ELL binds to pol II on its own but the affinity is greatly increased by the cooperation of EAF. Some members carry an Occludin …	.	GO:0005737|cytoplasm;GO:0005874|microtubule;	.	.	.
evm.TU.contig509.48	183.5923713	138.5269492	97.73881294	1051.150453	897.9694403	676.5129213	160.0921981	132.5476221	213.4572483	EVM%20prediction%20contig509.48	protein_coding	chrcontig509:465471-465824:-	gi|747094581|ref|XP_011095133.1|	382	7.00E-45	PREDICTED: non-specific lipid-transfer protein 1-like [Sesamum indicum]	gi|848862993|ref|XM_012976816.1|	103	2.00E-45	PREDICTED: Erythranthe guttatus non-specific lipid-transfer protein 1-like (LOC105953181), mRNA	Q43019	105	3.00E-28	Non-specific lipid-transfer protein 3	.	.	.	.	pfam00234	Tryp_alpha_amyl	Protease inhibitor/seed storage/LTP family. This family is composed of trypsin-alpha amylase inhibitors, seed storage proteins and lipid transfer proteins from plants.	GO:0006869|lipid transport;	.	GO:0008289|lipid binding;	.	.
evm.TU.contig464.27	97.07494309	77.30984968	72.19843365	64.42548378	159.0345821	114.5961202	62.641598	65.52808269	69.84315163	EVM%20prediction%20contig464.27	protein_coding	chrcontig464:667617-670216:+	gi|747050806|ref|XP_011071485.1|	1524	0	PREDICTED: inactive beta-amylase 9-like [Sesamum indicum]	gi|590660727|ref|XM_007035414.1|	82	4.00E-33	Theobroma cacao Beta-amylase 3 (TCM_021133) mRNA, complete cds	Q8VYW2	438	2.00E-146	Inactive beta-amylase 9	.	.	.	.	pfam01373	Glyco_hydro_14	Glycosyl hydrolase family 14. This family are beta amylases.	GO:0000272|polysaccharide catabolic process;	GO:0005737|cytoplasm;	GO:0016161|beta-amylase activity;	.	.
evm.TU.contig509.42	35.46202231	33.89991462	33.51579984	18.56261837	20.49006471	22.42751432	18.82179483	21.74855463	17.10084714	EVM%20prediction%20contig509.42	protein_coding	chrcontig509:388846-391199:-	gi|747094591|ref|XP_011095139.1|	2183	0	PREDICTED: probable serine/threonine-protein kinase NAK [Sesamum indicum]	gi|747094590|ref|XM_011096837.1|	921	0	PREDICTED: Sesamum indicum probable serine/threonine-protein kinase NAK (LOC105174664), mRNA	Q9LFP7	214	6.00E-61	Probable receptor-like protein kinase At5g15080	Cgl2127_1	70.1	5.00E-12	COG0515	pfam07714	Pkinase_Tyr	Protein tyrosine kinase.	.	GO:0016021|integral component of membrane;GO:0005886|plasma membrane;	GO:0005524|ATP binding;GO:0004674|protein serine/threonine kinase activity;	.	.
evm.TU.contig509.43	2.304814425	1.847324185	1.046568051	2.305672597	2.564074869	1.691170335	7.471869807	1.760281562	2.437304775	EVM%20prediction%20contig509.43	protein_coding	chrcontig509:397433-399523:-	gi|747094585|ref|XP_011095136.1|	368	8.00E-42	PREDICTED: non-specific lipid-transfer protein-like [Sesamum indicum]	.	.	.	.	Q39950	114	1.00E-30	Non-specific lipid-transfer protein	.	.	.	.	pfam00234	Tryp_alpha_amyl	Protease inhibitor/seed storage/LTP family. This family is composed of trypsin-alpha amylase inhibitors, seed storage proteins and lipid transfer proteins from plants.	GO:0006869|lipid transport;	.	GO:0008289|lipid binding;	.	.
evm.TU.contig509.40	10.1918776	11.5543817	11.45536987	12.81334258	21.44625665	11.43837762	19.34023112	15.48237415	15.40708349	EVM%20prediction%20contig509.40	protein_coding	chrcontig509:376276-378482:-	gi|747094595|ref|XP_011095141.1|	1021	3.00E-138	PREDICTED: uncharacterized protein LOC105174666 [Sesamum indicum]	gi|747094594|ref|XM_011096839.1|	388	0	PREDICTED: Sesamum indicum uncharacterized LOC105174666 (LOC105174666), mRNA	B1XKV1	235	2.00E-76	Elongation factor P	slr0434	223	5.00E-72	COG0231	pfam09285	Elong-fact-P_C	Elongation factor P, C-terminal. Members of this family of nucleic acid binding domains are predominantly found in elongation factor P, where they adopt an OB-fold, with five beta-strands forming a beta-barrel in a Greek-key topology.	.	GO:0005737|cytoplasm;	GO:0003746|translation elongation factor activity;	K02356	efp; elongation factor P
[truncated: 26,013 more rows]
