# Supplementary material for: Whole genome and transcriptome reveal flavone accumulation in Scutellaria baicalensis roots
Source: Front Plant Sci. 2022 Oct 17;13:1000469. doi: 10.3389/fpls.2022.1000469 (PMC9618734; doi:10.3389/fpls.2022.1000469)
Supplement: Supplementary file 7 [file Table_4.xlsx]

## Sheet: Sheet1
Supplementary Table S4 Information of S. baiMYB identified in S. baicalensis genome.
Gene name	Gnen ID
	evm.model.contig280.45	CDS	ATGGGAAGACAACCATGTTGTGAGAAGATTGGTTTGAAACGTGGGCCATGGACCATTGAAGAAGATCATAAATTGATGTGTTTCATTCTCAACAATGGAATTCAATGTTGGAGAATGGTTCCTAAACTTGCAGGTTTGTTGAGATGTGGAAAGAGCTGTAGGCTAAGATGGATGAATTATCTGAGGCCCGATCTAAAGAGAGGGGCATTTACGGAAACGGAAGAGAATTCGATCATAGACCTCCATGCTCGACTTGGTAACAGATGGTCTAAAATCGCGTCCCATTTTCCGGGGCGAACGGATAACGAAATCAAGAACCATTGGAACACAAGGATCAAGAAGAAGTTGAAGCTCTTAGGAATCGACCCCTTAACACACCAACCCATAAATGATCATGAA…
		Protein	MGRQPCCEKIGLKRGPWTIEEDHKLMCFILNNGIQCWRMVPKLAGLLRCGKSCRLRWMNYLRPDLKRGAFTETEENSIIDLHARLGNRWSKIASHFPGRTDNEIKNHWNTRIKKKLKLLGIDPLTHQPINDHEQQGSNARENDHQSETSNDFHLINNYEMSDSVSHYHTNYSMYEESSSCSLQQWVDHSADSMMFWDENDFVFSESNHL*
	evm.model.contig280.110	CDS	ATGGTGGAAACTCCTTTGACATCCCTTTACAACTACTCCTCCTTCTACGATCCATTCGATCCGTTTCAAGCTAGCCCTTTTGGAAAACTCAGCCAAGAATTTTGTGGGCTCGGACAAGATCATGGTAATAACAACAATATTAGTGCTCCAAGCTCTTACAACATCCATGGCTGTCATAGCAGAAGGTTCTTGGATGCTGTCCATGGCGATTCTTCGTCTGCTACTCATTACCAGACGTTGGATCATGATCAGTATGATCAGAACCAGATGATGAGTAGCAAGTTTGATGACTACTTGGAGAAGGATTATTCTTGCTTGATCAACGATGATTTCAATCACAACATCAATGAGGCGAAATCGCAGAATAAACGCAAGAGAATCGTGGATAAGATATCAGAA…
		Protein	MVETPLTSLYNYSSFYDPFDPFQASPFGKLSQEFCGLGQDHGNNNNISAPSSYNIHGCHSRRFLDAVHGDSSSATHYQTLDHDQYDQNQMMSSKFDDYLEKDYSCLINDDFNHNINEAKSQNKRKRIVDKISEIVKGQWTAEEDGLLMELVEKHGVRKWSSIAQMLPGRIGKQCRERWHNHLKPNIKKDRWSEEEDRILIEAHRRVGNRWAEIARSLPGRSENTIKNHWNATKRRQLSSRKNSNSKSSSSPLQHYIKSVISSDDQKLGFSENSVEKLKAKGEEAAIDESFKMQTTSLESQMHVQFDIQKEMDFMEMLSYGYI*
	evm.model.contig280.113	CDS	ATGGATAAGAAACCATGCAAATCTCAAGATGTTGAAGTGAGGAAAGGACCATGGACTATGGAAGAGGATCTGATTCTCATGAATTATATCGCGAACCATGGTGAAGGCGTTTGGAACTCTCTAGCTCGATCCGCAGGGCTTAAGCGGACCGGAAAAAGTTGTCGTCTACGGTGGCTAAACTATCTCCGGCCAGACGTGAGACGGGGAAATATAACGCCGGAAGAGCAGCTGCTTATTATGGAGCTTCATGCTAAGTGGGGAAATAGGTGGTCGAAAATTGCAAAGCATTTACCTGGAAGAACAGACAATGAAATAAAGAACTATTGGAGGACTCGAATTCAGAAGCACATCAAACAAGCAGAGAACTGTACAGGTCAAACTGCAGACAACAGTATCGAT…
		Protein	MDKKPCKSQDVEVRKGPWTMEEDLILMNYIANHGEGVWNSLARSAGLKRTGKSCRLRWLNYLRPDVRRGNITPEEQLLIMELHAKWGNRWSKIAKHLPGRTDNEIKNYWRTRIQKHIKQAENCTGQTADNSIDQASTSQFSSSCPTDHAVESYSPTSFTGNMEAFQGPFPTESNENLWSMEDLWSLQLLNGD*
	evm.model.contig62.253	CDS	ATGGGGAGGCCACCATGCTGTGATAAAGCCAACGTTAAACGGGGCCCGTGGACCCCTGAAGAAGACGCTAAGATTCTTGCCTATGTAGCCAGCCATGGAATCGGAAACTGGACCTTAGTCCCTCAGAAAGCAGGCCTTAACAGATGTGGGAAGAGCTGTCGATTGAGATGGACTAATTATCTCCGCCCTGATCTCAAACACGACAATTTTACCCCTGAAGAAGAAGAGTGCATCCTTGAACTTCACAAAACCATTGGCAGCAGATGGTCTCTGATAGCGAAAAGGCTACCAGGACGAACGGACAATGATGTGAAGAACTATTGGAACACTAAACTGAAGAAAAAGCTGGCTAAAATGGGGATAGATCCAATCACACACAAGCCTTTCTCTCAGCTTCTA…
		Protein	MGRPPCCDKANVKRGPWTPEEDAKILAYVASHGIGNWTLVPQKAGLNRCGKSCRLRWTNYLRPDLKHDNFTPEEEECILELHKTIGSRWSLIAKRLPGRTDNDVKNYWNTKLKKKLAKMGIDPITHKPFSQLLSEYGKISGSQVTTNRNPFLQNDAQKIRTHPIETLTHFHVSDQESVQTHFSNEASSAFSPSSITRFGCGSSRSCEPHQAQLVPPPLFSFNEYILGEPFSSMDQMPECKNVEMLANTDSLSKQEERGIFDNHGGRDEYIGTRISTAGILEKCSSSAAGDTFVEDMLAHDSEMRLQFPDVFCENYDY*
	evm.model.contig62.172	CDS	ATGGGTCGTTCTCCGTGTTGTGATAAAATAGGGTTGAAGAAAGGGCCATGGACACCTGAAGAAGACCAGAAGCTCTTGGCTTACATTGAAGAGCATGGCCATGGAAGCTGGAGGGCCTTGCCTGCAAAAGCTGGGCTTCAGAGATGTGGAAAGAGTTGCAGATTGAGGTGGACTAACTATTTGAGGCCTGATATTAAAAGAGGCAAATTCAGTTTACAAGAAGAGCAAACAATCATTCAATTGCATGCTCTTTTAGGAAACAGGTGGTCGGCCATAGCCACCCATTTGTCCAAAAGAACAGACAATGAAATCAAGAATTATTGGAACACTCATCTCAAGAAAAGATTGGCTAAAATGGGCATTGACCCGGTGACCCACAAGCCCAAAAACGATGCTTTA…
		Protein	MGRSPCCDKIGLKKGPWTPEEDQKLLAYIEEHGHGSWRALPAKAGLQRCGKSCRLRWTNYLRPDIKRGKFSLQEEQTIIQLHALLGNRWSAIATHLSKRTDNEIKNYWNTHLKKRLAKMGIDPVTHKPKNDALMLSNDGHSKNAANLSHMAQWESARLEAEARLVRQSKLRCTANQAQSSDQFASTSSQLNKPVGPTRPCLDVLKAWNDSWSKSGGEGAAAVVGIGGELESPTSTLSSAAGIGESSAAFVELVRNSSASCEEGMMKEESEQEWKHLAEYTDRMESSAPFPVVLQETTAFPSAWAASESNSEHVPSGNFVEKFTDLLLSTSSGGRRFSEDCGDSDNGSGGGGEGGDYYEDNKNYWNSILNLVNASPSDSPIF*
	evm.model.contig62.54	CDS	ATGGTTGCAGTTGAAATGGGGAGCTGGGGTTGCTCGGGGCAAGAATGGAGAAAAGGGCCATGGACTCCTGAAGAAGACAAGGTGCTTGTTGAATATGTGAGACAACATGGTGAAGGAAGATGGAGCTGTGTATCCAAGTGTACAGGTCTGAACAGGAGTGGGAAGAGCTGCAGATTGAGGTGGGTGAATTACTTAAGGCCTGGCCTGAAGAAAGGCCATATAACACCACAAGAGGAAGGGATTATCATTGAACTTCATGCCCTTTGGGGAAACAAATGGTCAACAATAGCAAGATACTTGCCAGGAAGAACAGACAATGAGATAAAAAACTATTGGAGAACACATTTCAAGAAGAGAAAGCCTTCTTCTCATGATGATGATCAGAATCAGAGTAGAGAC…
		Protein	MVAVEMGSWGCSGQEWRKGPWTPEEDKVLVEYVRQHGEGRWSCVSKCTGLNRSGKSCRLRWVNYLRPGLKKGHITPQEEGIIIELHALWGNKWSTIARYLPGRTDNEIKNYWRTHFKKRKPSSHDDDQNQSRDKRSSRTLAHKQGKDDMNIIEASPSPDHHHQEMEATMNGKEDKKETDILETSNIENPQSMLPMIMQHDYSWSDFIPVDNYNLWGGLWNQVDDQNGCSKMAIQNQVNVASNSRNRGGGGGGGGDAINYMHNGGFIF*
	evm.model.contig111.22	CDS	ATGGAGGAGCATTCAAGGAGGGAGCGAAGATCGAACAAGACAGATGAGATGGCCCCTGATGTTAGTGGAGGTTTAAGGAACAGTAGTAGCAGTGGATCATCACCGGAGAATTGGAAAAACAGGCAGCATGATCATCATCATCATCATGTCCTAAAGAAAGGGCCATGGACGGCATGTGAGGACACGTTGTTGGTGGAATACGTGAAGAAACATGGAGAAGGGAACTGGAACGCTGTCCAGAGGAATTCTGGTCTGCTGAGATGTGGCAAGAGCTGTCGGCTGAGATGGGCTAACCATTTGAGGCCTAATCTCAAGAAAGGTGCCTTCACTCCTGATGAAGAAACCCTCATCGTTCATCTTCATTCCAAGCTCGGCAACAAATGGGCTCGCATGGCTGCT…
		Protein	MEEHSRRERRSNKTDEMAPDVSGGLRNSSSSGSSPENWKNRQHDHHHHHVLKKGPWTACEDTLLVEYVKKHGEGNWNAVQRNSGLLRCGKSCRLRWANHLRPNLKKGAFTPDEETLIVHLHSKLGNKWARMAAQLPGRTDNEIKNYWNTRLKRRQRAGLPIYPHELAQQEPPRNGQTPFSVTPPTISSPFLNHHLYGGGAALALSLKGSPFSDQVNRLMPITSLARFNSALISYGLLNSGPEMGVFGPSSAQSGASSNEFVMATTSSEGAEDYDQLEPGFDQQRNRSGLLQDLFQESQALVYAVKPEEPFISADGSVEYESAALGFGHGVANCHDNYEGPETKASKEGIAAMDDDLMNLLDNFPLSVPIPDWDGGDGTSNAVESQPDSSEYNPVTNSRG…
	evm.model.contig127.139	CDS	ATGGCGACCTTCAGAATGAGTAGTGGAACAAGGTGCGAGAGGAAGCCTCGTATCAAATACCATTGGACGCATGAGGAAGATGAACTGTTGACTTTAATTGTCAATATTAATGGTCCAGAAAAGTGGGATCGGATTGCTGCTCATATCCATGGGAGAACAGGGAAGAGTTGTAGGATAAGGTGGTTGAACCACTTGAACCCAAGGGTTAACAAGATGCCATTCAGTGCAGAAGAGAAGCAAAAGCTCCTTGAACTTCATAAAAAATATGGAAACAGGTGGGCCACAATTGCGCGTTCATTGCCTGGTCGAACAGATAATCAAGTGAAGAATCAGTATCATTCACTAACTGGGAGTAAGTTTGCAAAATCCTCTGGTTCATCTTCACTCACTGATCCTCAT…
		Protein	MATFRMSSGTRCERKPRIKYHWTHEEDELLTLIVNINGPEKWDRIAAHIHGRTGKSCRIRWLNHLNPRVNKMPFSAEEKQKLLELHKKYGNRWATIARSLPGRTDNQVKNQYHSLTGSKFAKSSGSSSLTDPHGAVSEGSIGLSRYQSKSTVPIGSQYYSAFAPYSARPSSTGGSSSMYGQGKTFTLCFSTFFYSWIFWRCWFLSISEDNRSC*
	evm.model.contig442.48	CDS	ATGGGTTGCACCTTGTTGAAGAAGGCTAAGAAGAAACACAAGAAGGGGTTATGGTCTCCAGATGAAGATCAAAGGCTGAGAGACTATGTTTCGAAGCATGGTCATGGCTCCTGGACATCTCTTCCCATCAATGCTGGTTTGCAGAGGAATGGAAAGAGCTGCAGATTAAGGTGGATTAATTATTTACGACCCGGGCTAAAGCGAGGGGCGTTTAGCATATCGGAGAAAGACAAAATTTTGACTCTTCATCAAATATTAGGCAACAAATGGTCTCAGATAGCACAGCATTTACCCGGAAGAACTGACAATGAGATAAAAAATTACTGGCACTCTTATCTGAAGAAAAGAGTGGGAAAAATGGCTGAAACTGAAGTTCATGATAATAAAGATGACTACAAA…
		Protein	MGCTLLKKAKKKHKKGLWSPDEDQRLRDYVSKHGHGSWTSLPINAGLQRNGKSCRLRWINYLRPGLKRGAFSISEKDKILTLHQILGNKWSQIAQHLPGRTDNEIKNYWHSYLKKRVGKMAETEVHDNKDDYKSGQIQGQRISTFPINSTPQDSSFESLEHIERSATETDHSRGVQEIISIPKVLFAEWLSFDHEYENDHDLGNYSGSVLGFMNNLENHSSNIEDSLVDGLVQDEGTFGVETNPKSYGVYVDDML
	evm.model.contig369.134	CDS	ATGGGATCACCAAACAACAAGGGCCATGTGGAATTGAAGAAAGGGCCATGGACTAGAGAAGAAGACCAAAAACTACTCTCTTACATCCAACAATATGGCCATGGAAACTGGCGCAACCTCCCTGCAAAAGCTGGGCTTTTGAGGTGTGGGAAAAGTTGCAGGTTGAGATGGACAAACTATCTGAGGCCTGATATCACGAGAGGGAAGTTCAGCACTCAAGAAGAGAAGACCATTATTCGACTCCATGCTCTTTTAGGCAACAGGTGGGCAGCAATAGCAGCTCATTTACCAAAGAGAACTGATAACGAAATCAAGAATTACTGGAACACCCGCCTCAAGAAACGGTTGACCCGACTCGGAATCGACCCGGTAACCCACCTGCCCAAGAACAACCCCGCC…
		Protein	MGSPNNKGHVELKKGPWTREEDQKLLSYIQQYGHGNWRNLPAKAGLLRCGKSCRLRWTNYLRPDITRGKFSTQEEKTIIRLHALLGNRWAAIAAHLPKRTDNEIKNYWNTRLKKRLTRLGIDPVTHLPKNNPAGSADQSRLAATLSHMAQWETARLEAEARLTRQTKTLSDIRLRHKSTAPPPPDKAWQATATIPSCLLSSNGTLESSTSTLGNSLTVPTVSSIMENGVVSKNGYGALGLGLLDSYTETRGKTENPLQLHDDTNVNYPVGFCDVMMMGSMDQGTYNHDTDGYKHAGDLEDGNENYWNDLLNLVRSPME*
	evm.model.contig369.115	CDS	ATGACGTGTAAGGATTCCAGCACTGGGAATTCGAAGCTGTGTGCGAGAGGCCATTGGAGGCCTGCAGAAGATACGAAGCTCAAGGAGCTCGTTGCTCTTTATGGCCCTCAGAATTGGAACCTTATTGCAGAAAAGCTGGAAGGAAGATCAGGTATTATTACTACTATTATTATAATGTTGTTGCTGAGGTGGTTCAATCAGCTGGATCCGAGGATCAACAGAAGGGCATTCAGCGAGGAAGAAGAGGAGAGATTAATGGCGGCTCATAGATTGTACGGAAACAAATGGGCGATGATAGCGAGGTTGTTTCCTGGGAGAACTGATAATGCTGTCAAGAATCATTGGCATGTGATAATGGCGAGGAAGTACAGAGAGCAATCCAGTGCTTATCGGAGGAGA…
		Protein	MTCKDSSTGNSKLCARGHWRPAEDTKLKELVALYGPQNWNLIAEKLEGRSGIITTIIIMLLLRWFNQLDPRINRRAFSEEEEERLMAAHRLYGNKWAMIARLFPGRTDNAVKNHWHVIMARKYREQSSAYRRRKMGQFVFKRSVDQDHHHLPPHLLNGSPSSVGCIGGGGGGIFSGGSSHVAGGGGAVVASSHGFWPPHTCLGFFPGPNSSEMMMMNILKQNNKAWDQTDLYPNHDHHYKDHEAANLHIEPSEADDDQRSGPPFIDFLGVGR*
S. baiMYB116	evm.model.contig76.33	CDS	ATGAGTAGTAAAAAAGGTAGAATTTCCAAAAATATTATTAGTAACAATTTATATGAAGATGGAAGTCATGAGCTAAGAAGAGGGCCATGGACTGTTGAAGAAGACAATCTTCTCATTCAGTATATGAATTCCCATGGTGAAGGTCAATGGAATACCTTAGCCAAATCTGCAGGGCTTAACAGGACAGGGAAAAGCTGCAGGTTAAGGTGGTTGAATTATTTGAAGCCTGATATCAAACGTGGGAATCTAACCCCACATGAACAGCTCTTGATCCTCGAACTCCATTCCAGATGGGGAAACAGGTGGTCTAAAATCGCGCAGCATTTACCAGGAAGAACGGATAACGAAATCAAGAACTACTGGAGAACAAGGGTGCAGAAACATGCCCGACGGCTTAAT…
		Protein	MSSKKGRISKNIISNNLYEDGSHELRRGPWTVEEDNLLIQYMNSHGEGQWNTLAKSAGLNRTGKSCRLRWLNYLKPDIKRGNLTPHEQLLILELHSRWGNRWSKIAQHLPGRTDNEIKNYWRTRVQKHARRLNVDSNSNKFLETVRMYWMPRLLEKMEQDNSSSVTSSPSSSITTQSCLAAPSPLADQLPPPPCLKSGSVVNYSDNDVKIPEMLCGKSIEDECYHVDILSYDIQELESRDVNESGVDWDDQGSFWNSEELWAI*
	evm.model.contig549.28	CDS	ATGGGACGCGGTTCTTGTTGTGTGAAACAGAAGATGCGGAAGGGGTTATGGTCACCCGAAGAAGATGAGAAACTCTATAACTACATTACGCGATACGGAGTTGGATGCTGGAGCTCCGTCCCTAAACTTGCAGGCTTACAAAGATGTGGAAAAAGCTGTAGATTAAGATGGATAAATTATTTGAGGCCTGATCTTAAAAGAGGAACATTTTCTCAAGAAGAAGAGGATCTCATCATCACTCTACATGAAGCTCTTGGCAATAGATGGGCTCAAATTGCAACACAATTGCCAGGAAGAACAGACAATGAGATAAAGAATTTCTGGAACTCATCTCTAAAGAAGAAGCTAATGAAGCAAGGCATTGATCCAAACACACACAAGCCCAAACAATCCACCATT…
		Protein	MGRGSCCVKQKMRKGLWSPEEDEKLYNYITRYGVGCWSSVPKLAGLQRCGKSCRLRWINYLRPDLKRGTFSQEEEDLIITLHEALGNRWAQIATQLPGRTDNEIKNFWNSSLKKKLMKQGIDPNTHKPKQSTINHPDNPNPTKQVYDPLFLSHFQANLDPNGFQSGFLSDSQNYLVQVETDDHHINPIARFNSMPNLANFDHQNMVDTQFHNLHDSRMSKLYEAKGSSIQQAMIQMNNNGSFSWDDGNKLDSVFQSQFSTGIQIQERKVMNNLSSQDFSSEYPLTGGPNMDMFNM*
	evm.model.contig37.30	CDS	ATGAAATACATAATTACGACAGGGTTCTTTGTAGAAAAGACAATCGTCTTGGCAGGAGGCGAGCTGCTCTTGGATGGTATCTTTCAGGTAAAAACATGTGGATTTCCTCCATTAGAGAACCTAGAAAACTCAGCTTCAACGTTTTCAGGGATTGATTTTTTTGTGAGCACCGGTCAGGTATCCTTAATGTTGCCACAGATTAGACTTGCAGAGCTGGAAAGAGGGGCAGTGAATGACATGTTTGTGATACTCTCTGATGCTTGGCTGGACAATGAGGAGACTATGGAAAAACTTGAGATCATTCTCAGTGGTTATGAGAAAGAGGATGTGGTCCCATCTTTGTTTGTTTTTATGGGAAACTTTTGTTCTCATCCATGTTACATTTCCTTTAATTCATAC…
		Protein	MKYIITTGFFVEKTIVLAGGELLLDGIFQVKTCGFPPLENLENSASTFSGIDFFVSTGQVSLMLPQIRLAELERGAVNDMFVILSDAWLDNEETMEKLEIILSGYEKEDVVPSLFVFMGNFCSHPCYISFNSYSSIRSQFGKLGIMVAAHQRLKEHSRFVFIPGPDDKDMLYRMHRSCLMPPSTEETSDPFEHLVATINHQSHLCPLPLSFECTTHHMELRPLSSPVSNSTNVEIRNCRAVDFLVPLWEITWREMCRLKLCRGHWRPAEDEKLRELVERYGPHNWNAIAEKLHGRSGKSCRLRWFNQLDPRINRSPFSEEEEERLLACHRIHGNRWAIIARLFPGRTDNAVKNHWHVIMARKCRERSKIYAKRLRNEQDSSSSPSKHHDHNDQINQALN…
	evm.model.contig9.4	CDS	ATGGCAGGAAATTGTAGTGGCGATGTTAGTCAGAAAATGGATTTGGATCGAATCAAGGGCCCGTGGAGCCCGGAGGAGGATGAGCAGTTGCAGGAACTGGTGCAGAAACACGGGCCCAGGAACTGGTCTCTCATCAGCAAATCGATCCCCGGAAGATCCGGCAAGAGCTGCCGTCTGCGGTGGTGCAACCAGCTGTCCCCTCAGGTGGAGCACCGGGCCTTCACGCCCGATGAGGACGAGACCATTATCCGGGCCCACGCTAAGTTCGGAAACAAATGGGCCACCATAGCCCGCCTCCTCTCCGGTCGAACCGACAACGCCATCAAGAACCATTGGAACTCCACCCTCAAGCGCAAGTGCTCTTCTCTTAGCTCCGATGAGTTTGAGCCCCACGCGCAG…
		Protein	MAGNCSGDVSQKMDLDRIKGPWSPEEDEQLQELVQKHGPRNWSLISKSIPGRSGKSCRLRWCNQLSPQVEHRAFTPDEDETIIRAHAKFGNKWATIARLLSGRTDNAIKNHWNSTLKRKCSSLSSDEFEPHAQPPLKRSVSAGSALPGSALYFSPGSPSGSDSSHSSLPVVYKPVPRAGGVVPPQPETTPSAAQDPPTGLSLSLPGVESAESTQPKPTTPIQLLPVLAPPPPPAVPTATPLNQPHIPTAAVTAAPAPAPEKAVFMPFSAELMEVMQDMIRAEVRNYMMGVEQKHQRYQRQQFNHHHHHHHQQQQQQQFNQQMSMCMQKAVNVNEGFRNGAMNRIGMSRVD*
	evm.model.contig375.41	CDS	ATGGCAGGAAATTGTAGTGGCGATGTTAGTCAGAAAATGGATTTGGATCGAATCAAGGGCCCGTGGAGCCCGGAGGAGGATGAGCAGTTGCAGGAACTGGTGCAGAAACACGGGCCCAGGAACTGGTCTCTCATCAGCAAATCGATCCCCGGAAGATCCGGCAAGAGCTGCCGTCTGCGGTGGTGCAACCAGCTGTCCCCTCAGGTGGAGCACCGGGCCTTCACGCCCGATGAGGACGAGACCATTATCCGGGCCCACGCTAAGTTCGGAAACAAATGGGCCACCATAGCCCGCCTCCTCTCCGGTCGAACCGACAACGCCATCAAGAACCATTGGAACTCCACCCTCAAGCGCAAGTGCTCTTCTCTTAGCTCCGATGAGTTTGAGCCCCACGCGCAG…
		Protein	MAGNCSGDVSQKMDLDRIKGPWSPEEDEQLQELVQKHGPRNWSLISKSIPGRSGKSCRLRWCNQLSPQVEHRAFTPDEDETIIRAHAKFGNKWATIARLLSGRTDNAIKNHWNSTLKRKCSSLSSDEFEPHAQPPLKRSVSAGSALPGSALYFSPGSPSGSDSSHSSLPVVYKPVPRAGGVVPPQPETTPSAAQDPPTGLSLSLPGVESAESTQPKPTTPIQLLPVLPPPPPPAVPTATPLNQPHIPTAAVTAAPAPAPEKAVFMPFSAELMEVMQDMIRAEVRNYMMGKAVNVNEGFRNGAMNRIGVSRID*
	evm.model.contig579.14	CDS	ATGGGTAGAGCTCCTTGCTGTGACAAAGCCAATGTAAAAAGAGGGCCTTGGTCTGCTGAAGAAGACACCAAGCTCAAATCTCACATTACCAAACATGGCACCGGTGGCAACTGGATTGCTTTGCCTCACAAAATAGGTCTTAAGAGATGTGGAAAGAGTTGTAGGCTTAGATGGTTGAATTATCTAAGGCCAAACATCAAGCATGGAGGGTTTACTGAGGATGAAGACAACTTAATCTGCACCCTCTATGTAACCATTGGAAGCAGATGGTCTATCATGGCAGCACAGTTACCTGGAAGAACAGACAATGACATAAAGAACTACTGGAATACAAGGTTGAAGAAGAAGCTTTTAGGGCAACGCAGAGAACCACAATCTTGCAAGAATCTAAGGACCACT…
		Protein	MGRAPCCDKANVKRGPWSAEEDTKLKSHITKHGTGGNWIALPHKIGLKRCGKSCRLRWLNYLRPNIKHGGFTEDEDNLICTLYVTIGSRWSIMAAQLPGRTDNDIKNYWNTRLKKKLLGQRREPQSCKNLRTTDHHYSFNNEIISFSLHPQPAPTPVENWSHDRLTDTVPLMPQIGALNFGYDHTQPDHLISDVSCVQLYQQGLENYIHVNLPPLDGMYGSMPQPLDGVMNSSTNSSSSLENISWGDINTSY*
	evm.model.contig579.64	CDS	ATGGAAAAGAAAGGTGAAGTAAAGAGAGGTGCTTGGACAAAAGAGGAAGATACTCTTTTGAGGATTTGCATTGAAAAATTTGGAGAAGGAAAGTGGCACAAGGTTCCTATAAGAGCTGGATTGAACAGATGCAGAAAGAGTTGCAGGTTGAGATGGATGAACTATCTCAGACCAAATATCAAGAGAGGTTACTTCACAAAAGATGAGGTGGATCTCATTCAACGCCTTCATAAATTGTTAGGAAACAGATGGTCATTGATTGCGGGTAGATTGCCTGGAAGAACTGCAAACGATGTGAAGAACTTTTGGAACACATACATTAATGGCAAGAGGACTCCACAATTGGGTTTGGGGGAAAGTTCGAAGGTGAAAACAATCACTAAAACCAACATCATACGA…
		Protein	MEKKGEVKRGAWTKEEDTLLRICIEKFGEGKWHKVPIRAGLNRCRKSCRLRWMNYLRPNIKRGYFTKDEVDLIQRLHKLLGNRWSLIAGRLPGRTANDVKNFWNTYINGKRTPQLGLGESSKVKTITKTNIIRPRPRTFSEGLGSSKNTTTSNVHNRRSKSSSSELQITRSGSSESLKLMSVSPSDENPKSNNASSCALSPEDPKSMNQSSPSDEKVDECVQWWSNLLDITENGGGASILFSDQDPVSMDLMAMPEIGDSGSDDAIEDGMCSLSPDDIWELIGPYSS*
	evm.model.contig579.80	CDS	ATGAGGAAATCTTGCTGTGAGAAAGAACGCAACAAAAAAGGGTCTTGGACTAAGCAAGAAGACCAGAAGTTAATTGATTATATCAAGATTCGTGGTGAGGGCGGTTGGAGCACCCTACCCAAAGCTGCTGGGCTGCAACGATGTGGGAAGAGTTGCAGGCTAAGATGGATGAACTATCTGAGACCAGACATCAAACGAGGCAACTTTTGCTTCGACGAAGAGGACCTCATCATCAAGCTCCATGCCCTCCTTGGCAATCGGTGGTCTCTTATCGCGGGGCGGTTGCCGGGGCGAACCGACAATGAAGTGAAGAACTACTGGAATTCACACATCAAGAGAAAGCTGCTGAGTGTTGGCATTGATCCAAACAACCATCGAGTCAATCAAAAACTACCTAGT…
		Protein	MRKSCCEKERNKKGSWTKQEDQKLIDYIKIRGEGGWSTLPKAAGLQRCGKSCRLRWMNYLRPDIKRGNFCFDEEDLIIKLHALLGNRWSLIAGRLPGRTDNEVKNYWNSHIKRKLLSVGIDPNNHRVNQKLPSEYHELSSHNIINASTNGKSSHTNLDHSMDNNSAANSINGDDDEAVSSTHHLNLNLAIA*
	evm.model.contig583.92	CDS	ATGGGGAGGTCTCCTTGTTGTGAGAAAGCTCACACAAACAAAGGAGCATGGACTAAAGAAGAAGATGATCGTCTCATCGCTTATATTCGTGCCCACGGCGAAGGCTGCTGGCGGTCGCTACCTAAGGCCGCCGGCCTCCTTCGCTGTGGCAAGAGCTGCCGCCTCCGGTGGATCAATTACTTGCGACCCGATCTCAAACGGGGCAACTTCACTGAAGACGAAGATGAGCTCATTATCAAACTCCATAGCCTTCTAGGCAATAAGTGGTCTCTTATAGCGGGAAGATTGCCGGGACGAACGGACAACGAGATAAAGAACTATTGGAACACTCACATACGAAGAAAGCTCATGAGCCGTGGGATTGATCCCGCGACTCACAAGCCGATGAACGAGGCGGCA…
		Protein	MGRSPCCEKAHTNKGAWTKEEDDRLIAYIRAHGEGCWRSLPKAAGLLRCGKSCRLRWINYLRPDLKRGNFTEDEDELIIKLHSLLGNKWSLIAGRLPGRTDNEIKNYWNTHIRRKLMSRGIDPATHKPMNEAATAAPPSSEIVNTISFSGAAADDDRIKRGPERCPDLNLDLRISPPYQNQEPFIKTGGRNSSTLCFACSLGIQNSKDCSCNTNGTINGNSSNSGHDFLGIKNGVLDYRSLEMK*
	evm.model.contig217.106	CDS	ATGGGAAGAGCACCATGTTGTGACAAAAAGGGGATGAAGAAGGGGCCATGGACACCTGAGGAAGATGAGAAATTGGTCCAATATATAAAGAAGCATGGCCATGGAAGCTGGCGTTCTCTTCCCAAGCTTGCAGGACTTGTTCGTTGTGGGAAGAGTTGTCGTCTGCGTTGGACAAACTATCTAAGGCCGGATATTAGACGAGGCCCCTTCACTAGTGATGAAGAGAAACTTGTCATACAATTACATGGCATTCTTGGAAACAGGTGGGCTGCAATAGCCTCTCAACTCCCGGGAAGAACAGACAACGAGATCAAGAACCTATGGAACACTCACCTCAAAAAACGACTACTTCAAATGGGAATCAACCCTCAAACCCACGAGCCCAGCTCCCTGGACCGG…
		Protein	MGRAPCCDKKGMKKGPWTPEEDEKLVQYIKKHGHGSWRSLPKLAGLVRCGKSCRLRWTNYLRPDIRRGPFTSDEEKLVIQLHGILGNRWAAIASQLPGRTDNEIKNLWNTHLKKRLLQMGINPQTHEPSSLDRPPSSPSTRHMAQWESARLEAEARLSHSLIPPSKPQGDFFLRLWNSQVGHTFRNTKTAITANSQYSPSSSSTKCSTLSEITPKVEYVFPGSDSCSSNEIEDSSESALQLLLDFPCNNDMSFLEQPDDQEQTADLPVVPEENDSAAVLSIFFEPGSITTPKGPTWQTAFHDLLGQGIFNSDGETWLIQRKTAALEFTTRTWLI*
	evm.model.contig412.44	CDS	ATGAGGAAGCCAGGAGATCATGCAATAAACAATAATATTGCTAAGGTTAAACTTAGGAAGGGTTTGTGGTCACCGGAAGAAGACGAGAAGCTGATGAATTACATGCTCGTTAACGGGCAAGGGTGTTGGAGTGACATTGCGCGTAGCGCTGGCCTGCTCAGGTGTGGAAAGAGTTGTCGTCTAAGGTGGATTAACTATCTTAGGCCTGATCTTAAGCGCGGTGCCTTTTCGCCTCAAGAGGAAGACCTAATTGTTCATTTGCATTCCATTCTTGGAAACAGGTGGTCTCAAATCGCGGCACGTCTACCAGGGAGAACAGACAATGAAATCAAGAATTTCTGGAATTCCACCATTAAAAGGAGGTTGAAGAAGAATTCAAGTGATCTTCATCATCATAAC…
		Protein	MRKPGDHAINNNIAKVKLRKGLWSPEEDEKLMNYMLVNGQGCWSDIARSAGLLRCGKSCRLRWINYLRPDLKRGAFSPQEEDLIVHLHSILGNRWSQIAARLPGRTDNEIKNFWNSTIKRRLKKNSSDLHHHNNNNNTNSTSSPNNTSDSFGVMGRTVFMQEYDGHVGVDPACMDSSYSYLQPPMALGTKLTNPSFNPTIDYNVNVFDVNSVVGTSGSNFFNLPSGFGVGDEMDPCMVMGMENDGSVPGLGGMHEQNVGVSESVLEMKNTNYNIVNNHLNTNSSSESLEELVGIGNHWEGESFKMGELDNWEGLLANVSSLPYLDFQIQS*
	evm.model.contig512.6	CDS	ATGCGGAGTATTGTGTTTGTTGATTGGATGCATTTATTAGCTGCAATTAATGAAGTGGGGATTGTTGTTGTTGTTTCTATATATGGTCGATTAGATGTGATTGAGCAAATGGGCCGCAGCTATACTAATGAGAGTGAAGATGGTGTGCTCTCTACTGATTCACCTCTGAGTAATGATGGTGATAATTTCGGTGGAAGTTCTAATGGTGGCGCTGTTCTGAAGAAAGGCCCATGGACATCCGCTGAGGATGCAATTTTAGTTGAGTATGTGAAAAAACATGGAGAAGGCAACTGGAATGCAGTTCAGAAACACTCGGGGCTTGCACGGTGTGGAAAGAGCTGCAGGCTACGATGGGCTAATCACTTGAGGCCAAATCTGAAAAAAGGAGCATTCACACCA…
		Protein	MRSIVFVDWMHLLAAINEVGIVVVVSIYGRLDVIEQMGRSYTNESEDGVLSTDSPLSNDGDNFGGSSNGGAVLKKGPWTSAEDAILVEYVKKHGEGNWNAVQKHSGLARCGKSCRLRWANHLRPNLKKGAFTPDEERLIIELHAKMGNKWARMAAHLPGRTDNEIKNYWNTRIKRRQRAGLPLYPLDLCLQTPPENQQQLSSPGIYGGDKGCHNILQTNGYGAPDIIFDSFNILPFAPEFSGIPSSVSMGNSFGSPQSYSFVPRTIGVPEHVQEPDEHMSEYGDVVDETPPFERSRTESSVHKGFHSFGLFFPHYPDDTKRSSPSGVNLDSPFMSNGIFSASEHFTGAQKLELPSLQYKETGLGVWDPAPESLDSFVQSPLPGPPLPSRCPSPGSSGLL…
	evm.model.contig552.12	CDS	ATGGGAAGGCATTCTTGCTGCTATAAGCAGAAGCTAAGAAAAGGACTTTGGTCTCCTGAGGAAGATGAGAAGCTCATAAAGCACATAACCAGCTATGGCCATGGCTGTTGGAGCTCAGTTCCTAAGCTTGCAGGGCTTCAAAGGTGTGGAAAGAGCTGCAGGTTGAGATGGATCAATTACCTAAGGCCCGATTTGAAACGAGGAACATTCTCGCCAGAAGAAGAGAATCTGATCATTGAACTTCATGCAGTTCTTGGCAACAGGTGGTCACAGATAGCTGCACAGTTGCCAGGAAGAACCGACAACGAAATCAAGAACCTGTGGAATTCATCAATCAAGAAAAAACTAAGGCAAAGAGGCATAGACCCCAGCACCCACAAACCCTTAATTCATGATCAT…
		Protein	MGRHSCCYKQKLRKGLWSPEEDEKLIKHITSYGHGCWSSVPKLAGLQRCGKSCRLRWINYLRPDLKRGTFSPEEENLIIELHAVLGNRWSQIAAQLPGRTDNEIKNLWNSSIKKKLRQRGIDPSTHKPLIHDHHNDSDKTTNDKTTSPGSTEPATNSITIPPQKESNDHFFLPTCNIPSDLSRFLSFQNYGPDIGLSTNSTTNLFFNSNPIISPFSTSNNAMSTSNVSSTGFFDFPWGDSDQCVKSEKEEAINLPSSAHHHGSEQYMQTPFLLENESHTDQASFITAANWQRLNQQQHFATAFGQY*
	evm.model.contig552.74	CDS	ATGAATCGTAAGCTGCTATACGATGCCGTTATGAATCAACAGCCACCACCACCCATGGGACTGCCTCTCGATGAGCAGCCGCTACATATTAAGCTTCGGATCCTTTACAGGAGTCGACCCTGGACTCCTTCGGAGGATGATTTGTTAAGGGAGGCTGTGTCCCTTCATAAGGACTGGCATAGAGTTGCAGAGCGTTGTAAGAGGCCAACAGCCTCTTCATGCTTCTTTCGTTGGTCACATTTACGTAGCATTGAACTCAGAGGTGTTCCATTCTCCGCTGAGGAAGACTCGCTACTCCATGATTGTATCAAAAATCATGGTCGTGCTTTGAATTGGTGGATGGCAGAAGACTATCTTCCAGGCCGCACAAAAGAAGAGTGTGAAAAAAGGTGGCTTGAG…
		Protein	MNRKLLYDAVMNQQPPPPMGLPLDEQPLHIKLRILYRSRPWTPSEDDLLREAVSLHKDWHRVAERCKRPTASSCFFRWSHLRSIELRGVPFSAEEDSLLHDCIKNHGRALNWWMAEDYLPGRTKEECEKRWLEIEAERSDRIS*
	evm.model.contig552.76	CDS	ATGAATCGTAAGCTGCTATACGATGCCGTTATGAATCGGCAGCCACCACCACCCATGGGACTGCCTCTCGATGAGCAGCCGCTACATATTAAGCTTCGGATCCTTTACAGGAGTCGACCCTGGACTCCTTCGGAGGATGATTTGTTAAGGGAGGCTGTGTCCCTTCATAAGGACTGGCATAGAGTTGCAGAGCGTTGTAAGAGGCCAACGGCCTCTTCATGCTTCTTTCGTTGGTCACATTTACGTAGCATTGAACTCAGAGGTGTTCCATTCTCCGCTGAGGAAGACTCGCTACTCCATGATTGTATCAAAAATCATGGTCGTGCTTTGAATTGGTGGATGGCAGAAGACTATCTTCCAGGCCGCACAAAAGAAGAGTGTGAAAAAAGGTGGCTTGAG…
		Protein	MNRKLLYDAVMNRQPPPPMGLPLDEQPLHIKLRILYRSRPWTPSEDDLLREAVSLHKDWHRVAERCKRPTASSCFFRWSHLRSIELRGVPFSAEEDSLLHDCIKNHGRALNWWMAEDYLPGRTKEECEKRWLEIEAERSDRIS*
	evm.model.contig452.23	CDS	ATGGGCCGCAGCTATACTAATGAGAGTGAAGATGGTGTGCTCTCTACTGATTCACCTCTGAGTAATGATGGTGATAATTTCGGTGGAAGTTCTAATGGTGGCGCTGTTCTGAAGAAAGGCCCATGGACATCCGCTGAGGATGCAATTTTAGTTGAGTATGTGAAAAAACATGGAGAAGGCAACTGGAATGCAGTTCAGAAACACTCGGGGCTTGCACGGTGTGGAAAGAGCTGCAGGCTACGATGGGCTAATCACTTGAGGCCAAATCTGAAAAAAGGAGCATTCACACCAGATGAGGAGCGGCTCATAATAGAACTTCATGCTAAGATGGGTAACAAATGGGCGCGTATGGCTGCACATTTGCCTGGAAGGACAGACAATGAGATAAAAAACTATTGG…
		Protein	MGRSYTNESEDGVLSTDSPLSNDGDNFGGSSNGGAVLKKGPWTSAEDAILVEYVKKHGEGNWNAVQKHSGLARCGKSCRLRWANHLRPNLKKGAFTPDEERLIIELHAKMGNKWARMAAHLPGRTDNEIKNYWNTRIKRRQRAGLPLYPLDLCLQTPPENQQQLSSPGIYGGDKGCHNILQTNGYGAPDIIFDSFNILPFAPEFSGIPSSVSMGNSFGSPQSYSFVPRTIGVPEHVQEPDEHMSEYGDVVDETPPFERSRTESSVHKGFHSFGLFFPHYPDDTKRSSPSGVNLDSPFMSNGIFSASEHFTGAQKLELPSLQYKETGLGVWDPAPESLDSFVQSPLSGPPLPSRCPSPGSSGLLEDLIYEAKSLGKSENQASNWVTSSNISHGEITDSSA…
	evm.model.contig339.62	CDS	ATGGGAAGGCATTCTTGCTGCTATAAGCAGAAGCTAAGAAAAGGACTTTGGTCTCCTGAGGAAGATGAGAAGCTCATAAAGCACATAACCAGCTATGGCCATGGCTGTTGGAGCTCAGTTCCTAAGCTTGCAGGGCTTCAAAGGTGTGGAAAGAGCTGCAGGTTGAGATGGATCAATTACCTAAGGCCCGATTTGAAACGAGGAACATTCTCGCCAGAAGAAGAGAATCTGATCATTGAACTTCATGCAGTTCTTGGCAACAGGTGGTCACAGATAGCTGCACAGTTGCCAGGAAGAACCGACAACGAAATCAAGAACCTGTGGAATTCATCAATCAAGAAAAAACTAAGGCAAAGAGGCATAGACCCCAGCACCCACAAACCCTTAATTCATGATCAT…
		Protein	MGRHSCCYKQKLRKGLWSPEEDEKLIKHITSYGHGCWSSVPKLAGLQRCGKSCRLRWINYLRPDLKRGTFSPEEENLIIELHAVLGNRWSQIAAQLPGRTDNEIKNLWNSSIKKKLRQRGIDPSTHKPLIHDHHNDSDKTTNDKTTSPGSTEPATNSITIPPQKESNDHFFLPTCNNIPSDLSRFLSFQNYGPDIGLSTNSPTNLFFNSNPIISPFSTSNNAMSTSNVSSTGFFDFPWGDSDQCVKSEKEEAINLPSSAHHHGSEQYMQTPFLLENESLTDQASFITAANWQRLNQQQHFATAFGQY*
	evm.model.contig317.76	CDS	ATGGGGAGACAACCTTGCTGTGACAAAGTAGGTCTGAAAAAAGGGCCATGGACTGCTGAGGAAGACAAGAAGCTCATCAATTTCATTCTTACCAATGGCCAATGCTGTTGGAGAGCTGTCCCTAAACTAGCAGGGTTGTTGAGGTGTGGTAAGAGCTGCAGACTGAGATGGACAAACTATCTAAGACCAGATGTGAAAAGGGGTCTTCTTTCTGATTATGAAGAGAAGATTGTTATTGATCTTCATGCTCAGCTTGGAAACAGATGGTCCAAAATAGCTTCTCATCTCCCAGGAAGAACAGACAACGAGATCAAGAATCATTGGAACACCCACATTAAGAAAAAGCTAAGGAAAATGGGGATAGACCCACTAACCCACAAGCCTCTGCCACCACCTCCC…
		Protein	MGRQPCCDKVGLKKGPWTAEEDKKLINFILTNGQCCWRAVPKLAGLLRCGKSCRLRWTNYLRPDVKRGLLSDYEEKIVIDLHAQLGNRWSKIASHLPGRTDNEIKNHWNTHIKKKLRKMGIDPLTHKPLPPPPTDQPPAVQEPPPETSENVNTAELEASNPTAESTTISNEDKIIDNRSCTTFDPMELVNNDFCIDEIPVMEPHEILLSCDDTSSSSSSSSSSSSSTSRNMLDELFSPSFDDYYSDFMINSIWSEDDFNGLDLMINSGRDSVTADHDASFLQYPVMVLDHDHQESWSF*
	evm.model.contig566.14	CDS	ATGGGAAGATCTCCCATGAGTAGTAGCAGTGATGAGAGTGGTGTGAAGAAAGGTCCATGGACTCCTGAAGAAGATGACAAACTCATCAATCACATCCAAAAATATGGCCATGGCAGCTGGAGAGCCCTTCCCAAGCTTGCTGGGTTGAATCGATGTGGGAAGAGTTGTAGGCTTCGATGGACCAACTATTTGAGACCAGATATCAAGAGAGGAAAATTCTCTCAAGACGAAGAACGAACTATTCTTCATCTCCATTCCATCCTTGGCAACAAGTGGTCAGCAATAGCAAGTCACCTGCCAGGAAGAACGGACAACGAGATAAAGAACTTGTGGAACACTCATCTGAAGAAGAAGCTGATCCAGAAGGGGTTCGACCCGATGACCCACCAGCCCCGGACC…
		Protein	MGRSPMSSSSDESGVKKGPWTPEEDDKLINHIQKYGHGSWRALPKLAGLNRCGKSCRLRWTNYLRPDIKRGKFSQDEERTILHLHSILGNKWSAIASHLPGRTDNEIKNLWNTHLKKKLIQKGFDPMTHQPRTDIYSSFPTLIALANLIDNPASWEEHAMRLQAEALHMARLNHCFNTLLQPTSINISTPIQSHLPPAAFSLLKDALLLGHAPPPDMQFLSETAPFAHLPDLQAPCSDAVDQSCLSKGVTDFHQSFPATWMPPTLSPPPPPETSLTNTLDACSSSTYDGAAQIWSDLLDDPIFNDIA*
	evm.model.contig432.92	CDS	ATGGGAAGAGCACCTTGTTGTGACAAAACCAAGGTTAAAAGAGGGCCTTGGTCTCCTGAAGAAGACAACATCCTCAAAAACTATGTCCAACAACATGGTACTTCTGGAAGCTGGATTGCTTTGCCACTCAAAGCTGGGCTCAAACGCTGTGGCAAGAGCTGTCGACTGAGATGGCTTAATTATCTTCGACCCAACATCAAGCATGGAGGCTTCACTGAGGAAGAAGATCACATCATTCTAACTCTCTATCACAATATTGGAACCAGATGGTCGGTCATAGCCTCACAACTCCCCGGAAGAACGGATAACGACATAAAAAACTATTGGAATACTAAGCTGAAAAAGAAGCTATCGCCGCCGCCAACCGCCGCCGCCACCTACTTACACTCAAGATATGAC…
		Protein	MGRAPCCDKTKVKRGPWSPEEDNILKNYVQQHGTSGSWIALPLKAGLKRCGKSCRLRWLNYLRPNIKHGGFTEEEDHIILTLYHNIGTRWSVIASQLPGRTDNDIKNYWNTKLKKKLSPPPTAAATYLHSRYDSILPNFPMASQVPLPRLMEVPAENVENGPYDPYFVTNVSPSISSNANGSSTSTTTTTTTTNNMSWSTNGSVEDEAFLVDLGSELFPYDDHLNGFGDLYSNFGYSSDVPNVCNVSDEHEQQSMMYPSVRY*
S. baiPAP1	evm.model.contig94.43	CDS	ATGGAGGGGAAAGAAGCGAAGGGAAGGTTGTTGAAGAAGGGTTTTTGGAAACCAGAAGAGGACTTCATACTTAGGAAATATGTAGAGACTCATGGTCTGATGAGGGGTGCAAAGAGCTGCAGATTGAGATGGAAGAACTATTTGAGACCAAACATCAAACGTGGTATGATGTCTGAAGATGAAAAGGACCTCATTATTAGGCTCCATAAGCTTCTTGGCAACCGTTGGTCGTTGATCGCGGGCAGGCTGCCCGGCCGTACGGACAATGAAGTGAAAAATTACTGGAATACCCATTTGAACAAGAAGCCCACCACTGGTCACCTCGCCTCCAAAGCTCATCATCCAGAGCCCGGTTCGTCCCTGAACCGGGGGCCCACTACACCGGTGACTACCACCGCA…
		Protein	MEGKEAKGRLLKKGFWKPEEDFILRKYVETHGLMRGAKSCRLRWKNYLRPNIKRGMMSEDEKDLIIRLHKLLGNRWSLIAGRLPGRTDNEVKNYWNTHLNKKPTTGHLASKAHHPEPGSSLNRGPTTPVTTTAGDALTSDVVDSDWLENFKVNCDFGIVNVPPLDYETTPFMPILDRLLLFGCEDSIMQDSIFS*
	evm.model.contig531.51	CDS	ATGGGAAGAGCTCCATGCTGTGACAAAGCTAATGTGAAGAAGGGGCCATGGTCTCCTGAGGAAGATGCTAAGCTCAAGTCTTATATTGACACCTATGGAACTGGTGGCAATTGGATTGCTCTTCCTCAGAAAATTGGGCTTAAGAGATGTGGAAAGAGTTGCAGACTAAGATGGCTCAATTATCTCAGACCTAATCTCAAACATGGTGGATTCACTGAAGAAGAAGACAGCATTATTTGCAGCCTCTATATCAGTATTGGCAGCAGGTGGTCTGTAATTGCTGCTCAGCTACCAGGAAGAACAGACAATGACATCAAGAACTACTGGAACACAAGGCTGAAGAAGAAGCTGCTGGGAAGGCGAAAGCAATCGAGCACCAATCGTGCGTGGATTGGAGGC…
		Protein	MGRAPCCDKANVKKGPWSPEEDAKLKSYIDTYGTGGNWIALPQKIGLKRCGKSCRLRWLNYLRPNLKHGGFTEEEDSIICSLYISIGSRWSVIAAQLPGRTDNDIKNYWNTRLKKKLLGRRKQSSTNRAWIGGQDSREDSSFNLQNLSSSALERLQLHLHLQSLHSPLSFYNNPALWPKLNHKMIETLNSMNQNQNIEDHDQQPHHPPPVLEHQDELANSMTNCFSSSETAINGNQCFISEAEIDDLLNNRSSASSSFPTDQIADQFDGFEEMGEVSKDMNLGWWSNEFDMNSTSSNSWDSATMLGQSEEMYGDFDIGYNSMQ*
	evm.model.contig273.10	CDS	ATGGGAAGAGCTCCATGCTGTGACAAAGCTAATGTGAAGAAGGGGCCATGGTCTCCTGAGGAAGATGCTAAGCTCAAGTCTTATATTGACACCTATGGAACTGGTGGCAATTGGATTGCTCTTCCTCAGAAAATTGGGCTTAAGAGATGTGGAAAGAGTTGCAGACTAAGATGGCTCAATTATCTCAGACCTAATCTCAAACATGGTGGATTCACTGAAGAAGAAGACAGCATTATTTGCAGCCTCTATATCAGTATTGGCAGCAGGTGGTCTGTAATTGCTGCTCAGCTACCAGGAAGAACAGACAATGACATCAAGAACTACTGGAACACAAGGCTGAAGAAGAAGCTGCTGGGAAGGCGAAAGCAATCGAGCACCAATCGTGCGTGGATTGGAGGC…
		Protein	MGRAPCCDKANVKKGPWSPEEDAKLKSYIDTYGTGGNWIALPQKIGLKRCGKSCRLRWLNYLRPNLKHGGFTEEEDSIICSLYISIGSRWSVIAAQLPGRTDNDIKNYWNTRLKKKLLGRRKQSSTNRAWIGGQDSREDSSFNLQNLSSSALERLQLHLHLQSLHSPLSFYNNPALWPKLNHKMIETLNSMNQNQNIEDHDQQPHHPPPVLEHQDELANSMTNCFSSSETAINGNQCFISEAEIDDLLNNRSSASSSFPTDQIADQFDGFEEMGEGSKDMNLGWWSNEFDMNSTSSNSWDSATMLGQSEEMYGDFDIGYDSMQ*
	evm.model.contig370.264	CDS	ATGGGGAAGTCTCCGCGCTTGGACAAGATGGGGATGAAGAAAGGGCCTTGGACGCCTATGGAGGATGACAAACTCTTGGCTTACATTCTACAACATGGCCATCAAAGCTGGCCTGCACTTCCTTCTAAAGCTGGGCTTCAAAGATGTGGGAAAAGCTGCAGATTAAGGTGGACAAATTATTTGAGGCCTGATATTAAGAGAGGCAATTTCAGCTTGCAAGAAGAACAAACCATTATTCAACTTCATGCCCTCCTTGGAAACAGATGGTCAGCCATTGCTAATCACTTGCCAAGGAGAACTGATAATGACATAAAGAACTATTGGAACACTCATTTGAAGAAGAAATTGAAGAAAATGGGAATTGATCCAATGACTCATAAGCCCATGAACCATGCGCTT…
		Protein	MGKSPRLDKMGMKKGPWTPMEDDKLLAYILQHGHQSWPALPSKAGLQRCGKSCRLRWTNYLRPDIKRGNFSLQEEQTIIQLHALLGNRWSAIANHLPRRTDNDIKNYWNTHLKKKLKKMGIDPMTHKPMNHALAGYGQTKDFVNLCHAAQWESARLEAEARIVRESKPISNHFQLQYRPTTARAPPPPPSARPCLDILQVWARTNPGKDILNGFFTSSGTQTNSENQDEMSETGLAGEANDVNNHQDVGGKGIMGNSTELDDMSYPMDPSDHAATSLGFPNLLEGFADLPPTIVSNIVEACWNVLEDDHGQIHDHWA
	evm.model.contig370.263	CDS	ATGGTGAGGTCCCCATGCTGTGATAACATGGGGCTCAAGAAAGGGCCATGGACACCTGAGGAAGATCGAATCCTCTTGGCTTACATTCAAGAACATGGCCATGGAAGCTGGCGTTCACTTCCTTCTAAAGCTGGGCTTCAGAGATGTGGGAAAAGCTGCAGATTAAGGTGGACAAATTATTTGAGGCCTGATATTAAGAGAGGCAAGTTCAGCTTGCAAGAAGAACAAACCATTATTCAGCTTCATGCCCTCCTTGGAAACAGATGGTCAGCCATAGCAACTCACTTGCCAAAGAGGACAGATAATGAGATAAAGAACTATTGGAACACTCATTTGAAGAAGAGATTGAGTAAAATGGGGATTGATCCAATCACTCACAAGCCCAAAGATGCTGCTCTC…
		Protein	MVRSPCCDNMGLKKGPWTPEEDRILLAYIQEHGHGSWRSLPSKAGLQRCGKSCRLRWTNYLRPDIKRGKFSLQEEQTIIQLHALLGNRWSAIATHLPKRTDNEIKNYWNTHLKKRLSKMGIDPITHKPKDAALNTFQSKDLANISHMAQWESARLQAEARLVRESKLVSGHYHLLNSSSSAAAFPPPAPLPRPPCLDILKVWEWTNPGRDISSMILNGFSSDGPEIGLLNAGSCITVLNSVGKSSHSLAKGITGNSMEIHDHDNMHSGCAYVDDSLGFPSFINAFSDDLPPGVVSAATGISDNALGGCWEVVEENKNSWSNILMAPTSPMDSPMI*
	evm.model.contig370.262	CDS	ATGGGAAGATCCAACGGCGGCCATGAGAAGATGGAGTTGAAGAAAGGGCCATGGACTCGGGAGGAAGACCAGAAGCTTCTAGCTTACATTGAAGAACATGGCCATGGAAGCTGGCGTGCTCTTCCTGCCAAAGCCGGGCTTCAAAGATGTGGAAAAAGCTGCAGATTGAGATGGACAAATTATCTGAGACCTGATATCAAGAGAGGCAAGTTTAGCTCCCAAGAAGAGAAGGCCATTATTCGACTCCATGCGCTTTTAGGGAATAGGTGGTCAGCCATAGCAGCCCATTTGCCAAAGAGAACCGATAACGAGATCAAGAACTACTGGAACACCCGGCTCAAGAAACGCTTGACCAGGATGGGCATCGACCCGGTTACCCACAAGCCGAAGGACAACTCC…
		Protein	MGRSNGGHEKMELKKGPWTREEDQKLLAYIEEHGHGSWRALPAKAGLQRCGKSCRLRWTNYLRPDIKRGKFSSQEEKAIIRLHALLGNRWSAIAAHLPKRTDNEIKNYWNTRLKKRLTRMGIDPVTHKPKDNSGGSAQSKQAAVVSHMAQWETARLEAEARLVRESKLLTKLQLLHKISAPLPPPPPQPAAPPCLDVLKVWQATTAQNNFFGSHGCLESPTSTLNFSVNSSAGPTLVEADADATEHMNSSGECAVAGKGNGCYMQDKGKFENSVQLLHYNNSMDHDHSFQSWMDLSLVTDCYRNSTSSYVGEFEDNKNYWNDLLNLVSSPMESPVF*
	evm.model.contig370.253	CDS	ATGGTGGGAATGATGTTTTCCGACATGAGAACTCTCTCCATCAACCCTACTTCTCTGCCTGAAAACGACACCAACTGGGGTTTCTCATGCTTCCACGAAACCCACAACGCTGTGAGTGAAGAAGGCAAGTGCTCCGATCACTCCAGCGACGCGTTCGGAGAGAACAACGAACTGATCATCGATCTCAACGCCGCCTTGAACGACGAAGACCAAGAATGTTCAGACATGCATGGCGGCCACAACAAGGATCTGACTGGCCACTCCAAGCTCTGCGCCAGAGGCCACTGGAGACCTGCAGAAGATTCCAAGCTCAAAGAGCTCGTCGCCCTCTATGGCCCCCAGAACTGGAACCTCATTGCAGAGAAGCTCGAGGGGAGATCAGGTAAAAGCTGCAGATTG…
		Protein	MVGMMFSDMRTLSINPTSLPENDTNWGFSCFHETHNAVSEEGKCSDHSSDAFGENNELIIDLNAALNDEDQECSDMHGGHNKDLTGHSKLCARGHWRPAEDSKLKELVALYGPQNWNLIAEKLEGRSGKSCRLRWFNQLDPRINRRAFTEEEEERLMAAHRLYGNKWAMIARLFPGRTDNAVKNHWHVIMARKYREQSSAYRRRKMGQFVFKRMEDDDLLTASPSIKPGLPMPPPFGGGIFSSTHLGSAGYWAPQSFFPGHGNRHWDEPGLNYVHQYHHQQQQHYPSVMNALSQYQYPGEGHEQVSSSSGVGAGEERMEPPFIDFLGVGAL*
	evm.model.contig370.232	CDS	ATGAAGACTAAGGTGAATAGTAGCAGTAATATTCTGGATGCTAAGAGTGGTGAAGTGCCAAAGCAGAAGGAAAGGCATATCGTTTCTTGGACTCAAGAGGAGGACGATATTCTGCGAGAGCAGATTCGGCTACATGGGACTGAAAATTGGGCAATTATTGCATCAAAATTCAAGGATAAAACGACAAGACAATGTAGAAGAAGATGGTTCACTTATTTGAATTCTGATTTCAAGAAAGGAGGATGGTCACCTGAGGAAGATATACTCTTATGTGAGGCACAGAAGATATATGGAAATAGGTGGACTGAAATTGCAAAGGTGGTCTCAGGCAGAACTGATAATGCTGTGAAAAATCGGTTCACCACTCTGTGCAAGAAGAAGGCAAAGCGTGAAGCCTTA…
		Protein	MKTKVNSSSNILDAKSGEVPKQKERHIVSWTQEEDDILREQIRLHGTENWAIIASKFKDKTTRQCRRRWFTYLNSDFKKGGWSPEEDILLCEAQKIYGNRWTEIAKVVSGRTDNAVKNRFTTLCKKKAKREALAKENSTTSYINLNNKRVLFRNGLDADEGTESSASLKRIRHPFAVISQSVRSCEVNFPIRVDANDIKEASTDGSIDNNTRRTYIKKDDPKVLALMQQAELLSSLAIKVNTEKTDQSLENAWTVLQEFLEQNKESQLLTFGDSDADFKVEKFKELLEEIRSCNEGSRSSWREADVYESSPGSSEYSTGSTLLSSVPHDKQEECEAQICVLQPQQLENQLCVAEKNEICLTESTNQEFSSPIRVTPLFGALAAAIPSPKFSESEKHFLM…
	evm.model.contig370.50	CDS	ATGGGCCGAGTTCCATGCTGCGAAAAGGACAACGTCAAAAGAGGCCAGTGGACCCCAGAAGAAGACCAGAAGCTTTCTTCTTACATTGCTCAACATGGGACCAGAAATTGGCGTCTCATTCCCAAACATGCTGGTCTGCAGAGATGTGGTAAGAGTTGTCGATTGAGATGGACTAACTACCTACGCCCGGACCTCAAGCACGGACAGTTCTCTGAGGCCGAAGAACAGACTATAGTAACTCTACACTCTGTTCTTGGCAATAGATGGTGTGTGATTGCCGCGCAGTTGCCAGGGCGCACGGACAACGACGTGAAAAACCATTGGAACACGAAGCTGAAGAAGAAGCTACTCGGAATGGGAATCGATCCGGTGACACACAAGCCCTTCTCACACCTCATA…
		Protein	MGRVPCCEKDNVKRGQWTPEEDQKLSSYIAQHGTRNWRLIPKHAGLQRCGKSCRLRWTNYLRPDLKHGQFSEAEEQTIVTLHSVLGNRWCVIAAQLPGRTDNDVKNHWNTKLKKKLLGMGIDPVTHKPFSHLITEIATLPPPQAPNLAEAALGCFKDEMLHLLTKRRISIQLQQQQQQQQQFNVATIKNEDNKDDGNHRENQVRIVHSIEGASGLQCMLSSRWIIGMWISVPSGDSMEPELVHGGSGSSELASEAGTRSSSFTWRRRLEFC*
	evm.model.contig193.60	CDS	ATGTCGTCCCATCATACTTGCTGCACCAAACAGAAGGTGAAGAGAGGGCTTTGGTCACCTGAAGAGGATGAGAAACTCATCAAGTACGTTTCCAAGTATGGCCATGGCTGTTGGAGCACTGTTCCTAGGCTTGCTGGGTTGCAAAGATGTGGGAAGAGTTGCAGGCTGAGGTGGATCAATTACCTGAGGCCTGATCTGAAGAGAGGGAATTTCAACACTCATGAAGCTAATCTCATCATTGAACTCCACAGGCTTATAGGAAACAGGTGGGCTCAGATAGCGAAGCATCTTCCAGGGCGAACAGACAATGAAGTGAAGAATTTCTGGAACTCAAGCATCAAGAGAAAGCTGAACCTTGAACTTGATCAGGACGAAACGGCGTCGTCTTCCCAGTCACCA…
		Protein	MSSHHTCCTKQKVKRGLWSPEEDEKLIKYVSKYGHGCWSTVPRLAGLQRCGKSCRLRWINYLRPDLKRGNFNTHEANLIIELHRLIGNRWAQIAKHLPGRTDNEVKNFWNSSIKRKLNLELDQDETASSSQSPPPSLSPQNLYLFHPTMNNNLQIPNPQMGHQINPNYHPPQYLGFDLDQMMMNYEPNYALMPPPSIHVPPDSSWINFPPSPTPYLNPDQSFMIPPCSMLSCQSSTKSLAGTTTSGFSLHRNHFSTRPSSPTSLTASTRRLRLCTPTTSTTLQP*
	evm.model.contig233.153	CDS	ATGGGTTGCAAGAAGAGGTCGGAGAAGACGAAGCAGAAGCACAAGAAGGGGCTTTGGTCTCCAGATGAAGATTTGAAGCTCAAAAACTATGTTCTCAAGCATGGCCATGGCTGTTGGAGCTCCATTCCTACCAATGCAGGGTTACAAAGGAATGGAAAGAGCTGCAGATTAAGGTGGATTAATTATCTAAGGCCAGGGTTAAAACGAGGGCCCTTTAGCTTAGATGAAGAGGACATCATTTTGACCCTTCATCAAATACTAGGAAACAAGTGGTCTCAGATAGCACATCATTTACCTGGAAGAACTGATAATGAGATAAAAAACCACTGGCATTCTTATCTTAAGAAACGAGTATCCAAAACACAAGTACTTCCAATCAAGAAAGAATGTGTGCAAGGA…
		Protein	MGCKKRSEKTKQKHKKGLWSPDEDLKLKNYVLKHGHGCWSSIPTNAGLQRNGKSCRLRWINYLRPGLKRGPFSLDEEDIILTLHQILGNKWSQIAHHLPGRTDNEIKNHWHSYLKKRVSKTQVLPIKKECVQGSETSLFPLQDSSYESCENTEASTLDTDQSTQHESRGTQNRNLPKVLFAEWLSLDQFHCQNSGSQNWDSPSSVNEADFKHTFDYNLGDSSAHDLGINEGAFSNESMHPKPNTLSVEDMLQLPFSFEDQMILGSGLVDYFPGMFNLCCDDMNI*
	evm.model.contig425.4	CDS	ATGGGACGACAACCTTGTTGCGAAAAAGCCGGTCTGAGACGAGGTCCATGGACAATCGAAGAAGATAATAAGCTCATGAGCTTCATCCTCAGCAACGGCATACAATGCTGGCGCCTCGTCCCAAAACTCGCAGGTTTGATGAGATGCGGAAAGAGTTGTAGACTAAGGTGGATTAACTACCTAAGACCGGACCTCAAGAGAGGTGCATTGACGGAAGCAGAAGAAGATATGATCGTAGAACTTCATGCTCGACTTGGTAATAGGTGGTCAAAGATAGCTGCTCATTTTCCGGGAAGAACAGACAATGAAATAAAGAACCATTGGAACACAAGAATCAAGAAGAAGATGAAACTGCAAGGATTAGATCCATTGACCCACGAACCAATTCAGCAAAAAGCT…
		Protein	MGRQPCCEKAGLRRGPWTIEEDNKLMSFILSNGIQCWRLVPKLAGLMRCGKSCRLRWINYLRPDLKRGALTEAEEDMIVELHARLGNRWSKIAAHFPGRTDNEIKNHWNTRIKKKMKLQGLDPLTHEPIQQKAQDFATKNEETHQNLQFQQHLKDGYQRSLLDYVPNQDKIDTCNHFGSSVMFQSKESVGNSAMHSYQNWMDNPFWDCFTSLGEKFP*
	evm.model.contig480.21	CDS	ATGGGCCGGGCTCCATGCTGTGATAAAGCGGGCTTGAAGAAGGGCCCGTGGACTAGCGAAGAAGATCTCATCCTCATTAATTACATCAACCAAATTGGCCATGGCAATTGGCGGGCTCTCCCAAAACGGGCCGGATTGTTGAGATGTGGAAAGAGTTGTCGACTGAGGTGGATGAATTACTTACGGCCCGATATTAAGAGAGGGAATTTCTCCAAGGAAGAAGAGGAAATCATCATCAAATTGCATGCAGAGTTGGGCAACAAATGGTCTGTAATGGCAGCAAGATTACCGGGCCGCACAGACAACGAAATAAAAAATGTTTGGCACACCCATTTGAAAAAGAGGCTCGCCGGAAAATCTCGGCCCGAATCGGAAACCATGATCGGAAAATCCGTGTCA…
		Protein	MGRAPCCDKAGLKKGPWTSEEDLILINYINQIGHGNWRALPKRAGLLRCGKSCRLRWMNYLRPDIKRGNFSKEEEEIIIKLHAELGNKWSVMAARLPGRTDNEIKNVWHTHLKKRLAGKSRPESETMIGKSVSCSDSDRKDCPEPSSPTQSFSETSSVTTATAAAEVDGSDDLNVGMMAESLEDLMEMGESFWSEVFSGEDWSGNSDFSSGNGDSRLQSANSITSDFSMEVSNEFWQDVFHRAEEFTELSGF*
	evm.model.contig580.119	CDS	ATGGGAAGAGCTCCTTGCTGTGATAAGGCAAATGTAAAGAAGGGGCCATGGTCGCCTGAAGAAGATGCTAAACTTAAGGAGTTCATTGAGAAATCTGGCACTGGTGGAAATTGGATTGCTTTACCCCAAAAAGCTGGTCTGAAAAGATGTGGAAAGAGCTGCAGATTGAGATGGCTTAATTATCTTAGACCTAACATCAAACATGGAGAGTTTTCTGATGAAGAAGATAGAATCATTTGTACTCTCTATGCAACCATTGGAAGCAGATGGTCAATCATAGCAGCCCAGTTACCAGGAAGAACTGATAATGATATCAAGAACTATTGGAACACAAAGCTCAAGAAAAAGCTCATGGGAATGATCCCATCAAGCCATGGAAGATATTCACAACCACCATTT…
		Protein	MGRAPCCDKANVKKGPWSPEEDAKLKEFIEKSGTGGNWIALPQKAGLKRCGKSCRLRWLNYLRPNIKHGEFSDEEDRIICTLYATIGSRWSIIAAQLPGRTDNDIKNYWNTKLKKKLMGMIPSSHGRYSQPPFSHTLQTQSQSLSTLSQFYRDYNSLYFQAAAKSDLSTVESISAPQSFLYGNNNDPSFSISTAQNMYLQQNQEGLVGNILQYYPGKNDNNMLMFGGGNEASCSSSDGSISYGKDHHGVKHEEIGCTFQGFIQNGSSISLEDHQNQKFMLHYGKIDHGEDIPVMMSGFLDQKANGVLEKSELQCDLEEVKQLISTGNGSNSFLFSDENKSDEREMYYF*RERERN*
S. baiMYB111	evm.model.contig357.324	CDS	ATGGGAAGAGCACCATGCTGTGAGAAAGTAGGGCTGAAAAGAGGAAGATGGACTTGTGAAGAAGATGAGATACTGAGAAAGTACATTGAGGCCAATGGAGAAGGGTCGTGGAGATCATTGCCCAAGAATGCTGGGTTACTTAGATGTGGAAAGAGTTGTCGACTGCGATGGATAAACTACTTGAGGTCGGATTTGAAGAGAGGCAATTTCTCTAGCCAAGAAGAAGATATCATCATCAATCTTCATGCTTCTTTGGGTAACAGGTGGTCATTAATAGCGGGACACTTGGCTGGTAGAACAGACAATGAAATAAAGAACTATTGGAATTCTCATTTGAGCAGAAAAATCCATAGTTTCCGGCGACCAAATCCCAAGTTTGTTCCGCCGGCGGTGGTGGCG…
		Protein	MGRAPCCEKVGLKRGRWTCEEDEILRKYIEANGEGSWRSLPKNAGLLRCGKSCRLRWINYLRSDLKRGNFSSQEEDIIINLHASLGNRWSLIAGHLAGRTDNEIKNYWNSHLSRKIHSFRRPNPKFVPPAVVAKRAGRRSSRKSKKSDGPKTTPIGEKETHVVIPVSSPHEEGIMESLGSEERESWDALMVPMCCGMEDGGLCVDGMMEDLGGIWGLEKEVMDYSGEEESWPGISNEETGPHGIPGNGGVGEKKKKTTLFPGCGTLKFDEPPIHLILSSSFLSITSIFFFP*
	evm.model.contig357.357	CDS	ATGGGAAGATCCCCTTGCTGTTCAAAAGTGGGGTTGAAGAGAGGACCCTGGTCCACCAAAGAAGATACCCTGCTTGCCAATTACATCCACCAGCATGGCGAAGGCCAATGGCGATCTCTTCCCAAGCAAGCTGGTACCTACTCTCTCTCTCTCTCTCTCTCTCTCTCACATTCTTGCATTAATCATTCATACACTGCTGCAGGGCTTTTGAGGTGTGGAAAGAGCTGCAGATTGAGATGGATGAATTACCTGCGACCAGGGATTAAGAGAGGGAACATCAGCGAAGACGAAGAAGATCTGATCGTACGGCTCCACGGGCTTTTGGGCAATCGATGGTCCCTCATCGCTGGGAGATTGCCAGGTCGAACCGACAATGAGATCAAAAACTATTGGAACACT…
		Protein	MGRSPCCSKVGLKRGPWSTKEDTLLANYIHQHGEGQWRSLPKQAGTYSLSLSLSLSHSCINHSYTAAGLLRCGKSCRLRWMNYLRPGIKRGNISEDEEDLIVRLHGLLGNRWSLIAGRLPGRTDNEIKNYWNTHLLKKLNTAGIKPIPHKPLPKKHRRTKAAPPPKPTTKDHADDAKLLPTKVYLPKPIRVSSSVFSRTESNDSLLSASTSSTAEKLPEVASYVPCPPLFELDDEGCGGDFLIGPALHHHSDSDSGDFNMWEKVYDEYLQLLL*
	evm.model.contig357.550	CDS	ATGGGCAGACAACCTTGCTGCGACAAACTCGGTGTGAAAAAGGGACCCTGGACCGCCGACGAAGACAAGAAACTCATCAACTTTATTCTTACCAATGGCCAATGCTGCTGGCGGGCTGTCCCCAAGCTCGCCGGCCTCCGCCGCTGCGGCAAGAGCTGCCGCCTCCGATGGACCAACTATCTCCGCCCCGATTTGAAGCGGGGACTTCTCAACGACGCTGAGGAGCAGTTGGTTATCGATCTTCATGCTCGACTTGGTAACAGGTGGTCCAAAATTGCAGCAAGATTGCCAGGAAGGACGGACAATGAGATCAAGAATCATTGGAACACTCATATTAAAAAGAAGCTTCTGAAAATGGGAATTGATCCAGTCACACACGAGCCCCTTCAAACGGAAACT…
		Protein	MGRQPCCDKLGVKKGPWTADEDKKLINFILTNGQCCWRAVPKLAGLRRCGKSCRLRWTNYLRPDLKRGLLNDAEEQLVIDLHARLGNRWSKIAARLPGRTDNEIKNHWNTHIKKKLLKMGIDPVTHEPLQTETSKARSNAPPITPEENSYSPTDQNSSSDESNLHETNLYENDPLISCLFRDDPPQVEFPWELPSSTESLNSFCASSWDENCQWLLDCQDFGIHDFGFDCFNDMEMDNALKSLEMVDKQ*
	evm.model.contig522.1101	CDS	ATGGTGATGGAGGGGAAGAGGAGAATGGTGCATTACAATGAGGCGAGTGAGATAAAGAAGGGGCCATGGAAAGCAGACGAGGATGAGGTGCTGATTAACCATGTCAAAAAATATGGGCCAAGAGACTGGAGCTCCATTCGATCCAAAGGCCTCTTACGGAGAACAGGGAAGTCGTGTCGTCTCCGTTGGGTCAACAAACTTCGACCCAACTTGAAGAATGGTGTGAAATTTTCTGCAGAGGAGGAGAGAACTGTGATTGAACTGCAAGCACAATTTGGGAACAAATGGGCAAAAATTGCTACTTATTTATCTGGGAGAACAGATAATGATGTGAAGAATTTTTGGAGTAGCAGGCAAAAGAGGCTAGCAAGGATTCTACAGACATCCACACCATCATCC…
		Protein	MVMEGKRRMVHYNEASEIKKGPWKADEDEVLINHVKKYGPRDWSSIRSKGLLRRTGKSCRLRWVNKLRPNLKNGVKFSAEEERTVIELQAQFGNKWAKIATYLSGRTDNDVKNFWSSRQKRLARILQTSTPSSSKSHKNSTKEVKVSHDSLLEVPNVSSSTEEESVTKSKSCSSHFGNSEAMVLPELMHPSMLSYEHAPFQFSCTPEKKPFIEPHSHLHFPSIHQMQRDFHLQEESQDFITRLGDPSFLDVFGNSSESALLPIEPSCFGPETCSQIAGKAGSRDIVTHDIFMDDFPPIDMFDPIEPLPSPSNWSSMN*
	evm.model.contig522.467	CDS	ATGGGAAGGTCACCTTGCTGTGAGAAAGCACACACGAACAAAGGCGCGTGGACTAAGGAAGAAGACGATCGTCTCATTGCTTATATACGCGCTCACGGCGAAGGCTGCTGGCGATCCCTCCCCAAGGCCGCCGGACTCCTCCGCTGCGGCAAGAGCTGCCGTCTCCGGTGGATCAATTACCTACGGCCTGATCTCAAGCGCGGCAACTTCACCGAGGAAGAAGATGAACTCATCATCAAACTCCATAGCCTCCTAGGCAACAAATGGTCGCTTATCGCAGGGAGATTGCCTGGGCGAACCGATAACGAGATAAAAAATTATTGGAACACGCACATACGAAGGAAGCTACTGAGCCGAGGCATCGATCCGACGACTCACAGAGCAATGAATGAGGCCGCA…
		Protein	MGRSPCCEKAHTNKGAWTKEEDDRLIAYIRAHGEGCWRSLPKAAGLLRCGKSCRLRWINYLRPDLKRGNFTEEEDELIIKLHSLLGNKWSLIAGRLPGRTDNEIKNYWNTHIRRKLLSRGIDPTTHRAMNEAASATQEATTISFSAANSKEDVKIVRVSKEGESPVREKCPDLNLELRISPPCEAQNQEGLKKITGGRESSSTLCFACSLGIQNSKDCSCHNIMVSGSSSSSGYDFLGLKPPVLDYRSLEMK*
	evm.model.contig522.154	CDS	ATGGCAGCGGCGAAGAATGGATCTGCCGACAGGATCAAGGGGCCGTGGAGTCCAGAGGAGGACGATTTGCTGCAGAAACTGGTGCAGCGCCATGGGGCGAGGAATTGGTCGCTCATAAGCAAGTCGATTCCGGGGAGATCGGGGAAGTCGTGTCGATTGAGGTGGTGCAACCAGCTATCGCCTGTAGTGGAGCACCGCCCGTTCACGGCGGAGGAGGACGTAATTATTCTGAAGGCGCATGCCGAGGTTGGGAACAAGTGGGCGACGATCGCGCGGCTGCTCAGTGGACGTACTGATAACGCCATCAAAAACCACTGGAACTCCACGCTGAAGCGGAGGTTCTCCGCCGAGGCGGAGGGGCGGCCGGCGCAGGTCCTGAGGCGAGGTGACAGCGGAGAT…
		Protein	MAAAKNGSADRIKGPWSPEEDDLLQKLVQRHGARNWSLISKSIPGRSGKSCRLRWCNQLSPVVEHRPFTAEEDVIILKAHAEVGNKWATIARLLSGRTDNAIKNHWNSTLKRRFSAEAEGRPAQVLRRGDSGDVSTAMMNGLSLNPTESFCHSDSDTSDSGYNVNLCFQNSPVLPPSESPPAAEESYDGDFTALTLSLPGTRSDSSSMNETGGNEYLLTSHRRREISHSPPAAEEEDRKKKPVPLGPELLSVMQEMIRTEVRNYLSEPKEIIPGVRRIAISKLHD*
	evm.model.contig527.160	CDS	ATGAATCCAGAAGAGAAGAGAAATATGATGTATGAATCAGAGGAAAGTGAGGTAAGAAGAGGGCCATGGACTCTTGAGGAAGACAATCTTCTTATTCATTATATAAGCTGCCATGGTGAAGGACGCTGGAATTCCTTAGCCAAATTTGCTGGGCTGAAGAGAACTGGAAAGAGTTGCAGATTAAGATGGTTAAATTATTTGAAGCCCGATATTAAGCGTGGAAACCTCACTCCACACGAACAGCTCTTGATTCTTGAACTTCATTCCAAATGGGGAAATAGATGGTCAAAAATAGCACAACATTTACCAGGGAGAACAGATAATGAAATAAAGAATTACTGGAGAACAAGGGTTCAGAAACAGGCACGACAACTCAAAGTCGATTCCAACAGCAAGAAA…
		Protein	MNPEEKRNMMYESEESEVRRGPWTLEEDNLLIHYISCHGEGRWNSLAKFAGLKRTGKSCRLRWLNYLKPDIKRGNLTPHEQLLILELHSKWGNRWSKIAQHLPGRTDNEIKNYWRTRVQKQARQLKVDSNSKKFVEAIRSYYHVGFPSFDMQELVAQEVSLPECHVAGDGLVWG*
	evm.model.contig271.24	CDS	ATGGGAAGGTACCCAAAGGTACAAGCAGTGAAGCATAGGAAGAAAGGGGGATGGTCAGATGAAGAAAACAAAAAGTTGAAGGATTTCATGAAGGATTATAATAGCATTGAAGCTGGGTTGAACTGGGAAATGATATCAAAGAAAGCTGGTCTTGATAGATGTGGAAAGAGTTGCAGATTGAGATGGAAAAATTATTTGAGCCCTCATATTAAAAGAGGAAACTTTTCTGATCAAGAAGAATCCATCATCATTCATTTTCAATCCCTTCTTGGAAACAAGTGGTCTGAAATAGCAGAGAAACTCCCAGGAAGAACAGACAACGAGATCAAGAACTTATGGAACACAAAACTCAGAAAGAAAGTACTTCATGAATCCCAATCTTCTTCTTCACAATATTCT…
		Protein	MGRYPKVQAVKHRKKGGWSDEENKKLKDFMKDYNSIEAGLNWEMISKKAGLDRCGKSCRLRWKNYLSPHIKRGNFSDQEESIIIHFQSLLGNKWSEIAEKLPGRTDNEIKNLWNTKLRKKVLHESQSSSSQYSQIPSPTHHHFLPYYFINNIFNYILLGFLNMPQIPEIAQNLPLQEQEMVMAPSPSFRFDDFAPHTNYLALDHAPFGGGCNYDLTQYCDDHMQLPPLTSAVDDEIPIATTDEFCVMDPYSMTSFEYDRLENHAGNAYSYNSYDHAPSSSSYFEDEFQS*
	evm.model.contig264.5	CDS	ATGGGGCACCATTCTTGTTGCAATCAGCAGAAGGTGAAGAGGGGGCTGTGGTCACCCGAAGAAGACGAAAAGCTCGTCCGATACATCACCACTCATGGCTATGGCTGTTGGAGTGAAGTCCCTCAGAAAGCTGGCCTTCAGAGATGCGGAAAAAGTTGTCGTTTGAGATGGATAAATTACTTGAGACCTGATATACGAAGGGGAAGGTTTACACCCGATGAGGAAAAGCTGATTATTAGCCTTCACGCTGCAGTTGGGAACAGATGGGCTCATATAGCGAGCCATTTTCCAGGAAGAACAGACAATGAGATAAAGAACTACTGGAATTCATGGATCAAGAAGAAGATACGAAAGGCGGCATCAACTACAGAAAGTAGTAGTCATCAACTAGAGTTGTTC…
		Protein	MGHHSCCNQQKVKRGLWSPEEDEKLVRYITTHGYGCWSEVPQKAGLQRCGKSCRLRWINYLRPDIRRGRFTPDEEKLIISLHAAVGNRWAHIASHFPGRTDNEIKNYWNSWIKKKIRKAASTTESSSHQLELFNQDLATIKPDVQEDMTTLFPLPAASTSSFMFDIGSSALELGTTAANNTCRLDQIFQEINTGLSSEAWQLNRNNDLHHQMLQYTNSLSTPLIDADNIENVMVPIEVQNSSCGINVGGISIGNEMNEWVDTQQIMIPSYFFWDQGEGQIGGDHEVIPTTSNMPPLISSFPSFL*
	evm.model.contig419.8	CDS	ATGGGCCACAGCGATACCAATGAGAGTGAAGATGGAGTTGTCTCTACTGATTCACTTCTGAGCAAAGATGGTGACAATTTTGGGGGAAGATCAAATGTGGGGATGGTTTTCAAAAAAGGCCCTTGGACACCTGCTGAGGATGCGATTTTGGTTGAATATGTGGAGAAGCATGGAGAAGGCAACTGGAATGCCATCCAGAAACTCTCGGGGCTTTCACGATGTGGTAAAAGCTGCCGGTTGCGGTGGGCTAACCATTTGAGGCCTAACCTCAAGAAAGGAGCATTTACATCAGAAGAAGAAAGGCTGATCATTGAACTTCATGTCAACATGGGAAATAAATGGGCGCGAATAGCTGCACATTTGCCTGGACGGACAGACAATGAGATCAAGAACTTTTGG…
		Protein	MGHSDTNESEDGVVSTDSLLSKDGDNFGGRSNVGMVFKKGPWTPAEDAILVEYVEKHGEGNWNAIQKLSGLSRCGKSCRLRWANHLRPNLKKGAFTSEEERLIIELHVNMGNKWARIAAHLPGRTDNEIKNFWNTRIKKCQRSGLPVYPPELCPQAQPENQGNFSSPGICGGEKGCHDILQTGGHKAQDVMLNSLNIFPYTEEYPYISASGFLINGFHCSPFHNIPGIIGWRKNTQNPNEIILGYGGGAADAPSFDNVHTDNCEGKLSQSFTPYFPYQPANTEQLLPIGINQDSHFMSNGFFSASKPFAGAEKMELPSLQYEETGLGVWDTAPESMDSFLYSTAAVPLPSDCLSPQNSGLLEALLDEAKALRKSSDKAPSSFFSTEYVTDCSAVETCYP…
	evm.model.contig61.50	CDS	ATGGGAAGATCACCATGTTGTGATAAAGATGGGCTCAAGAAAGGTCCATGGACGCCTGAGGAAGATACCAAGCTCATTCAATACATCCACACTCATGGCCCTGGAAACTGGAGAACCCTTCCCAAAAATGCTGGACTTCTAAGATGTGGCAAGAGTTGTCGCCTTCGTTGGACCAACTATTTAAGGCCCGATATCAAGAGAGGAAGATTTTCATTTGAGGAAGAGGAATCGATCATCCAACTACATAGTGTTCTTGGCAACAAGTGGTCTGCTATCGCGGCCCGTTTGCCTGGAAGAACAGACAATGAAATCAAGAACTTTTGGAACACACACATCAGAAAAAGGCTTCTAAGAAGTGGGATTGATCCAGTGACTCATGCACCTCGACTCGATCTTTTA…
		Protein	MGRSPCCDKDGLKKGPWTPEEDTKLIQYIHTHGPGNWRTLPKNAGLLRCGKSCRLRWTNYLRPDIKRGRFSFEEEESIIQLHSVLGNKWSAIAARLPGRTDNEIKNFWNTHIRKRLLRSGIDPVTHAPRLDLLDLSSLLNSPHLNLSNLVRLQTLLNPEALRIALNLLSSNNENPNVLLQKLQENHVFDSDHDQPPFFQPNDQLENVVGQQIPSNILNNSSLSNMQPQSSNTMGHLSMNSTNLNGQIFQDYLPTTTTSTTSTESLPHNPSLPSSFFYGVLDQMKTDLSENSSFDSVLSTPSASTFVNGSTEDEKESFCSNLLSTNDNYRIASIIDSLHKGQSWKTLSEKFTSFKFTIPIVEKILLQFKEPINSRKALNFFHWSAKEMHFEHGLSCYCLI…
	evm.model.contig61.193	CDS	ATGGGAAGATCACCATGTTGTGATAAAGATGGGCTCAAGAAAGGTCCATGGACGCCTGAGGAAGATACCAAGCTCATTCAATACATCCACACTCATGGCCCTGGAAACTGGAGAACCCTTCCCAAAAATGCTGGACTTCTAAGATGTGGCAAGAGTTGTCGCCTTCGTTGGACCAACTATTTAAGGCCCGATATCAAGAGAGGAAGATTTTCATTTGAGGAAGAGGAATCGATCATCCAACTACATAGTGTTCTTGGCAACAAGTGGTCTGCTATCGCGGCCCGTTTGCCTGGAAGAACAGACAATGAAATCAAGAACTTTTGGAACACACACATCAGAAAAAGGCTTCTAAGAAGTGGGATTGATCCAGTGACTCATGCACCTCGACTCGATCTTTTA…
		Protein	MGRSPCCDKDGLKKGPWTPEEDTKLIQYIHTHGPGNWRTLPKNAGLLRCGKSCRLRWTNYLRPDIKRGRFSFEEEESIIQLHSVLGNKWSAIAARLPGRTDNEIKNFWNTHIRKRLLRSGIDPVTHAPRLDLLDLSSLLNSPHLNLSNLIRLQTLLNPEALRIALNLLSSNNENPNVLLQKLQENHVFDSDHDQPPFFQPNDQLENVVGQQIPSNILNNSSLSNMQPQSSNTMGHLSMNSTNLNGQIFQDYLPTTTTSTTSTESLPHNPSLPSSFFYGVLDQMKTDLSENSSFDSVLSTPSASTFVNGSTEDEKESFCSNLLSTNDNYRIASIIDSLHKGQSWKTLSEKFTSFKFTIPIVEKILLQFKEPINSRKALNFFHWSAKEMHFEHGLSCYCLI…
	evm.model.contig206.120	CDS	ATGACGTCGTCGACGTCATGCAATGCAAAGGCGGAAGAGAGGGTGGTGGTGTATAAGAAAGGGGCGTGGAGCAAGGAGGAGGATGAGAAGCTGAGAAGAGCGGTGGAGGAATATGGGATCAAAAACTGGGTGAAGATGGAGAGGTTATCAGGTTTGGGGAGGCCGGCGAAGAATTGCAGGCTGAGATGGTTAAACTATTTGAGACCAAATCTGAAGAAACATCCATTCACGGAAGAGGAGGAGAAATTGATTATTGATTTGCATTTCAAACATGGCAACGCCTGGGCTCGCATTGCCTCCCAGGTAGCAGGGAGATCAGACAATGAGATAAAGAATTTCTGGCACAAGAGAGTGAAGAAATGCAAGAGAGAGAAGGTCCCAATTTACCCAACAACAAAA…
		Protein	MTSSTSCNAKAEERVVVYKKGAWSKEEDEKLRRAVEEYGIKNWVKMERLSGLGRPAKNCRLRWLNYLRPNLKKHPFTEEEEKLIIDLHFKHGNAWARIASQVAGRSDNEIKNFWHKRVKKCKREKVPIYPTTKSNMQQKQSHTNSTTNHSNQEPIIPNANANANNPNNTTWSCIIPSHTLNTVNNSHLPPSIPLHLPQTMIPSQFLSSPSTLLLTSTSSSSSQSPTTNHFSQHPTPPSPNTPTSLTISHHLRPPSSSQPPAASSTLFTKPPPILSERPFFRAASQLSPPSGDHSTSASASLVVNASPFLSPDSCAQIQWSSPMDSPRSTLKLNLSPQMPPQYSGFQLNSPTTPPLKVHSSFPVHTQSCFQSNLSIPDSTVQLNSSKQLELSQPMTVDTN…
S. baiPAP2	evm.model.contig260.14	CDS	ATGGGGCATCATAGTTGCTGCAATAGACAGAAAGTGAAGAGGGGTTTGTGGTCTCCTGAGGAAGATGAGAAGCTTATCAACTACATTTCTACCTATGGTCATGGCTGTTGGAGCTCTGTCCCAAGGCTTGCTGGGCTTCAAAGATGTGGGAAAAGCTGCAGATTGAGATGGATAAACTATCTGAGACCTGATTTGAGAAGAGGGAGTTTCTCTCGCCAAGAAGCTGCTATCATCATTGAGCTTCACAGACTCCTAGGAAACAAATGGGCTCAGATAGCAAAGCATCTCCCAGGAAGAACAGACAATGAAGTAAAGAATTTCTGGAACTCAAGCATCAAGAAAAAGTTAGTGGCAGCTGCTCAACAACAAACCATTCATCATAATCAAAATCAAAATCAA…
		Protein	MGHHSCCNRQKVKRGLWSPEEDEKLINYISTYGHGCWSSVPRLAGLQRCGKSCRLRWINYLRPDLRRGSFSRQEAAIIIELHRLLGNKWAQIAKHLPGRTDNEVKNFWNSSIKKKLVAAAQQQTIHHNQNQNQDHLFPNSTTTPTSTSSDQTPTFFINPNFIPLDHIPIPIPNPLQGFEEIMNYHANYHPILAYNNNNVINPPFPCNSNNIMLGSYDPPTPLLINSNLDQNLQPHSTITATASENDAIAPSSSATQDQAVPLLHGHGAGGSFSDFPPPPPSPMTYIESFIAALESPPGPASVGDSSTCSTPPLPCSSSSFLDDPTFVSIWATHP
	evm.model.contig34.129	CDS	ATGAAGAAGCAGCGGCGGCCGCCGAGGAAAGAAGTCAACAGAGGGCCATGGACGGCGGAGGAGGATCGGAAACTCGCCGGAGCCATCGATATCCACGGCCCTAAACAGTGGGCCACCATTGCTGCTAAAGCAGGGCTAGTTCGTTGCGCCAAGAGTTGCAGACTACGATGGATGAATTATCTGAGGCCAAACATTAAGAGAGGCAACATATCCGATCAAGAGGAGGACTTGATCATTAGGCTCCATAAGCTCCTCGGGAACAGATGGTCATTGATAGCAGCAAGATTGCCGGGTCGAACAGACAATGAGATCAAGAACTATTGGAAATACCATTTGAGCAAGAAGAAAGTGGAGAAAGGGGGATTGGTAGCAGGAATTGCAACAGAAATGGGGTCAAAG…
		Protein	MKKQRRPPRKEVNRGPWTAEEDRKLAGAIDIHGPKQWATIAAKAGLVRCAKSCRLRWMNYLRPNIKRGNISDQEEDLIIRLHKLLGNRWSLIAARLPGRTDNEIKNYWKYHLSKKKVEKGGLVAGIATEMGSKRDEQIEEEKVPSSDTRSGVEDSKPKSDGFDDFFDFSNENPSTLEWVTKFLKFSNA*
	evm.model.contig205.28	CDS	ATGGGTCGAAATTCTTGCAGTGTTAAACAGAAGCTAAGGAAAGGGTTATGGTCTCCTGAAGAAGATGAGAAACTGTATAACTACATTACCAGATTCGGTGTCGGTTGTTGGAGCTCCGTCCCTAAATTAGCAGGGTTGCAAAGATGTGGAAAGAGTTGTAGGCTAAGATGGATTAATTATTTAAGGCCTGATCTTAAGAGGGGCATGTTTTCACAAGAAGAAGAGGATCTCATCATCACTCTCCATGAAGCTCTTGGCAATAGATGGGCACAAATTGCATCACAATTGCCAGGTAGAACAGATAATGAAATCAAGAATTTTTGGAACTCATCTCTGAAGAAGAAGCTGATGAAGCAAGGGATTGATCCAAACACACACAAGGCGATAATCGAAACACAA…
		Protein	MGRNSCSVKQKLRKGLWSPEEDEKLYNYITRFGVGCWSSVPKLAGLQRCGKSCRLRWINYLRPDLKRGMFSQEEEDLIITLHEALGNRWAQIASQLPGRTDNEIKNFWNSSLKKKLMKQGIDPNTHKAIIETQVKDEKECEEYHLDNTGELQSSTTENLWSKQVYDPIFLEEFQESVDHNGYYSNLMRPYEPTSGFNSMPGLMSHDQQKVVETDYSDSSASRMSAYLMNESSSNSSNRIQTSNTNDAMDNVSGFSWDVENKMGLSAFDLQMSDEERKQFHDQSSEDFSDYALTSLSQELTHAFHHI*
	evm.model.contig205.54	CDS	ATGGAGTCCAATTCAATCCCCAGAAATGAACACATTGACCTTCCTCGACCAACCTGCCTCTCATCATCAAAAGGTTACCTTCAAGATATCCTAAATCCTGATCAGTTCTCCTTGACAACTTCACTTAATTTGGGTACTGGGATACAAACCAACTTCTTTGATCCCTTTGATCCCTTTTGCAATGGCTCCTCTACAGATTTCAATTTATTCGAGCTTGAGCCTCACGAGGAGAATAACAACATAACTGCAGCTATGCATGATTTTCAGAGTGGTGGATTCTTGAACTTCCCAAACAGGAAAGATTCATTCATGGAAATTGAAACAGCTTTAGACTACCATGAGACAACTCCTTTATGCTTTGTTGTTCCTGATGAGATGTCTTGTGTGACTGCTGATAAT…
		Protein	MESNSIPRNEHIDLPRPTCLSSSKGYLQDILNPDQFSLTTSLNLGTGIQTNFFDPFDPFCNGSSTDFNLFELEPHEENNNITAAMHDFQSGGFLNFPNRKDSFMEIETALDYHETTPLCFVVPDEMSCVTADNPAFLKDHGSKCSNKSTQNNNSKQSGSVSMKKCTRGRKKSKSSKGQWSTEEDRLLIYLVEQYGVRKWSNIAQMLKGRIGKQCRERWHNHLRPDIKKDVWTEEEDRILIEVHAQVGNKWAEIAKSLPGRTENTIKNHWNATKRRQFTKRKCRTKWPKPSCLLQNYIKSLNFEKESISKDIEPPAATDSEIVNNDSIGAPQNFEIGSSLDEHIVPEFDFDEVPEFSFDDDNLFKESSMDLLLNDMPFGPAPEIEDEPCFDNTEYMFDML…
	evm.model.contig433.81	CDS	ATGGGAAGGCCTCCTTGCTGTGATAAAATTGGTGTGAAGAAAGGGCCATGGACTCCTGAAGAAGACATCGTCTTGGTTTCTTACATTCAAGAACATGGTTTGCTGAGATGTAGCAAGAGCTGCCGGCTCCGGTGGACTAATTATCTCCGGCCAGGAATCAAACGTGGCAACTTCACCCAACATGAAGAGAAGATAATCATCCATCTCCAAGCTCTTCTTGGCAACAGATGGGCTGCTATAGCTTCATATCTTCCACAGAGAACAGACAACGACATCAAGAACTATTGGAACACACACTTGAGAAAGAAGCTTGGGAAGGTTGAAGGGCATGGTGAGAAGAGTGAAAATGGGAGTTCATCTGATTCTCAATCCACTTCAAAGGGCAAGTGGGAGAGGAGG…
		Protein	MGRPPCCDKIGVKKGPWTPEEDIVLVSYIQEHGLLRCSKSCRLRWTNYLRPGIKRGNFTQHEEKIIIHLQALLGNRWAAIASYLPQRTDNDIKNYWNTHLRKKLGKVEGHGEKSENGSSSDSQSTSKGKWERRLQTDIHTAKQALCEALNLDKSGKISESKLFSMCAESRPCTMYASNAENIARLLDKWMKKSPEKVPEVCSLSRSTTQSTNNPSTGLSSSPSEGAMSTTFLSYNSSICEEDQDERKPNWETQMPFSLLEKWFFDDTGGQGQDGDFMEMALRETADLF*
S. baiMYB3	evm.model.contig535.20	CDS	ATGGTGCGTACGCCTTGCTGTGAGAAAGCTCACACCAACAAAGGTGCTTGGACTAAGGAAGAAGATCAGCTCCTCCTCGATTATATTCGTATCCATGGTGAAGGCAACTGGCGTTCCCTCCCTAAAGCTGCTGGATTGCTCCGGTGTGGGAAGAGCTGCAGATTGAGATGGATCAATTATCTGAGGCCTGATGTGAAGAGGGGCAATTTCTCTGCAGATGAAGATGAGGTCATCATCAAGCTCCATAGCCTCCTCGGAAACAGATGGTCTTTAATAGCAGGAAGATTGCCCGGAAGAACAGACAACGAAATCAAGAACTACTGGAACACACACATCCGACGCAAGCTTATCAGCACCGGCATCGACCCCCAAACTCACCGCCCACTCAACTCCGCCGCC…
		Protein	MVRTPCCEKAHTNKGAWTKEEDQLLLDYIRIHGEGNWRSLPKAAGLLRCGKSCRLRWINYLRPDVKRGNFSADEDEVIIKLHSLLGNRWSLIAGRLPGRTDNEIKNYWNTHIRRKLISTGIDPQTHRPLNSAAKPNSEEKPIIISMIHPTKIFSFPTPDTSSSIQEDTNCNSTTTEESPPPPPPPDYGADASLDLELSIGLPFQSKYTNTPSFKSLNEFLRQPAAAGVAPPPPPPPSMCMCRTLGFQKGRFCSICQCRNRSYRHS*
	evm.model.contig414.18	CDS	ATGGTGCGTACGCCTTGCTGTGAGAAAGCTCACACAAACAAAGGTGCTTGGACTAAGGAAGAAGATCAGCTCCTCCTCGATTATATTCGTATCCATGGTGAAGGCAACTGGCGTTCCCTCCCTAAAGCTGCTGGATTGCTCCGGTGTGGGAAGAGCTGCAGATTGAGATGGATCAATTATCTGAGGCCTGATGTGAAGAGGGGCAATTTCTCTGCAGATGAAGATGAGGTCATCATCAAGCTCCATAGCCTCCTCGGAAACAGATGGTCTTTAATAGCAGGAAGATTGCCCGGAAGAACAGACAACGAAATCAAGAACTACTGGAACACACACATCCGACGCAAGCTTATCAGCACCGGCATCGACCCCCAAACTCACCGCCCACTCAACTCCGCCGCC…
		Protein	MVRTPCCEKAHTNKGAWTKEEDQLLLDYIRIHGEGNWRSLPKAAGLLRCGKSCRLRWINYLRPDVKRGNFSADEDEVIIKLHSLLGNRWSLIAGRLPGRTDNEIKNYWNTHIRRKLISTGIDPQTHRPLNSAAKPNSEEKPIIISMIHPTKIFSFPTPDTSSSIQEDTNCNSTTTEESPPPPPPPPHEPDYGADASLDLELSIGLPFQSKYTNTASFKSLNEFLRQPAAAGVVAPPPPSMCMCRTLGFQKGRFCSICQCRNRSYRHS*
	evm.model.contig305.47	CDS	ATGTCTTGGGGGGTACACATGGGGTGGGGAGGCATTGAAGAAGTGTGGAGAAAAGGGCCTTGGACTGCTCAAGAAGATAGGTTGCTTATTGAGTATGTCAAAATGCATGGTGAAGGTAGATGGAACAATGTCTCTAGGCTTGCTGGATTGAAAAGGAATGGTAAGAGCTGTAGATTGAGATGGGTGAACTACTTGAGGCCAGACCTAAAGAGAGGGCAAATAACCCCTCATGAAGAGAGAATAATAGTCGAACTACACGCCAGATGGGGCAACAGATGGTCCACAATTGCAAGAAGCCTGCCAGGCAGAACAGACAATGAGATCAAGAACTATTGGAGAACTCATTTCAAGAAAAAGGGCAAATCCTCTTCAGACAGCCCAGAAAAGGCCCAGGCCAGG…
		Protein	MSWGVHMGWGGIEEVWRKGPWTAQEDRLLIEYVKMHGEGRWNNVSRLAGLKRNGKSCRLRWVNYLRPDLKRGQITPHEERIIVELHARWGNRWSTIARSLPGRTDNEIKNYWRTHFKKKGKSSSDSPEKAQARLLRRQQIMSLLLDESDNKVPSFTQLRQEIMCAPGAPDEHGLLYSMINNYGTVPEASNEDMIIWDGLWNLDDFHGSITGKANNFQHNLATTFY*
	evm.model.contig600.47	CDS	ATGGAGTCCAATTCAATCCCCAGAAATGAACACATTGACCTTCCTCAACCAACCTGCCTCTCATCATCAAAAGGTTACCTTCAAGATATCCTAAATCCTGATCAGTTCTCTTTGACAACTTCATTTAATTTGGGTACTGGAATACAAATCAACTTCTTTGATCCCTTTGATCCCTTTTGCAATGGCGCCTCTACAGATTTCAATTTATTCGAGCTTGAGCCTCACAAGGAGAATAACAACATAACTGCAGCTATGCATGATTTTCAGAGTGGTGGATTCTTGAACTTCCCAAACAGGAAAGATTCATTCATGGAAATTGAAACAGCTTTAGACTACCATGAGACAACTCCTTTATGCTTTGTTGTTCATGATGAGATGTCTTGTGTGACTGCTGATAAT…
		Protein	MESNSIPRNEHIDLPQPTCLSSSKGYLQDILNPDQFSLTTSFNLGTGIQINFFDPFDPFCNGASTDFNLFELEPHKENNNITAAMHDFQSGGFLNFPNRKDSFMEIETALDYHETTPLCFVVHDEMSCVTADNPAFLKDHGSKCSNKSTQNNNSKQSGSVSMKKCTRGRKKSKSSKGQWSTEEDRLLIYLVEQYGVRKWSNIAQMLKGRIGKQCRERWHNHLRLDIKKDVWTEEEDRILIEVHAQVGNKWAEIAKSLPGRTENTIKNHWNATKRRQFTKRKCRTKWPKPSCLLQNYIKSLNFEKESISKDIEPPAATDSDIVNNDSIGAPQNFEIGSSLDEHIVPKFDFDEVSEFSFDDDNLFKESSMDLLLNDMPFGPAPEIETGKIHSWILKQL*
	evm.model.contig600.126	CDS	ATGGAAGTGTGTTGCTCAGTGAGTTCGTCTTCCTCGGACTCCTCCTCGGATTGGTCGAGCAAAAGTGAAAGGAAGGGAGAGAAGTGTGAGAAAATCAAGGGGCCATGGAGCGCGGAGGAGGACAAGATCCTGACCCGTTTGGTGGACCGATACGGGGCCCGAAACTGGTCCTTAATAAGCAAGTACATCAAGGGAAGATCGGGAAAATCATGCAGGCTGCGGTGGTGCAACCAGCTGAGTCCAAATGTGGAGCACCGCCCCTTCTCCACGGCGGAGGACGACACCATTTTGGCGGCGCACCACCACTACGGCAACCGCTGGGCCACCATCGCGCGCCTGCTCCCCGGCCGTACGGACAATGCCGTCAAAAACCACTGGAATTCCACCCTGAAGAGGAGA…
		Protein	MEVCCSVSSSSSDSSSDWSSKSERKGEKCEKIKGPWSAEEDKILTRLVDRYGARNWSLISKYIKGRSGKSCRLRWCNQLSPNVEHRPFSTAEDDTILAAHHHYGNRWATIARLLPGRTDNAVKNHWNSTLKRRYEQQQQQRRRSIDDVSGEDPMTALSLAPPGIGCGGAGERRSEDLPAGFWDAMRNVIAREVRDYVTTSFPEETSSGFHL*
	evm.model.contig600.166	CDS	ATGGATCAGGATGGTAAAGTATCGAGCAATTACAAAGAGATGATTGAAGATGAAATGGAGGTAAGAAGAGGGCCATGGACCGTTGAAGAAGACTTCACCCTCATCAACTACATAGCCCATCATGGTGAAGGCCGTTGGAACTCACTCGCTCGCTCTGCTGGTCTAAAGAGAACAGGAAAGAGTTGCAGATTAAGATGGTTGAACTATTTGCGGCCCGATGTCCGGCGAGGGAACATCACCCTGGAAGAACAGCTTCTGATTCTTGAACTCCATTCTCGATGGGGCAATCGATGGTCAAAGATCGCGCAGCATTTGCCAGGCAGAACAGACAATGAGATAAAGAACTATTGGCGAACACGAGTCCAAAAGCATGCCAAGCAGCTCAAATGTGACGTCAAC…
		Protein	MDQDGKVSSNYKEMIEDEMEVRRGPWTVEEDFTLINYIAHHGEGRWNSLARSAGLKRTGKSCRLRWLNYLRPDVRRGNITLEEQLLILELHSRWGNRWSKIAQHLPGRTDNEIKNYWRTRVQKHAKQLKCDVNSKQFKDTMRYLWMPRLVERIQAAASSTTTTTTLPPPNNNSSATATAAAASSDSFVSECYNNYEGGKSQEYYNPPNPALTCGDESSPTTTAYFDQGLDFMEHSSHWMDGADASDSLWNVVDDMWFLQYNQFNTNL*
	evm.model.contig600.201	CDS	ATGGGGAGAAGGCCGTGTTGCGAGAAGATCGGCATAAAGAAAGGCAAATGGACTATGGAAGAAGATGAGAAACTTACCAACTACATTAAAGCCAATGGAGAAGGCTCTTGGAGTTCACTATCTAAGAATGCAGGTTTGTTGAGATGTGGAAAAAGTTGTCGATTGAGATGGATGAACTACTTAAGAGGAGATTTGAAGAGAGGGAAATTTTCTGTAGAAGAAGAGGAGACCATTGTGAAGTTGCACAACTCCTTGGGAAATAGGTGGTCATTGATTGCAAGCAATTTACCAGGGAGAACTGACAATGAAATAAAGAATCACTGGAACTCTCATTTGAGAAGAAACATCTACAGATTTAGATATGTGGTTAAATCCAAACTCCCTGCATCAGATATGATC…
		Protein	MGRRPCCEKIGIKKGKWTMEEDEKLTNYIKANGEGSWSSLSKNAGLLRCGKSCRLRWMNYLRGDLKRGKFSVEEEETIVKLHNSLGNRWSLIASNLPGRTDNEIKNHWNSHLRRNIYRFRYVVKSKLPASDMIKMVETGDEREGRLSRAVANKYNTNTTSHNNDNDMDRPDTLEKQDNETYASINGSFTPSSSIKDDYVRDDMVKSADSAMMNDEQDYGAIWSLDFEMGDMYSSSSPILSYFNDDVLHLDDWV*
	evm.model.contig139.232	CDS	ATGGGAAGGCATTCTTGCTGTTACAAACAGAAGTTAAGAAAAGGGCTTTGGTCACCTGAGGAAGATGAGAAGCTGATAAAGCACATAACCAAATTTGGCCATGGCTGCTGGAGCTCAGTCCCTAAACTTGCTGGGCTCCAAAGATGTGGCAAGAGCTGTCGGTTGCGATGGATCAACTACTTGAGGCCCGATTTGAAACGAGGAACCTTTTCACAAGAGGAAGAGAATTTGATCATTGAGTTGCATGCAGTTCTTGGCAATAGGTGGTCGCAGATTGCGGCGCAGTTGCCGGGAAGAACGGACAATGAGATCAAGAATCTGTGGAACTCTTCGATCAAGAAAAAGCTAAGGCAAAAAGGGATTGACCCCAACACACACAAACCCTTGTCCGAGGTTGGG…
		Protein	MGRHSCCYKQKLRKGLWSPEEDEKLIKHITKFGHGCWSSVPKLAGLQRCGKSCRLRWINYLRPDLKRGTFSQEEENLIIELHAVLGNRWSQIAAQLPGRTDNEIKNLWNSSIKKKLRQKGIDPNTHKPLSEVGHDEKGSGSSKNNNEKTSEGSSDVSFDVSEKPSSAVDVRYPPLLENNNSLPVSSNTTSSQHEFFLNRFIASSKPDLSSGLVSFMNPGYGPSTGLSMNPNSNLFFNANTSSNPDHHNLLLKPCLNFPSDQGSASFSAVKFEAWESSNNGGRAGNNQQQLQSIFESEINTEDIKWSEYLHTPFFLANSIHNHNHNHNHNPSIQYHHLHQQDHVYGQAAKSPPSSEVHFGGEASLQSLQAAEIYSKNFHGATFGQFS*
	evm.model.contig524.8	CDS	ATGGGGAGAGCTCCTTGCTGTGACAAAGCAAATGTGAAGAAAGGGCCATGGTCGCCTGAAGAAGATGCCAAGCTCAAGACCTACATCGACCAGCACGGCACCGGCGGCAACTGGATCGCCTTGCCTCAAAAGATCGGCCTAAAGAGATGCGGCAAAAGCTGCCGCCTGAGATGGCTCAACTACCTCCGACCAAACCTCAAACATGGAGCCTTCTCTCTCGAGGAAGATCGCATTATCTGCACTCTCTATATCACCATTGGTAGCAGATGGTCCATCATCGCTGCCCAGTTGCCTGGAAGAACTGATAACGACATCAAGAACTACTGGAACACGAGGTTGAAGAAGAAACTCCTCGGAAAGCAGCGAAAAGAGAAGCTTGGAAGGGGAAGAATATCAAGA…
		Protein	MGRAPCCDKANVKKGPWSPEEDAKLKTYIDQHGTGGNWIALPQKIGLKRCGKSCRLRWLNYLRPNLKHGAFSLEEDRIICTLYITIGSRWSIIAAQLPGRTDNDIKNYWNTRLKKKLLGKQRKEKLGRGRISRKQYSGETSSAAHLPLAAQPPLPYFIEDPRLNDHASIRKLLLKLGGRFSTDQEYHEQIKLQYPAIDEALTQPLYNINHPDIDLLPCFDQIIPNFPDGPALMSVPRFDMVGNGLLPPSSVDHDLNPQKLQGLEFFYDDFINGGESMEVNSLMFAGSNSDQGFLQGPTMEELAVDHKMRYPGTQ*
S. baiMYB4	evm.model.contig8.96	CDS	ATGGGTCGATCCCCTTGCTGTGAAAAAGCCCACACCAACAAAGGTGCTTGGACTAAAGAAGAAGACCAGCGCCTGATCAGCTACATCCGCGCCCACGGTGAGGGCTGCTGGCGTTCCCTCCCCAAAGCAGCTGGATTGCTTAGGTGTGGCAAGAGCTGCAGATTGAGATGGATTAATTATCTGAGACCTGATTTGAAAAGAGGCAATTTCACTGAAGATGAAGATGAGATTATCATCAAACTCCATAGTCTTCTTGGAAATAAATGGTCTTTGATAGCTGCGAGATTGCCAGGAAGAACAGATAATGAAATCAAGAATTATTGGAACACACACATCAAACGCAAGCTTATTAGCCGAGGCATAGACCCTCAAACCCACCGCCCGCTCAACTCCGCCGCC…
		Protein	MGRSPCCEKAHTNKGAWTKEEDQRLISYIRAHGEGCWRSLPKAAGLLRCGKSCRLRWINYLRPDLKRGNFTEDEDEIIIKLHSLLGNKWSLIAARLPGRTDNEIKNYWNTHIKRKLISRGIDPQTHRPLNSAAVSAAAPAAKACLDFRNSTPPPVKEEPTNNISVPTTDNSSSVDNTKCSSSTTEESQPPPAPPQEDGGAVDLELSIGIPSQPKYAKSASFSLSSSWAESKSFYDFLKPEAAAEAETPPTAAAAATCVCWQLGFQKGQLCSNCQSFNGLYRYC*
S. baiMYB70	evm.model.contig57.4	CDS	ATGGCGGCGAGAAACGAATCGGATCGGATTAAGGGCCCGTGGAGCCCGGAGGAGGACGAGTTGTTGCAGAGGTTGGTGGAGAAGCACGGCCCGAGGAACTGGTCCCTCATCAGCAAATCGATTCCCGGCCGGTCCGGGAAGTCGTGCCGCCTGCGGTGGTGCAACCAGCTCTCGCCGCAGGTGGAGCATCGGGCCTTCACGCCCGAAGAAGACGAGACGATTATTCGGGCCCACGCCAAGTTCGGCAACAAGTGGGCCACCATAGCCCGCCTCCTCTCGGGTCGGACCGATAACGCGATCAAGAACCACTGGAACTCCACTCTCAAGCGTAAGTGCGTTTCCATGTCCGAGGAGTTTAACAACTTCGACCCCGACGCTCAGCCGCCGCTCAAGCGGTCC…
		Protein	MAARNESDRIKGPWSPEEDELLQRLVEKHGPRNWSLISKSIPGRSGKSCRLRWCNQLSPQVEHRAFTPEEDETIIRAHAKFGNKWATIARLLSGRTDNAIKNHWNSTLKRKCVSMSEEFNNFDPDAQPPLKRSASVGPGSNISTSGFCFNPGSPTESDVSDSSHSGHHVYRPIPRTGGISPPDHQPDPITSLSLSLPGCDTNPTEPSNPDPITVLDSALIPGPVLPIYPIQMIPSHPPPPPPPPPPQQPADMGTAAEKQFFSTEFLSVMQEMVKKEVRNYMAGIEQNGLCMQSEAIRNAVVKRMGISKID*
	evm.model.contig155.238	CDS	ATGGAGCATCAAGATGGCATGGTTTCAAGAAACTACAACCAACAAAGTGATCAAGAAGAATCAAATATGGACCTAAGAAGAGGGCCATGGACCGTTGATGAAGACTTCACTCTCATCAACTACATAGCCCACCATGGCGAAGGCCGATGGAACTCTCTTGCTCGTTGTGCCGGGCTCAAAAGAACTGGCAAAAGCTGCAGATTGAGATGGTTGAATTACCTTCGCCCAGATGTTCGTCGCGGAAACATCACCCTCGAAGAACAGCTCCTCATTCTTGAACTCCACTCTCGTTGGGGAAATAGGTGGTCCAAAATAGCACAACATTTACCCGGAAGAACCGACAACGAGATCAAGAATTACTGGAGAACACGAGTTCAAAAGCATGCCAAGCAGCTCAAA…
		Protein	MEHQDGMVSRNYNQQSDQEESNMDLRRGPWTVDEDFTLINYIAHHGEGRWNSLARCAGLKRTGKSCRLRWLNYLRPDVRRGNITLEEQLLILELHSRWGNRWSKIAQHLPGRTDNEIKNYWRTRVQKHAKQLKCDVNSKQFKDTMRYLWIATTGREDPGRRPPEAEAPPPPPPASIISTWAPLKSRCHTPPPIGYHIHTGKLERRRVVGLLRDAEQPGMDGGDVSDSLWSVDDMWLLQQQFNNN*
	evm.model.contig106.115	CDS	ATGGTGAGGCCTCCTTATTTTGACAGCAATGGTGTGAAGAAAGGTGCTTGGAGCAAAGATGAAGATGATATGTTAAGAGCTTATGTGGAGCGATTCGGCCACCCTAACTGGCGTTTGCTACCCTTCCTTGCCGGAATCCCGAGATGTGGGAAGAGTTGCAGACTAAGGTGGATGAATTACTTGAAGCCCGGGCTTAAAAGAGGAAGGTTCAGTAAGCATGAAGAGGATCTCATCATCAGATTACACAACCAGCTTGGAAACAAGTGGTCAGCCATAGCTGCAAAGTTCCCTGGAAGAACTGACAATGAAATCAAGAATTATTGGCATGCCCACATTGAGAAACGACGCAAACAAAATGGCGATGATCATCATACTAGTGTTGGAGATCTAGCGAGGAGG…
		Protein	MVRPPYFDSNGVKKGAWSKDEDDMLRAYVERFGHPNWRLLPFLAGIPRCGKSCRLRWMNYLKPGLKRGRFSKHEEDLIIRLHNQLGNKWSAIAAKFPGRTDNEIKNYWHAHIEKRRKQNGDDHHTSVGDLARRMEEQSSCDEQDYDDDDNDDEGAAMEDDHVNVVVVSPQSSLSDAQNMDISPCLVNNAALQVAPDHHHQAPTFVDQECYDDIGMYMIHIDIYSQPELLRMIWSQEDTFDVQLW*
	evm.model.contig106.140	CDS	ATGGGAAGATCACCTTGTTGTGACAAAAATGGTCTGAAAAAGGGGCCATGGACACCTGAGGAAGATTTCAAGCTTACTCAGTACATTCAGATGCATGGCCCCGGCAATTGGAGAGCTCTTCCCAAAAATGCTGGCCTTCAAAGATGTGGGAAGAGCTGTCGTCTTCGTTGGACTAACTACTTGAGGCCTGATATCAAACGAGGAAGATTCTCATTCGAAGAAGAGGAAACCATTATCCAACTCCACAGTGTTCTTGGCAACAAGTGGTCCGCCATCGCGGCCCGTTTGCCAGGAAGAACGGACAATGAAATAAAGAACTACTGGAACACACACATCAGAAAGAGGCTGCTTCGAATGGGAATTGATCCAGTGACTCATGCACCACGCCTGGACCTATTA…
		Protein	MGRSPCCDKNGLKKGPWTPEEDFKLTQYIQMHGPGNWRALPKNAGLQRCGKSCRLRWTNYLRPDIKRGRFSFEEEETIIQLHSVLGNKWSAIAARLPGRTDNEIKNYWNTHIRKRLLRMGIDPVTHAPRLDLLDISSLLTMSTSHYNLSNLIRLQTLVNPEALSLAMTLLSSNNDNNQLLNPQLQSQGAPLIQPNQFDNINNVAMPTSSFHDQLFFQDSCNNLLPYTTTSTPSTSTDQALPTNAPPAGFCYGISDQKRAELSDNSSFDQSLNSTSSNTNNNNNSSHSFGFDSVLSSPLSSPLNPAFINLGNEDEIRENVGSNLFKFEIPESFDFDDFM*
	evm.model.contig106.147	CDS	ATGGTGAGGCCACCTTGTGTTGACAGCAATGGAATGAAGAAGGGTGCTTGGAGTGAAGAAGAAGATGACAAGTTGAGGGCCTATGTTATGAGATATGGACACTGGAACTGGAGATTGCTCCCCAAATATGCTGGGTTAGCAAGATGTGGCAAGAGCTGCAGATTAAGATGGGTGAATTACTTGAAACCAGGAGTGAAAAGGGGGGGCTTTGACAAGGAAGAAGAAGAGCTCATCATCAAATTGCATGCCCAGCTTGGAAACAAGTGGTCAGCCATTGCAGCAAAGCTGCCTGGAAGAACTGACAATGAGATCAAGAACTTTTACCACACCCGGATTGAGAAAACCCGAAAACGGAGCAGTACTACTCCATCATCCAAATCGGGACATGATCATAGTGAT…
		Protein	MVRPPCVDSNGMKKGAWSEEEDDKLRAYVMRYGHWNWRLLPKYAGLARCGKSCRLRWVNYLKPGVKRGGFDKEEEELIIKLHAQLGNKWSAIAAKLPGRTDNEIKNFYHTRIEKTRKRSSTTPSSKSGHDHSDDQDYCSLKGFDSNKIQESTPSFDHHNSSSHEITESSEVDLWSDLFLTDTNCNIQNDGFPKSIHHEDLLISPHEALHYSGLSSSDSSYMSALDWIGDDEHSIMSSEYVVPSIQGSFWNESSSSNHPSGESPTQEQGLGDFYDPLFHDCFDYGMNLFS*
	evm.model.contig106.188	CDS	ATGGCCCCTGATGTTAGTGGAGGTTTAAGGAACAGTAGTAGCAGTGGATCATCACCGGAGAATTGGAAAAACAGGCAGCATGATCATCATCATCATCATGTCCTAAAGAAAGGGCCATGGACGGCATGTGAGGACACGTTGTTGGTGGAATACGTGAAGAAACATGGAGAAGGGAACTGGAACGCTGTCCAGAGGAATTCTGGTCTGCTGAGATGTGGCAAGAGCTGTCGGCTGAGATGGGCTAACCATTTGAGGCCTAATCTCAAGAAAGGTGCCTTCACTCCTGATGAAGAAACCCTCATCGTTCATCTTCATTCCAAGCTCGGCAACAAATGGGCTCGCATGGCTGCTCAGCTGCCTGGAAGAACAGACAATGAAATCAAGAACTACTGGAACACC…
		Protein	MAPDVSGGLRNSSSSGSSPENWKNRQHDHHHHHVLKKGPWTACEDTLLVEYVKKHGEGNWNAVQRNSGLLRCGKSCRLRWANHLRPNLKKGAFTPDEETLIVHLHSKLGNKWARMAAQLPGRTDNEIKNYWNTRLKRRQRAGLPIYPHELAQQEPPRNGQTPFSVTPPTISSPFLNHHLYGGGAALALSLKGSPFSDQVNRLMPITSLARFNSALINYGLLNSGPEMGVFGPSSAQSGASSNEFVMATTSSEGAEDYDQLEPGFDQQRNRSGLLQDLFQESQALVYAVKPEEPFISADGSVEYESAALGFGHGVANCHDNYEGPETKASKEGIAAMDDDLMNLLDNFPLSVPIPDWDGGDGTSNAVESQPDSSEYNPVTNSRGAADQDRDFGSSNCLWN…
	evm.model.contig106.251	CDS	ATGGGAAGAGCTCCTTGCTGTGACAAAGCAAATGTGAAGAAAGGGCCATGGTCGCCTGAAGAAGATGCTAAACTCAAGGACTTCATCGAGAAATTTGGCACTGCTGGAAATTGGATTTCTCTCCCTCTAAAAGCTGGTCTGAAAAGATGTGGAAAGAGCTGCAGATTGAGGTGGCTTAACTATCTGAGGCCCAACATTAAGCATGGTGAATTCTCTGAGCAAGAAGACACAATAATCTGCAATCTATATGCAACCATTGGAAGCAGGTGGTCGATCATAGCTGCTCAGTTACCAGGAAGAACAGACAATGATATCAAGAACTATTGGAACACCAAACTGAAGAAGAAGCTCTTGGGAAACCTGATGATGTCATCATCAAACCAGGCCAAATTATTACAC…
		Protein	MGRAPCCDKANVKKGPWSPEEDAKLKDFIEKFGTAGNWISLPLKAGLKRCGKSCRLRWLNYLRPNIKHGEFSEQEDTIICNLYATIGSRWSIIAAQLPGRTDNDIKNYWNTKLKKKLLGNLMMSSSNQAKLLHPFSSLPQSQTLSSLSQLYTSFYNQATKSLSMDPIPAPQNVLFNANYSDNPPVLYPYYQQSNQDDEGFMDFQFCPMKDNMLMFGAGNEASCSSSDGSFQGFMAGENNRFVIEDPLMDHKGHVENSELQYDIEEVKQLIKTTGSNHGCNNNLLFSTDEIKIEEGQVYYYS*
	evm.model.contig221.99	CDS	ATGGATAAAATACCATGCAACTTCCAAGTGGATGTTGAAGTGAGGAAAGGGCCATGGACAATGGAAGAAGATCTTATTCTCATAAACTACATTGCTAAACATGGAGAAGGTGTTTGGAATTCCCTAGCTCGATCTGCTGGTTTAAAACGCACCGGGAAAAGTTGCCGACTACGGTGGCTAAATTACCTCCGGCCAGATGTCAGACGCGGAAATATTACGCCGGAAGAACAACTTGTGATTTTAGAGCTGCATGCTAAGTGGGGAAATAGGTGGTCGAAAATTGCAAAACATCTGCCTGGAAGAACAGATAATGAGATAAAGAATTATTGGAGAACCCGGATTCAAAAGCATATAAAGCAAGGTACAAGCTTCACAGCCCAAGGTACAAACGAAGTTGCC…
		Protein	MDKIPCNFQVDVEVRKGPWTMEEDLILINYIAKHGEGVWNSLARSAGLKRTGKSCRLRWLNYLRPDVRRGNITPEEQLVILELHAKWGNRWSKIAKHLPGRTDNEIKNYWRTRIQKHIKQGTSFTAQGTNEVASSCLPADHAVGQSYSPITTNSFHGNMPNFQTPDFPTQSNLDNIWSMEDLWSMQLLNGN*
	evm.model.contig221.170	CDS	ATGGGGAGGCCACCTTGCTGTGATAAAGTGGGAGTGAAGAAAGGGCCTTGGACTCCTGAAGAAGATATAATGTTGGTTTCTTATGTTCAAGAAAATGGGCCTGGAAATTGGAGGGCTGTTCCAACTAATACTGGGCTAAGGAGATGCAGCAAAAGTTGCAGATTAAGGTGGACTAATTATCTCAGGCCCGGGATTAAGAGGGGTACTTTCACTGATCAAGAAGAAAAGATGATAATTCAGCTTCAAGCCCTTCTTGGAAACAAATGGGCTGCTATAGCTTCATATCTCCCAGAAAGAACAGACAATGACATAAAAAACTACTGGAACACCCATCTGAAAAAGAAGCTGAAAAAACTCGAAACCGGATCCGGTGATCGAACCAGCCGAGCCGAGTCGAGT…
		Protein	MGRPPCCDKVGVKKGPWTPEEDIMLVSYVQENGPGNWRAVPTNTGLRRCSKSCRLRWTNYLRPGIKRGTFTDQEEKMIIQLQALLGNKWAAIASYLPERTDNDIKNYWNTHLKKKLKKLETGSGDRTSRAESSSPHHHSISRGQWERRLQADINTAKQALQDALSVEDTLSGLSHFGLSNSEPVPMTPSYASSTENIARLLKGWAKHSTKPEDSKSSSSNCTMVMDSSCSGEIINGDHDPKAGIDLSEAFESLFGFESFVESSNSDELSRSTSPSLVAKPGPNGAGPLSVLENWLLDDHGKDYLESFSFDDQNPNLF*IIVTISIFIVTFS*VFGFSGSLFRLVF*
	evm.model.contig36.39	CDS	ATGGGGAGGCCACCTTGCTGTGATAAAGTGGGAGTGAAGAAAGGGCCTTGGACTCCTGAAGAAGATATAATGTTGGTTTCTTATGTTCAAGAAAATGGGCCTGGAAATTGGAGGGCTGTTCCAACTAATACTGGGCTAAGGAGATGCAGCAAAAGTTGCAGATTAAGGTGGACTAATTATCTCAGGCCCGGGATTAAGAGGGGTACTTTCACTGATCAAGAAGAAAAGATGATTATTCAGCTTCAAGCCCTTCTTGGAAACAAATGGGCTGCTATAGCTTCATATCTCCCAGAAAGAACAGACAATGACATAAAAAACTACTGGAACACCCATCTGAAAAAGAAGCTGAAAAAACTCGAAACCGGATCCGGTGATCGAACCAGCCGAGCCGAGTCGAGT…
		Protein	MGRPPCCDKVGVKKGPWTPEEDIMLVSYVQENGPGNWRAVPTNTGLRRCSKSCRLRWTNYLRPGIKRGTFTDQEEKMIIQLQALLGNKWAAIASYLPERTDNDIKNYWNTHLKKKLKKLETGSGDRTSRAESSSPHHHSISRGQWERRLQADINTAKQALQDALSVEDTLSGLSHFGLSNSEPVPMTSSYASSTENIARLLKGWAKHSTKPEDSKSSSSNCTMVMDSSCSGEIINGDHDPKAGIDLSEAFESLFGFESFVESSNSDELSRSTSPSLVAKPGPNGAGPLSVLENWLLDDHGKDYLESFSFDDQNPNLF*IIVTISIFIVTFS*VFGFSGSLFRLVF*
	evm.model.contig91.43	CDS	ATGGGAGTTACTATGGAGCAAGAATGGAGAAAAGGGCCATGGACTCCTCTTGAAGATAAGCTTCTTATTGAGTATGTTAGCCACAATGGTGAAGGAAGATGGAGCTCTGTGTCTAAGTGTACAGGTTTGAATAGGAGTGGGAAAAGCTGCAGGCTAAGGTGGGTGAATTATTTGAGGCCAGGCTTGAAAAAAGGCCATTTGTCACCTCAAGAAGAAGGGATCATCATAGAGCTTCATGCAATTTGGGGAAACAAATGGTCGACGATAGCAAGATACTTGCCGGGAAGAACAGACAACGAGATAAAGAACTATTGGAGAACTCATTTCAAGAAGAGCAAGCCTTGTGATCAGATGAAGCAAGAAAACAAGAGAAAAATGTTCAAGCAGCAAAAACAGCAA…
		Protein	MGVTMEQEWRKGPWTPLEDKLLIEYVSHNGEGRWSSVSKCTGLNRSGKSCRLRWVNYLRPGLKKGHLSPQEEGIIIELHAIWGNKWSTIARYLPGRTDNEIKNYWRTHFKKSKPCDQMKQENKRKMFKQQKQQGLFMETDHDEHSKINDIVANESVDEKNSKRFEAEIEFLNMDNEHDQVIPLINQETASDIVPFDCYLWGGLWPTIYDDDHDPIGCSKGEFIDQTKTSLDYFCSIQGDHAVDYVNNGGFIF*
	evm.model.contig509.208	CDS	ATGTCGGATATTTTAATGGAAATTGATACTCAAGCAGCCGTAGAAATGCACGGCGACGGCGATGCGGCCGCCGGCGGTGGTGGTGAGGAAGACAATTTTGTAATGCTTTCAGACGGCGGTCGGGTGAGCAGAAAATCTCTCGACCGAGTTAAAGGACCCTGGTCTCCGGATGAGGACGGGATGCTGAGTCAACTCGTGAGTAATTTCGGGGCCAGGAATTGGAGTCTCATCGCTCGAGGAATTCCCGGCCGATCGGGGAAATCGTGCCGCCTTCGTTGGTGTAATCAGCTCGATCCTGCCGTTAAACGCAAGCCTTTTACTGATGAAGAAGATCGCATCATACTTAAGGCTCATGCGATTCATGGAAATAAATGGGCATCAATAGCCAGGTTATTGCCA…
		Protein	MSDILMEIDTQAAVEMHGDGDAAAGGGGEEDNFVMLSDGGRVSRKSLDRVKGPWSPDEDGMLSQLVSNFGARNWSLIARGIPGRSGKSCRLRWCNQLDPAVKRKPFTDEEDRIILKAHAIHGNKWASIARLLPGRTDNAIKNHWNSTLRRRCMGLGKSKLKSNNMVEDTSLEKSKASSEETPSYEDAYSVKSSEGKDVSSMDLIDDSHNVDNAQSEVQLIDKSRVPPPLYRPVARISAFSVYNSTDGAENVCPSPRVASLRVPDGKASNIDVEASKSLEGAYSDLLVPQQCGHGCCEISNGIASVKSLLGPEFVDYMEPPSFSSHELAALAADISNVAWSKSGLESSSSKTMDNRSCGLLCSSSSQKTRHLEESVENDISSFEAGKTGLNGIIPMQY*
	evm.model.contig289.37	CDS	ATGCAGAACGAGGAGCTGCGTAAAGGGCCATGGCTCGAAGAAGAGGATGGTCAGCTCGTTGCTGCTGTAGCCATTTTAGGTGACAGAAAATGGGATACATTGGCTAAAGCATCAGGTCTGAGAAGGAGTGGCAAGAGCTGTAGGCTGCGATGGATGAACTATCTCCGCCCCAATCTAAAGCACGGAAATATTTCTGCTGAAGAAGAGAGAATTATCATTGAGCTCCATGAGAAATGGGGAAACAGATGGTCAAAGATTGCTAGGAGATTGCCAGGAAGAACAGATAATGAGATCAAGAACTATTGGAGAAGTTACTTGAAGAAGAAGGGCCTTGTTCTTGAGAAAGAATGCTTCACCGGCAACGCGGATTCCTCAGCTAATACTTCAGTAAGATCAGAA…
		Protein	MQNEELRKGPWLEEEDGQLVAAVAILGDRKWDTLAKASGLRRSGKSCRLRWMNYLRPNLKHGNISAEEERIIIELHEKWGNRWSKIARRLPGRTDNEIKNYWRSYLKKKGLVLEKECFTGNADSSANTSVRSECETTSPCSINDEWFLQAKDDTSVPPDDYSDALDVYSLRQSPYETRLSEWLSNWPHDLRRTDPKDEFCNYDYYDPEWNCGDVSLWDGE*
	evm.model.contig289.20	CDS	ATGATTAGCGCTAATGTGAAGAAAGGGCCATGGTCACCTGAAGAAGATGCACAGTTGAAAGACTACATGGAGAAGCATGGAACTGGGGGAAATTGGATTGCTCTCCCACATAAAGCTGGTCTAAAAAGATGTGGGAAAAGCTGCAGATTAAGATGGCTCAATTATCTCAGACCAAACATCAAGCATGGAGAATTCACAGATGAAGAAGATAGAATCATTTGCAGCCTCTTTGCTCGCATTGGAAGCAGATGGTCAATAATAGCAGGGCAATTACCAGGAAGAACTGACAATGACATCAAGAATCATTGGAACACAAAGCTGAAGAAGAAGCTACTAGGGTTTGCTCACAAAAACTATTTCCAATTGCCATTAATTAACACTTCTTCATTTCTTCAAACC…
		Protein	MISANVKKGPWSPEEDAQLKDYMEKHGTGGNWIALPHKAGLKRCGKSCRLRWLNYLRPNIKHGEFTDEEDRIICSLFARIGSRWSIIAGQLPGRTDNDIKNHWNTKLKKKLLGFAHKNYFQLPLINTSSFLQTSSISSPILHSQISPPIFELSENPSSSFTAPSLLEASMHGHNYGYAPVKEGNHNNLLIFGGETSHGKKMEGYYSNGVDHVENHKFLISESHGGEGENGNFISENLLDNYSMEDIKQLISTNHICNNLNFFVDEIKTEDNTLY
	evm.model.contig126.173	CDS	ATGGGGCAGCATTCATGTTGCAATCAGCAGAAGGTGAAGAGGGGGCTTTGGTCACCTGAAGAAGACGAAAAGCTGGTCCGATACATCACCACTCATGGCTATGGCTGTTGGAGTGAAGTTCCTCACAAAGCTGGCCTTCAAAGATGCGGAAAAAGTTGTCGTTTGAGATGGATAAACTACTTGAGACCCGATATACGGAGGGGGAGGTTTACTCCCGACGAGGAAAAGCTCATTATTAGCCTTCACGCCGCTGTTGGCAACAGATGGGCTCATATCGCGAGCCATTTGCCAGGCAGAACGGACAATGAGATAAAGAACTACTGGAATTCATGGATCAAGAAGAAGATCATAAGAAAGACCCCATCAACGTCAAACACTAGTACTACTACTACTACTCAC…
		Protein	MGQHSCCNQQKVKRGLWSPEEDEKLVRYITTHGYGCWSEVPHKAGLQRCGKSCRLRWINYLRPDIRRGRFTPDEEKLIISLHAAVGNRWAHIASHLPGRTDNEIKNYWNSWIKKKIIRKTPSTSNTSTTTTTHLNQDFATKSSHHVQDTCTTSFPALPTSSSFMFDIGSSAMDAANNTCRLHRSMSSETASQLNRNLHDHHHYQIQPGDHQMVHYTNSLTPLMDNIMMPIEDQNSSSCGIHMGNNEMIMNEWIDTQQMIPSYFFWDQGDQGQIGGDHEIINPTTTSNMAALISSFPSFL*
	evm.model.contig126.208	CDS	ATGGGGAGGGCTCCATGCTGTGAGAAAATGGGATTGAAGAAGGGCCCGTGGACTGGTGAAGAAGATCTCATCCTCGTCAATTACATCACCCACAACGGCCACGACAACTGGCGGGCCCTTCCTAAACGGGCCGGGCTCTTACGGTGTGGAAAAAGCTGTAGACTTCGATGGATGAATTACTTACGGCCCGATATCAAGAGAGGAAATTTCACCCCCCAAGAAGAGGAAACTATCATTAATTTGCACCATGAATTAGGAAACAGATGGTCAGTGATTGCAGCTAGATTACCGGGCCGCACAGACAACGAAATAAAAAATATATGGCACACCCACTTGAAGAAGAGACTCAATAAACAATCCCGGCCCGGGCCCGAACCCGAACCCGAGCCCGAGCCCGAA…
		Protein	MGRAPCCEKMGLKKGPWTGEEDLILVNYITHNGHDNWRALPKRAGLLRCGKSCRLRWMNYLRPDIKRGNFTPQEEETIINLHHELGNRWSVIAARLPGRTDNEIKNIWHTHLKKRLNKQSRPGPEPEPEPEPETTTESSDVDTNSEPNSPLHASSSEATSSSAAAEADTSPENAAEMDESFWSEVLYGDDSTSTHFSTPKYDSLFQFSYTFGSDSSVDSSMDFWCNLFNRAEDQLVQLS*
	evm.model.contig507.193	CDS	ATGGAGATGAGAGAGAGAGATGCTGGTGTGAACAGCAGAAGAGATGACGCTAACAGCGGAGGAAATATTGGGGAGAGCAATCTAAAAAAGGGTCCTTGGACGTTATCCGAAGATGAAATTTTAGTTGAATATGTAACCAAACATGGTGAGGGAAACTGGAATGCAGTTCAGAAACACACTGGGCTTGCTCGATGTGGAAAGAGTTGTCGTTTGAGATGGGCAAATCACCTTAGACCAGATTTAAAGAAAGGGGCATTCAGTCCAGAAGAGGAGTCTCTTATCATCGAACTTCATGCCAGGATGGGAAATAAATGGGCTCGAATGGCTGCTGAGTTGACCGATCGCACAGATAACAAGATAGAAAACTACTGGAACACTAGAATCAAGAGAAGACTATGT…
		Protein	MEMRERDAGVNSRRDDANSGGNIGESNLKKGPWTLSEDEILVEYVTKHGEGNWNAVQKHTGLARCGKSCRLRWANHLRPDLKKGAFSPEEESLIIELHARMGNKWARMAAELTDRTDNKIENYWNTRIKRRLCTYQSMHLISA*
	evm.model.contig507.450	CDS	ATGAAGATGGAGAAAGAAGACGAAGTGAGAAAGGGTCCATGGACTGAAGAAGAAGATGTTCAGTTGGTATTTTACGTGAACTTGTTCGGTGATCGACGTTGGGATTTCATTGCTAAAGTATCAGGTATTAAAAGAACAGGCAAGAGTTGCAGGTTGCGTTGGGTTAATTACTTGAACCCTTCTCTCAAAAGGGGCAAGCTGACCCCCAACGAACAGCGCCTTGTTCTTGATCTTCACTCCAAATTGGGCAACAGATGGTCGAGGATTGCAAGAAAAATACCTGGCCGTACGGACAATGAGATCAAGAACTACTGGAGGACTCACATGAGGAAGAAGGCCCAAGAGAAGAAGAAGTTTTATGACACTGGTGGGAAGGACTTAGCTACTGCTCCAGTACAC…
		Protein	MKMEKEDEVRKGPWTEEEDVQLVFYVNLFGDRRWDFIAKVSGIKRTGKSCRLRWVNYLNPSLKRGKLTPNEQRLVLDLHSKLGNRWSRIARKIPGRTDNEIKNYWRTHMRKKAQEKKKFYDTGGKDLATAPVHNMARVEAEEITKVYSMDEIWKDIELSEESSKGFTCQALNPPTWDFPPTDDSLWSMNEEESKMLMMMHHMVDHYHSFPYYNHMTG*
	evm.model.contig455.612	CDS	ATGGGAAGAGCTCCTTGTTGTGAAAAAATGGACTCAAAAAAGGGCCTTGGACCCCTGAAGAAGACCAGAAGCTCATTGATCATATTCAGAAAAATGGTTATGGAAACTGGAGAACTCTCCCCAAAAATGCTGAGGTGTGGAAAGAGTTGCCGCCTACGCTGGACTAACTATCTCCGCCCTGATATCAAGCGAGGCAGATTTTCGTTCGAAGAAGAGGAGACTATCATTCAGCTTCACAGCATCCTCGGAAACAAGTGGTCTGCGATTGCTGCTAGACTTCCAGGAAGAACCGACAATGAAATCAAGAACTACTGGAACACGCACATTCGGAAAAGGCTTCTTCGTATGGGAATTGATCCAGTGACTCACAGCCCTCGTCTCGACCTTCTAGATCTTTCC…
		Protein	MGRAPCCEKMDSKKGLGPLKKTRSSLIIFRKMVMETGELSPKMLRCGKSCRLRWTNYLRPDIKRGRFSFEEEETIIQLHSILGNKWSAIAARLPGRTDNEIKNYWNTHIRKRLLRMGIDPVTHSPRLDLLDLSTILNSPLYNNSQPQINFSRLLGMQNLINPELIRLATSLLSSDRRNQEQFLMQNQLDTTHPPQFQTYPSLIQNPTTCLDPTPSVNHDQAHQFMQYDNGSQNCQLNEWQQSNNASLLSTLTEDHYVPAMTEYGYYGSDQSVVDPAPSSETSTFQSNSSNNNFSFQSVLSNISTPSSSPTPLHSNSTYNVNGGSTEDEREAIAAVTC*
	evm.model.contig64.14	CDS	ATGAGTATCCAATTACGCCCAAGCAAGCTGGGTATTATTTTTTTTTCCGATGTTGACGGTAAAGGATATGAGAGGCCGGAATTCAGTACTGCTCTTTGTTTCAACGAACCCCCAATTGCTTCCTACTCCGTGGAATGGTGGATTCAGATTCTTGCCATGTGGTTTCAATTGAGCTCAAATTTTAGAAAGTATTCAGCCATTTTGGAGTTTGATCCTCCGGCTTCTGACATCTCCATCGGAACGCCTTCTGGCCTTCCCATTGAAACTCTCATTGATATCACACCACAGGACCCCATTCCAGTGCCTTCTGTTGGACCTTTTCATGCAGATTGTTACTCACAAGGTCTAATCGTATGCGACAGACAAAAGATAAAGATTGAAGCCATAGATGAACCTTTC…
		Protein	MSIQLRPSKLGIIFFSDVDGKGYERPEFSTALCFNEPPIASYSVEWWIQILAMWFQLSSNFRKYSAILEFDPPASDISIGTPSGLPIETLIDITPQDPIPVPSVGPFHADCYSQGLIVCDRQKIKIEAIDEPFLLAVLRDSGLLKKAENLAKSLSGATDDLSKQKVKRGLWSPEEDDKLVKHITNYGHGCWSSVPKLAGLERCGKSCRLRWINYLRPDLRRGSFTEQEERTIIDVHRILGNRWAQIAKHLPGRTDNEVKNFWNSCIKKKLLAQGFHTNLFIFIPLHHTQRQLHQLAPTY*
	evm.model.contig391.4	CDS	ATGAAGAAGAAGGTGAATAATGGCAGTGATGCAATTAATGGTGAACTGCCAAAGCAGAAGGAAAGACATATTGTTTCTTGGTCTCAGGAGGAGGATGATATTCTAAGAGAGCAAATCCGGGTACATGGAACTGAAAATTGGGCAATTATTGCTTCAAAATTCAAGGATAAAACGACAAGACAATGTCGAAGAAGATGGTTCACTTATTTGAATTCTGATTTCAAGAAAGGAGGATGGTCACCTGAGGAAGACATTCTCTTATGTGAGGCACAGAAGATATTTGGAAACAGATGGACAGAAATTGCAAAGGTAGTCTCTGGCAGGACTGATAATGCTGTGAAGAATCGGTTCACCACCCTCTGCAAGAAGAGAGCAAAGCACGAAGTACTAGCAAAAGAA…
		Protein	MKKKVNNGSDAINGELPKQKERHIVSWSQEEDDILREQIRVHGTENWAIIASKFKDKTTRQCRRRWFTYLNSDFKKGGWSPEEDILLCEAQKIFGNRWTEIAKVVSGRTDNAVKNRFTTLCKKRAKHEVLAKENSTTTSYINLNNKRVIFPNGLNTGGSAAPLKKMRTYISNTTENQEEKLAGECGVADHLLRPPFAVLAQNDHSCEFNCPCQLHFDQIKDSSIVRSENNKTQGTFLKKDDPKVLALMQQAELLSSLAIKVNSDKTDLSLDSAWMALQDFLKQNKDSDLLTYTNPETDFQLERFKELVDDLRNSNEESRPSWRESDLYESSPASSEFSTGSNLLSNMPGNKTEECQADTSLLHQETGHELQSDQLDNQHCLAEESGMCHTASTNEVNML…
	evm.model.contig588.2	CDS	ATGATTAGCGCTAATGTGAAGAAAGGGCCATGGTCACCTGAAGAAGATGCACAGTTGAAAGACTACATGGAGAAGCATGGAACTGGGGGAAATTGGATTGCTCTCCCACATAAAGCTGGTCTAAAAAGATGTGGGAAAAGCTGCAGATTAAGATGGCTCAATTATCTCAGACCAAACATCAAGCATGGAGAATTCACAGATGAAGAAGATAGAATCATTTGCAGCCTCTTTGCTCGCATTGGAAGCAGATGGTCAATAATAGCAGGGCAATTACCAGGAAGAACTGACAATGACATCAAGAATCATTGGAACACAAAGCTGAAGAAGAAGCTACTAGGGTTTGCTCACAAAAACTATTTCCAATTGCCATTAATTAACACTTCTTCATTTCTTCAAACC…
		Protein	MISANVKKGPWSPEEDAQLKDYMEKHGTGGNWIALPHKAGLKRCGKSCRLRWLNYLRPNIKHGEFTDEEDRIICSLFARIGSRWSIIAGQLPGRTDNDIKNHWNTKLKKKLLGFAHKNYFQLPLINTSSFLQTSSISSPILHSQISPPIFELSENPSSSFTAPSLLEAPMHGHNYGYAPVKEGNHNNLLIFGGETSHGKKMEGYYSNGVDHVENHKFLISESHGGEGENGNFISENLLDNYSMEDIKQLISTNHICNNLNFFVDEIKTEDNTLY*
