# Supplementary material for: Whole genome and transcriptome reveal flavone accumulation in Scutellaria baicalensis roots
Source: Front Plant Sci. 2022 Oct 17;13:1000469. doi: 10.3389/fpls.2022.1000469 (PMC9618734; doi:10.3389/fpls.2022.1000469)
Supplement: Supplementary file 9 [file Table_6.xls]

## Sheet: Sheet1
Supplementary Table S6 Primers used for genome walking and S. baiMYB cloning.
primer name	primer sequence
p-ldox-ecor1-F	ACTATAGGGCGAATTCTCAACCCTAATTTGGCTCTCTGAC
p-ldox-ecor1-R	AGCTCCCCGGGAATTAGCCGTAACCACCATTTCTTC
MYB3ned1-xhol-F	TacgctcatatgATGGTGCGTACGCCTTGCTGTG
MYB3ned1-xhol1-R	TgcagCTCGAGTCAAGAGTGTCTATATGAGCGA
MYB4ned1-xhol1-F	TacgctcatatgATGGGTCGATCCCCTTGCTGTG
MYB4ned1-xhol-R	TgcagCTCGAGTCAGCAATATCTGTATAAGCCA
MYB70ned1-ecor1-F	TacgctcatatgATGGCGGCGAGAAACGAA
MYB70ned1-ecor1-R	TcgggtggaattcTCAATCGATCTTGCTAATACCCA
Myb60ned1-ecor1-F	TacgctcatatgATGGGGAGGCCACCTTGC
Myb60ned1-ecor1-R	TcgggtggaattcTTAAAATACGAGACGAAATAGAGA
MYB3ned1-xhol-F	TacgctcatatgATGGTGCGTACGCCTTGCTGTG
MYB3ned1-xhol1-R	TgcagCTCGAGTCAAGAGTGTCTATATGAGCGA
MYB4ned1-xhol1-F	TacgctcatatgATGGGTCGATCCCCTTGCTGTG
MYB4ned1-xhol-R	TgcagCTCGAGTCAGCAATATCTGTATAAGCCA
P1ned1-xhol1-F	TacgctcatatgATGGAGGGGAAAGAAGCGAA
P1ned1-xhol1-R	Tgcag CTCGAGTTAGGAAAATATGGAATCCTGCAT
P2ned1-xhol1-F	TacgctcatatgATGAAGAAGCAGCGGC
P2ned1-xhol1-R	TgcagCTCGAGTCATGCATTACTAAATTTAAGAAAT
116ned1-xhol1-F	TacgctcatatgATGAGTAGTAAAAAAGGTAGAATTT
116ned1-xhol1-R	TgcagCTCGAGCTAAATTGCCCATAATTCTTC
111ned1-xhol1-F	TacgctcatatgATGGGAAGAGCACCATGCTGTGA
111ned1-xhol1-R	TgcagCTCGAGTTAAGGAAAGAAAAAGATAGATGTA
602ecor1-xhol1-F	ccagtgaattcATGGGGAGAAGGCCGTGT
602ecor1-xhol1-R	TgcagCTCGAGTCAAACCCAGTCATCCAAATG
357ned1-ecor1-F	TacgctcatatgATGGGAAGATCCCCTTGCTG
357ned1-ecor1-R	TcgggtggaattcTTAGAGAAGAAGCTGCAAATACTCG
70ned1-ecor1-F	TacgctcatatgATGGCGGCGAGAAACGAA
70ned1-ecor1-R	TcgggtggaattcCAATCGATCTTGCTAATACCCA
proCHS-F	GGCGAATTCCCGGGGAACAAAATCCAAACTTGTCATTAG
proCHS-R	ATTCGCGAACGCGTGTGTCGCCGGAGAAGGAGG
proPAL-F	GGCGAATTCCCGGGGACTATATAATATTAATGGTCTTGA
proPAL-R	ATTCGCGAACGCGTGGTTGATTATGGATTGATAGGAGAG
proCHI Forward	ATAGGGCGAATTCCCACTATATAATATTAATGG
proCHI Reverse	AGGAATTTCTAGACCGGTGACGGATGGCGAAGCA
proCHS Forward	ATAGGGCGAATTCCCAACAAAATCCAAACTTGTCATTAGA
proCHS Reverse	AGGAATTTCTAGACCGCCCGGTGGAATTCTTCAACG
proF6H Forward	ATAGGGCGAATTCCCCTTATTTGCAACAATATGATGTTAC
proF6H Reverse	AGGAATTTCTAGACCGAGAGAGCTGATCAAGTACTC
proFNSII Forward	ATAGGGCGAATTCCCCATTTTATGTAATTATAAACTTAAG
proFNSII Reverse	AGGAATTTCTAGACCGGAGGGCCACATTCAGTGTG
